# Supplementary material for: Trends, lag and characteristics of rare disease drug approval in the USA and China, 1983–2022
Source: Orphanet J Rare Dis. 2025 Dec 22;20:635. doi: 10.1186/s13023-025-04175-4 (PMC12750715; doi:10.1186/s13023-025-04175-4)
Supplement: Supplementary file 1 — Supplementary Material 1 [file 13023_2025_4175_MOESM1_ESM.xlsx]

## Sheet: Sheet1
Trade name	active ingredient	Drug type	NMPA Approval time	NMPA Drug Marketing Approval Numbers	Applicant Organization	Dosage form/route of administration	Drug Specifications	Type of drug application	Types of medicinal chemistry	Market status	Reference preparation	Drug target
HYDREA	HYDROXYUREA	Chemical Drug	1981-03-02	China Drug Approval NumberH44024660	BRISTOL MYERS SQUIBB	CAPSULE;ORAL	500MG	NDA	Type 1 - New Molecular Entity	Prescription Drug	Yes	RNR
CYKLOKAPRON	TRANEXAMIC ACID	Chemical Drug	1982-01-01	China Drug Approval NumberH32022142	PFIZER	INJECTABLE;INJECTION	100MG/ML	NDA	Type 3 - New Dosage Form	Prescription Drug	Yes	PLG
THALOMID	THALIDOMIDE	Chemical Drug	1982-01-01	China Drug Approval NumberH32026130	CELGENE	CAPSULE; ORAL	50MG	NDA	Type 6 - New Indication (no longer used)	Prescription Drug	No
THALOMID	THALIDOMIDE	Chemical Drug	1982-01-01	China Drug Approval NumberH32026130	CELGENE	CAPSULE;ORAL	50MG	NDA	Type 1 - New Molecular Entity	Prescription Drug	Yes
OPTICROM	CROMOLYN SODIUM	Chemical Drug	1990-01-09	China Drug Approval NumberH10900037	ALLERGAN	SOLUTION/DROPS;OPHTHALMIC	0.04	NDA	Type 3 - New Dosage Form	Withdrawn from Market	Yes
CHENIX	CHENODIOL	Chemical Drug	1991-10-19	China Drug Approval NumberH32023062	LEADIANT BIOSCI INC	TABLET;ORAL	250MG	NDA	Type 1 - New Molecular Entity	Withdrawn from Market	Yes
LEUCOVORIN CALCIUM	LEUCOVORIN CALCIUM	Chemical Drug	1995-01-15	China Drug Approval NumberH31021669	HOSPIRA	INJECTABLE;INJECTION	EQ 100MG BASE/VIAL	NDA	Type 1 - New Molecular Entity	Withdrawn from Market	Yes	Folate receptor
LEUCOVORIN CALCIUM	LEUCOVORIN CALCIUM	Chemical Drug	1995-01-15	China Drug Approval NumberH31021669	HOSPIRA	INJECTABLE;INJECTION	EQ 50MG BASE/VIAL	NDA	Type 1 - New Molecular Entity	Withdrawn from Market	Yes	Folate receptor
BUPIVACAINE HYDROCHLORIDE	BUPIVACAINE HYDROCHLORIDE	Chemical Drug	1995-12-03	China Drug Approval NumberH31021919	HOSPIRA	INJECTABLE;INJECTION	0.0075	NDA		Withdrawn from Market	No	SCN4A
BUPIVACAINE HYDROCHLORIDE	BUPIVACAINE HYDROCHLORIDE	Chemical Drug	1995-12-03	China Drug Approval NumberH31022841	HOSPIRA	INJECTABLE;INJECTION	0.0025	NDA		Withdrawn from Market	No	SCN4A
CIBACALCIN	CALCITONIN HUMAN	Chemical Drug	1996-01-01		NOVARTIS	INJECTABLE;INJECTION	0.5MG/VIAL	NDA	Type 1 - New Molecular Entity	Withdrawn from Market	No	CTR
LEUCOVORIN CALCIUM	LEUCOVORIN CALCIUM	Chemical Drug	1996-08-01	China Drug Approval NumberH33020912	HOSPIRA	INJECTABLE;INJECTION	EQ 3MG BASE/ML	NDA	Type 1 - New Molecular Entity	Withdrawn from Market	Yes	Folate receptor
BUPIVACAINE HYDROCHLORIDE	BUPIVACAINE HYDROCHLORIDE	Chemical Drug	1996-11-01	China Drug Approval NumberH11020425	HOSPIRA	INJECTABLE;INJECTION	0.005	NDA		Withdrawn from Market	No	SCN4A
VESANOID	TRETINOIN	Chemical Drug	1997-01-01	X970400	CHEPLAPHARM	CAPSULE;ORAL	10MG **Federal Register determination that product was not discontinued or withdrawn for safety or effectiveness reasons**	NDA	Type 3 - New Dosage Form	Withdrawn from Market	Yes
SELEGILINE HYDROCHLORIDE	SELEGILINE HYDROCHLORIDE	Chemical Drug	1997-05-14	X970302	SOMERSET	TABLET;ORAL	5MG **Federal Register determination that product was not discontinued or withdrawn for safety or effectiveness reasons**	NDA	Type 1 - New Molecular Entity	Withdrawn from Market	Yes	MAO
TAXOL	PACLITAXEL	Chemical Drug	1997-10-09	X970362	HQ SPCLT PHARMA	INJECTABLE;INJECTION	6MG/ML **Federal Register determination that product was not discontinued or withdrawn for safety or effectiveness reasons**	NDA	Type 1 - New Molecular Entity	Withdrawn from Market	Yes	Tubulin
FERTINEX	UROFOLLITROPIN	Chemical Drug	1997-10-13	X970148	SERONO	INJECTABLE;SUBCUTANEOUS	75 IU/AMP	NDA	Type 2 - New Active Ingredient	Withdrawn from Market	No	FSHR
FERTINEX	UROFOLLITROPIN	Chemical Drug	1997-10-13	X970149	SERONO	INJECTABLE;SUBCUTANEOUS	150 IU/AMP	NDA	Type 2 - New Active Ingredient	Withdrawn from Market	No	FSHR
METRODIN	UROFOLLITROPIN	Chemical Drug	1997-10-13	X970149	SERONO	INJECTABLE;INTRAMUSCULAR	150 IU/AMP	NDA	Type 2 - New Active Ingredient	Withdrawn from Market	No	FSHR
METRODIN	UROFOLLITROPIN	Chemical Drug	1997-10-13	X970148	SERONO	INJECTABLE;INTRAMUSCULAR	75 IU/AMP	NDA	Type 2 - New Active Ingredient	Withdrawn from Market	No	FSHR
RIFADIN	RIFAMPIN	Chemical Drug	1998-01-01	X980189	SANOFI AVENTIS US	INJECTABLE;INJECTION	600MG/VIAL	NDA	Type 3 - New Dosage Form	Prescription Drug	Yes	SLCO1B3，NR1I2，DNA-directed RNA polymerase subunit beta，DNA-directed RNA polymerase subunit alpha，CYP51A1，SLCO1A2，SLCO1B1，SLCO2B1
RILUTEK	RILUZOLE	Chemical Drug	1998-01-01	X980625	COVIS	TABLET;ORAL	50MG	NDA	Type 1 - New Molecular Entity	Prescription Drug	Yes	SLC1A2，SLC7A11
PROGRAF	TACROLIMUS	Chemical Drug	1998-01-01	X980595	ASTELLAS	INJECTABLE;INJECTION	EQ 5MG BASE/ML	NDA	Type 3 - New Dosage Form	Prescription Drug	Yes	FKBP1A
PROGRAF	TACROLIMUS	Chemical Drug	1998-01-01	X980597	ASTELLAS	CAPSULE;ORAL	EQ 5MG BASE	NDA	Type 1 - New Molecular Entity	Prescription Drug	Yes	FKBP1A
PROGRAF	TACROLIMUS	Chemical Drug	1998-01-01	X980596	ASTELLAS	CAPSULE;ORAL	EQ 1MG BASE	NDA	Type 1 - New Molecular Entity	Prescription Drug	Yes	FKBP1A
MESNEX	MESNA	Chemical Drug	1998-04-04	X980313	BAXTER HLTHCARE	INJECTABLE;INTRAVENOUS	100MG/ML	NDA	Type 1 - New Molecular Entity	Prescription Drug	Yes
VUMON	TENIPOSIDE	Chemical Drug	1998-05-28	BX980188	HQ SPECLT PHARMA	INJECTABLE;INJECTION	10MG/ML	NDA	Type 1 - New Molecular Entity	Withdrawn from Market	Yes	TOP2
HEXALEN	ALTRETAMINE	Chemical Drug	1998-10-08	X980300	EISAI INC	CAPSULE;ORAL	50MG	NDA	Type 1 - New Molecular Entity	Withdrawn from Market	Yes
PHOSLO	CALCIUM ACETATE	Chemical Drug	1999-01-01	China Drug Approval NumberH19990340	FRESENIUS MEDCL	TABLET;ORAL	667MG	NDA	Type 3 - New Dosage Form	Withdrawn from Market	Yes
ELLIOTTS B SOLUTION	CALCIUM CHLORIDE; DEXTROSE; MAGNESIUM SULFATE; POTASSIUM CHLORIDE; SODIUM BICARBONATE; SODIUM CHLORIDE; SODIUM PHOSPHATE, DIBASIC, HEPTAHYDRATE	Chemical Drug	1999-01-01	China Drug Approval NumberH19993404	LUKARE MEDICAL LLC	INJECTABLE;INTRATHECAL	0.2MG/ML;0.8MG/ML;0.3MG/ML;0.3MG/ML;1.9MG/ML;7.3MG/ML;0.2MG/ML	NDA	Type 3 - New Dosage Form	Prescription Drug	Yes
CARNITOR SF	LEVOCARNITINE	Chemical Drug	1999-09-21	China Drug Approval NumberH19990372	LEADIANT BIOSCI INC	SOLUTION;ORAL	1GM/10ML	NDA	Type 3 - New Dosage Form	Prescription Drug	Yes
CARNITOR	LEVOCARNITINE	Chemical Drug	1999-09-21	China Drug Approval NumberH19990372	LEADIANT BIOSCI INC	SOLUTION;ORAL	1GM/10ML	NDA	Type 3 - New Dosage Form	Prescription Drug	Yes
CARNITOR	LEVOCARNITINE	Chemical Drug	1999-09-21	China Drug Approval NumberH19990372	LEADIANT BIOSCI INC	SOLUTION;ORAL	1GM/10ML	NDA	Type 1 - New Molecular Entity	Withdrawn from Market	No
CORDARONE	AMIODARONE HYDROCHLORIDE	Chemical Drug	1999-10-14	X19990359	WYETH PHARMS INC	INJECTABLE;INJECTION	50MG/ML	NDA	Type 3 - New Dosage Form	Withdrawn from Market	Yes	ADRB1，PPARγ，THRA，THRB，KCNH2，CACNA1
RITUXAN	RITUXIMAB	Biological Drug	2000-03-15	S20000003	GENENTECH	SOLUTION;INTRAVENOUS	500MG/50ML (10MG/ML)	BLA	Type 1 - New Molecular Entity	Prescription Drug	No	CD20
RITUXAN	RITUXIMAB	Biological Drug	2000-03-15	S20000002	GENENTECH	SOLUTION;INTRAVENOUS	100MG/10ML (10MG/ML)	BLA	Type 1 - New Molecular Entity	Prescription Drug	No	CD20
BETAPACE AF	SOTALOL HYDROCHLORIDE	Chemical Drug	2000-05-27	X20000174	COVIS	TABLET;ORAL	80MG	NDA	Type 6 - New Indication (no longer used)	Prescription Drug	Yes	ADRB1，ADRB2，KCNH2
LUPRON DEPOT-PED KIT	LEUPROLIDE ACETATE	Chemical Drug	2000-07-24	BX20000064	ABBVIE ENDOCRINE INC	POWDER;INTRAMUSCULAR	3.75MG,7.5MG **Federal Register determination that product was not discontinued or withdrawn for safety or effectiveness reasons**	NDA	Type 5 - New Formulation or New Manufacturer	Withdrawn from Market	Yes	GNRHR
AMBISOME	AMPHOTERICIN B	Chemical Drug	2000-12-07	X20000445	ASTELLAS	INJECTABLE, LIPOSOMAL;INJECTION	50MG/VIAL	NDA	Type 2 - New Active Ingredient	Prescription Drug	Yes	Ergosterol
MOBIC	MELOXICAM	Chemical Drug	2001-03-19	BX980171	BOEHRINGER INGELHEIM	TABLET;ORAL	15MG	NDA	Type 1 - New Molecular Entity	Prescription Drug	Yes	COX-1，COX-2
MOBIC	MELOXICAM	Chemical Drug	2001-03-19	BX980170	BOEHRINGER INGELHEIM	TABLET;ORAL	7.5MG	NDA	Type 1 - New Molecular Entity	Prescription Drug	Yes	COX-1，COX-2
PROGRAF	TACROLIMUS	Chemical Drug	2001-12-17	X20010450	ASTELLAS	CAPSULE;ORAL	EQ 0.5MG BASE	NDA	Type 1 - New Molecular Entity	Prescription Drug	Yes	FKBP1A
ALBENZA	ALBENDAZOLE	Chemical Drug	2002-07-10	China Drug Approval NumberH41021566	IMPAX LABS INC	TABLET;ORAL	200MG	NDA	Type 1 - New Molecular Entity	Withdrawn from Market	Yes	Tubulin-β
INFUMORPH	MORPHINE SULFATE	Chemical Drug	2002-07-10	China Drug Approval NumberH20010315	HIKMA	INJECTABLE;INJECTION	10MG/ML	NDA	Type 3 - New Dosage Form	Prescription Drug	Yes	KOR，DOR，MOR
SPORANOX	ITRACONAZOLE	Chemical Drug	2002-07-25	China Drug Approval NumberH20020367	JANSSEN PHARMA	CAPSULE; ORAL	100MG	NDA	Type 6 - New Indication (no longer used)	Prescription Drug	No	CYP51A1
PROAMATINE	MIDODRINE HYDROCHLORIDE	Chemical Drug	2002-10-16	H20020466	TAKEDA PHARMS USA	TABLET;ORAL	2.5MG **Federal Register determination that product was not discontinued or withdrawn for safety or effectiveness reasons**	NDA	Type 1 - New Molecular Entity	Withdrawn from Market	Yes	ADRA1
REVIA	NALTREXONE HYDROCHLORIDE	Chemical Drug	2002-11-29	China Drug Approval NumberH20020666	TEVA WOMENS	TABLET;ORAL	50MG	NDA	Type 1 - New Molecular Entity	Withdrawn from Market	Yes	KOR，DOR，MOR，SIGMAR1
SIMULECT	BASILIXIMAB	Biological Drug	2002-12-05	S20020050	NOVARTIS	VIAL; SINGLE-USE	20MG	BLA	Type 1 - New Molecular Entity	Prescription Drug	No	IL2RA
SIMULECT	BASILIXIMAB	Biological Drug	2002-12-05	S20020050	NOVARTIS	VIAL; SINGLE-USE	10MG	BLA	Type 1 - New Molecular Entity	Prescription Drug	No	IL2RA
CARNITOR	LEVOCARNITINE	Chemical Drug	2002-12-16	H20020563	LEADIANT BIOSCI INC	INJECTABLE;INJECTION	200MG/ML	NDA	Type 3 - New Dosage Form	Prescription Drug	Yes
EUTHYROX	LEVOTHYROXINE SODIUM	Chemical Drug	2003-01-29	China Drug Approval NumberH20000286	PROVELL	TABLET;ORAL	0.1MG **See current Annual Edition, 1.8 Description of Special Situations, Levothyroxine Sodium	NDA	Type 5 - New Formulation or New Manufacturer	Prescription Drug	No	THRA，THRB，ITGAV，ITGB3
EUTHYROX	LEVOTHYROXINE SODIUM	Chemical Drug	2003-01-29	China Drug Approval NumberH20010522	PROVELL	TABLET;ORAL	0.05MG **See current Annual Edition, 1.8 Description of Special Situations, Levothyroxine Sodium	NDA	Type 5 - New Formulation or New Manufacturer	Prescription Drug	No	THRA，THRB，ITGAV，ITGB3
EUTHYROX	LEVOTHYROXINE SODIUM	Chemical Drug	2003-01-29	China Drug Approval NumberH20010008	PROVELL	TABLET;ORAL	0.025MG **See current Annual Edition, 1.8 Description of Special Situations, Levothyroxine Sodium	NDA	Type 5 - New Formulation or New Manufacturer	Prescription Drug	No	THRA，THRB，ITGAV，ITGB3
POTASSIUM CITRATE	POTASSIUM CITRATE	Chemical Drug	2003-09-27	China Drug Approval NumberH20010525	UT SW MEDCTR	FOR SOLUTION;ORAL	10MEQ/PACKET	NDA	Type 3 - New Dosage Form	Withdrawn from Market	Yes
POTASSIUM CITRATE	POTASSIUM CITRATE	Chemical Drug	2003-09-27	China Drug Approval NumberH20010525	UT SW MEDCTR	FOR SOLUTION;ORAL	20MEQ/PACKET	NDA	Type 3 - New Dosage Form	Withdrawn from Market	Yes
ZANAFLEX	TIZANIDINE HYDROCHLORIDE	Chemical Drug	2004-01-21	China Drug Approval NumberH20040183	COVIS	TABLET;ORAL	EQ 4MG BASE	NDA	Type 1 - New Molecular Entity	Prescription Drug	Yes	ADRA，NISCH
SUBUTEX	BUPRENORPHINE HYDROCHLORIDE	Chemical Drug	2004-04-06	China Drug Approval NumberH20040602	INDIVIOR INC	TABLET;SUBLINGUAL	EQ 2MG BASE **Federal Register determination that product was not discontinued or withdrawn for safety or effectiveness reasons**	NDA	Type 3 - New Dosage Form	Withdrawn from Market	Yes	MOR，KOR
TEMODAR	TEMOZOLOMIDE	Chemical Drug	2004-04-30	China Drug Approval NumberH20040636	MERCK SHARP DOHME	CAPSULE;ORAL	5MG	NDA	Type 1 - New Molecular Entity	Prescription Drug	Yes
ZOMETA	ZOLEDRONIC ACID	Chemical Drug	2004-08-27	H20040596	NOVARTIS	INJECTABLE;INTRAVENOUS	EQ 4MG BASE/VIAL **Federal Register determination that product was not discontinued or withdrawn for safety or effectiveness reasons**	NDA	Type 1 - New Molecular Entity	Withdrawn from Market	Yes	FPPS，GGPS1
ZIRGAN	GANCICLOVIR	Chemical Drug	2005-01-01	China Drug Approval NumberH20050406	BAUSCH AND LOMB	GEL;OPHTHALMIC	0.0015	NDA	Type 3 - New Dosage Form	Prescription Drug	Yes	DNA Pol
CYTOVENE	GANCICLOVIR SODIUM	Chemical Drug	2005-01-24	China Drug Approval NumberH20050157	CHEPLAPHARM	INJECTABLE;INJECTION	EQ 500MG BASE/VIAL **Federal Register determination that product was not discontinued or withdrawn for safety or effectiveness reasons**	NDA	Type 1 - New Molecular Entity	Withdrawn from Market	Yes	DNA Pol
ETHYOL	AMIFOSTINE	Chemical Drug	2005-03-11	H20050170	CLINIGEN	INJECTABLE;INJECTION	500MG/VIAL	NDA	Type 1 - New Molecular Entity	Prescription Drug	Yes	ALPG，ENPP1
ZINECARD	DEXRAZOXANE HYDROCHLORIDE	Chemical Drug	2005-08-11	China Drug Approval NumberH20051490	PFIZER	INJECTABLE;INJECTION	EQ 250MG BASE/VIAL	NDA	Type 1 - New Molecular Entity	Withdrawn from Market	Yes	Iron
ABILIFY	ARIPIPRAZOLE	Chemical Drug	2006-01-01	China Drug Approval NumberH20060523	OTSUKA	TABLET, ORALLY DISINTEGRATING;ORAL	20MG **Federal Register determination that product was not discontinued or withdrawn for safety or effectiveness reasons**	NDA	Type 3 - New Dosage Form	Withdrawn from Market	Yes
ABILIFY	ARIPIPRAZOLE	Chemical Drug	2006-01-01	China Drug Approval NumberH20061306	OTSUKA	TABLET, ORALLY DISINTEGRATING;ORAL	15MG **Federal Register determination that product was not discontinued or withdrawn for safety or effectiveness reasons**	NDA	Type 3 - New Dosage Form	Withdrawn from Market	Yes
ABILIFY	ARIPIPRAZOLE	Chemical Drug	2006-01-01	China Drug Approval NumberH20060522	OTSUKA	TABLET, ORALLY DISINTEGRATING;ORAL	10MG **Federal Register determination that product was not discontinued or withdrawn for safety or effectiveness reasons**	NDA	Type 3 - New Dosage Form	Withdrawn from Market	Yes
HERCEPTIN	TRASTUZUMAB	Biological Drug	2006-04-18	S20060026	GENENTECH	VIAL; INTRAVENOUS	21MG/ML	BLA	Type 1 - New Molecular Entity	Prescription Drug	No	HER2
ZANAFLEX	TIZANIDINE HYDROCHLORIDE	Chemical Drug	2006-05-06	China Drug Approval NumberH20060645	COVIS	TABLET;ORAL	EQ 2MG BASE **Federal Register determination that product was not discontinued or withdrawn for safety or effectiveness reasons**	NDA	Type 1 - New Molecular Entity	Withdrawn from Market	Yes	ADRA，NISCH
METROGEL	METRONIDAZOLE	Chemical Drug	2006-06-21	China Drug Approval NumberH20067257	GALDERMA LABS LP	GEL;TOPICAL	0.0075	NDA	Type 3 - New Dosage Form	Prescription Drug	Yes
ZINECARD	DEXRAZOXANE HYDROCHLORIDE	Chemical Drug	2006-06-24	China Drug Approval NumberH20217024	PFIZER	INJECTABLE;INJECTION	EQ 500MG BASE/VIAL	NDA	Type 1 - New Molecular Entity	Withdrawn from Market	Yes	Iron
ABILIFY	ARIPIPRAZOLE	Chemical Drug	2006-12-20	China Drug Approval NumberH20061304	OTSUKA	TABLET;ORAL	5MG	NDA	Type 1 - New Molecular Entity	Prescription Drug	Yes
ABILIFY	ARIPIPRAZOLE	Chemical Drug	2006-12-20	China Drug Approval NumberH20061306	OTSUKA	TABLET;ORAL	15MG	NDA	Type 1 - New Molecular Entity	Prescription Drug	Yes
ABILIFY	ARIPIPRAZOLE	Chemical Drug	2006-12-20	China Drug Approval NumberH20061305	OTSUKA	TABLET;ORAL	10MG	NDA	Type 1 - New Molecular Entity	Prescription Drug	Yes
CRESTOR	ROSUVASTATIN CALCIUM	Chemical Drug	2006-12-27	China Drug Approval NumberHJ20160611	IPR	TABLET;ORAL	EQ 20MG BASE	NDA	Type 1 - New Molecular Entity	Prescription Drug	Yes	HMGCR
CRESTOR	ROSUVASTATIN CALCIUM	Chemical Drug	2006-12-27	China Drug Approval NumberHJ20160545	IPR	TABLET;ORAL	EQ 10MG BASE	NDA	Type 1 - New Molecular Entity	Prescription Drug	Yes	HMGCR
CRESTOR	ROSUVASTATIN CALCIUM	Chemical Drug	2006-12-27	China Drug Approval NumberHJ20160546	IPR	TABLET;ORAL	EQ 5MG BASE	NDA	Type 1 - New Molecular Entity	Prescription Drug	Yes	HMGCR
ZOMETA	ZOLEDRONIC ACID	Chemical Drug	2007-01-01	H20070127	NOVARTIS	INJECTABLE;INTRAVENOUS	EQ 4MG BASE/100ML	NDA	Type 1 - New Molecular Entity	Prescription Drug	Yes	FPPS，GGPS1
MYCOBUTIN	RIFABUTIN	Chemical Drug	2007-12-28	China Drug Approval NumberH20070296	PFIZER	CAPSULE;ORAL	150MG	NDA	Type 1 - New Molecular Entity	Prescription Drug	Yes	DNA-directed RNA polymerase
CHEMET	SUCCIMER	Chemical Drug	2008-05-15	China Drug Approval NumberH20083389	RECORDATI RARE	CAPSULE;ORAL	100MG	NDA	Type 1 - New Molecular Entity	Prescription Drug	Yes
VIREAD	TENOFOVIR DISOPROXIL FUMARATE	Chemical Drug	2008-06-18	H20080319	GILEAD SCIENCES INC	TABLET;ORAL	300MG	NDA	Type 1 - New Molecular Entity	Prescription Drug	Yes	Reverse transcriptase
CEREZYME	IMIGLUCERASE	Biological Drug	2008-11-26	S20080096	GENZYME	INJECTABLE;INJECTION	400 UNITS/VIAL	BLA	Type 1 - New Molecular Entity	Prescription Drug	No	Glucocerebroside
CEREZYME	IMIGLUCERASE	Biological Drug	2008-11-26	S20080095	GENZYME	INJECTABLE;INJECTION	200 UNITS/VIAL	BLA	Type 1 - New Molecular Entity	Prescription Drug	No	Glucocerebroside
FUSILEV	LEVOLEUCOVORIN CALCIUM	Chemical Drug	2009-01-01	China Drug Approval NumberH20090052	ACROTECH	POWDER;INTRAVENOUS	EQ 50MG BASE/VIAL	NDA	Type 5 - New Formulation or New Manufacturer	Prescription Drug	Yes	Folate receptor
SAIZEN	SOMATROPIN	Biological Drug	2009-06-17	S20090061	EMD SERONO	INJECTABLE;INJECTION	5MG/VIAL	BLA	Type 5 - New Formulation or New Manufacturer	Prescription Drug	No
SEROSTIM	SOMATROPIN	Biological Drug	2009-06-17	S20090061	EMD SERONO	INJECTABLE;INJECTION	5MG/VIAL	BLA	Type 5 - New Formulation or New Manufacturer	Prescription Drug	No
NUTROPIN	SOMATROPIN	Biological Drug	2009-06-17	S20090061	GENENTECH	INJECTABLE;INJECTION	5MG/VIAL	BLA	Type 5 - New Formulation or New Manufacturer	Withdrawn from Market	No
LUPRON DEPOT-PED KIT	LEUPROLIDE ACETATE	Chemical Drug	2009-09-02		ABBVIE ENDOCRINE INC	POWDER;INTRAMUSCULAR	11.25MG	NDA	Type 5 - New Formulation or New Manufacturer	Prescription Drug	Yes	GNRHR
LUPRON DEPOT-PED KIT	LEUPROLIDE ACETATE	Chemical Drug	2009-09-02		ABBVIE ENDOCRINE INC	POWDER;INTRAMUSCULAR	11.25MG	NDA	Type 5 - New Formulation or New Manufacturer	Prescription Drug	Yes	GNRHR
ENBREL	ETANERCEPT	Biological Drug	2010-02-26	S20100019	IMMUNEX	VIAL; SUBCUTANEOUS	25MG/VIAL	BLA	Type 1 - New Molecular Entity	Prescription Drug	No	TNF-α
TINDAMAX	TINIDAZOLE	Chemical Drug	2010-08-30	China Drug Approval NumberH21022152	MISSION PHARMA	TABLET; ORAL	500MG	NDA	Type 6 - New Indication (no longer used)	Prescription Drug	No
TINDAMAX	TINIDAZOLE	Chemical Drug	2010-08-30	China Drug Approval NumberH21022152	MISSION PHARMA	TABLET; ORAL	500MG	NDA	Type 6 - New Indication (no longer used)	Prescription Drug	No
TINDAMAX	TINIDAZOLE	Chemical Drug	2010-08-30	China Drug Approval NumberH21022152	MISSION PHARMA	TABLET;ORAL	500MG	NDA	Type 1 - New Molecular Entity	Prescription Drug	Yes
MUCOMYST	ACETYLCYSTEINE	Chemical Drug	2011-02-16	H20110405	APOTHECON	SOLUTION;INHALATION, ORAL	0.1	NDA	Type 1 - New Molecular Entity	Withdrawn from Market	Yes	ACY1，SLC7A11，GSS，IKK-A，IKK-B
RAPAMUNE	SIROLIMUS	Chemical Drug	2011-04-01	China Drug Approval NumberH20113213	PF PRISM CV	SOLUTION;ORAL	1MG/ML	NDA	Type 1 - New Molecular Entity	Prescription Drug	Yes	mTOR，FKBP1A
JYNARQUE	TOLVAPTAN	Chemical Drug	2011-09-23	China Drug Approval NumberH20110116	OTSUKA	TABLET;ORAL	30MG	NDA	Type 10 - New Indication Submitted as Distinct NDA - Not Consolidated	Prescription Drug	Yes	AVPR1A，AVPR2
JYNARQUE	TOLVAPTAN	Chemical Drug	2011-09-23	China Drug Approval NumberH20110115	OTSUKA	TABLET;ORAL	15MG	NDA	Type 10 - New Indication Submitted as Distinct NDA - Not Consolidated	Prescription Drug	Yes	AVPR1A，AVPR2
PEGINTRON	PEGINTERFERON ALFA-2B	Biological Drug	2011-12-16	S20110083	SCHERING	SYRINGE	80UG/0.5ML	BLA	Type 1 - New Molecular Entity	Prescription Drug	No	IFNAR1，IFNAR2
PEGINTRON	PEGINTERFERON ALFA-2B	Biological Drug	2011-12-16	S20110082	SCHERING	SYRINGE	50UG/0.5ML	BLA	Type 1 - New Molecular Entity	Prescription Drug	No	IFNAR1，IFNAR2
PEGINTRON	PEGINTERFERON ALFA-2B	Biological Drug	2011-12-16	S20110083	SCHERING	VIAL	80UG/0.5ML	BLA	Type 1 - New Molecular Entity	Prescription Drug	No	IFNAR1，IFNAR2
PEGINTRON	PEGINTERFERON ALFA-2B	Biological Drug	2011-12-16	S20110082	SCHERING	VIAL	50UG/0.5ML	BLA	Type 1 - New Molecular Entity	Prescription Drug	No	IFNAR1，IFNAR2
BOTOX COSMETIC	OnabotulinumtoxinA	Biological Drug	2012-03-12	S20120013	ALLERGAN	VIAL; SINGLE-USE	50 UNITS/VIAL	BLA	Type 1 - New Molecular Entity	Prescription Drug	No	RHOB，SNAP25
BOTOX	OnabotulinumtoxinA	Biological Drug	2012-03-12	S20120013	ALLERGAN	VIAL; SINGLE-USE	50 UNITS/VIAL	BLA	Type 1 - New Molecular Entity	Prescription Drug	No	RHOB，SNAP25
URSO 250	URSODIOL	Chemical Drug	2012-06-29	China Drug Approval NumberH20123209	ALLERGAN	TABLET;ORAL	250MG	NDA	Type 3 - New Dosage Form	Prescription Drug	Yes	FXR
REVLIMID	LENALIDOMIDE	Chemical Drug	2013-01-23	H20130072	CELGENE	CAPSULE;ORAL	25MG	NDA	Type 1 - New Molecular Entity	Prescription Drug	Yes	IKZF3，IKZF1，CSNK1A1
REVLIMID	LENALIDOMIDE	Chemical Drug	2013-01-23	H20130071	CELGENE	CAPSULE;ORAL	15MG	NDA	Type 1 - New Molecular Entity	Prescription Drug	Yes	IKZF3，IKZF1，CSNK1A1
REVLIMID	LENALIDOMIDE	Chemical Drug	2013-01-23	H20130070	CELGENE	CAPSULE;ORAL	10MG	NDA	Type 1 - New Molecular Entity	Prescription Drug	Yes	IKZF3，IKZF1，CSNK1A1
REVLIMID	LENALIDOMIDE	Chemical Drug	2013-01-23	H20130069	CELGENE	CAPSULE;ORAL	5MG	NDA	Type 1 - New Molecular Entity	Prescription Drug	Yes	IKZF3，IKZF1，CSNK1A1
ZEMPLAR	PARICALCITOL	Chemical Drug	2013-07-16	H20130551	ABBVIE	SOLUTION;INTRAVENOUS	0.005MG/ML (0.005MG/ML)	NDA	Type 1 - New Molecular Entity	Prescription Drug	Yes	VDR
ABRAXANE	PACLITAXEL	Chemical Drug	2013-09-22	H20130650	ABRAXIS BIOSCIENCE	POWDER;INTRAVENOUS	100MG/VIAL	NDA	Type 5 - New Formulation or New Manufacturer	Prescription Drug	Yes	Tubulin
RAPAMUNE	SIROLIMUS	Chemical Drug	2013-10-15	H20130697	PF PRISM CV	TABLET;ORAL	1MG	NDA	Type 3 - New Dosage Form	Prescription Drug	Yes	mTOR，FKBP1A
BETASERON	INTERFERON BETA-1B	Biological Drug	2013-10-16	S20130094	BAYER HEALTHCARE PHARMS	VIAL; SUBCUTANEOUS	0.3 MG	BLA	Type 1 - New Molecular Entity	Prescription Drug	No	IFNB1
FARESTON	TOREMIFENE CITRATE	Chemical Drug	2013-10-22	H20130705	KYOWA KIRIN	TABLET;ORAL	EQ 60MG BASE	NDA
REMODULIN	TREPROSTINIL	Chemical Drug	2013-12-02	H20130216	UNITED THERAP	INJECTABLE;IV (INFUSION), SUBCUTANEOUS	1MG/ML	NDA	Type 1 - New Molecular Entity	Prescription Drug	Yes	PPARD，PTGIR，EP2，PTGDR
ZEMPLAR	PARICALCITOL	Chemical Drug	2013-12-19	H20130943	ABBVIE	SOLUTION;INTRAVENOUS	0.01MG/2ML (0.005MG/ML)	NDA	Type 1 - New Molecular Entity	Prescription Drug	Yes	VDR
FERRIPROX	DEFERIPRONE	Chemical Drug	2014-06-03	H20140379	CHIESI	TABLET;ORAL	500MG	NDA	Type 1 - New Molecular Entity	Prescription Drug	Yes	Iron
VENTAVIS	ILOPROST	Chemical Drug	2014-12-15	H20140939	ACTELION	SOLUTION;INHALATION	20MCG/2ML (10MCG/ML)	NDA	Type 1 - New Molecular Entity	Withdrawn from Market	No	PTGDR，PTGIR，PDE4
OMEGAVEN	FISH OIL TRIGLYCERIDES	Chemical Drug	2014-12-15	H20140951	FRESENIUS KABI USA	EMULSION;INTRAVENOUS	10GM/100ML (0.1GM/ML)	NDA	Type 1 - New Molecular Entity and Type 4 - New Combination	Prescription Drug	Yes
OMEGAVEN	FISH OIL TRIGLYCERIDES	Chemical Drug	2014-12-15	H20140949	FRESENIUS KABI USA	EMULSION;INTRAVENOUS	5GM/50ML (0.1GM/ML)	NDA	Type 1 - New Molecular Entity and Type 4 - New Combination	Prescription Drug	Yes
ZOMETA	ZOLEDRONIC ACID	Chemical Drug	2015-01-26	H20150049	NOVARTIS	INJECTABLE;INTRAVENOUS	EQ 4MG BASE/5ML	NDA	Type 1 - New Molecular Entity	Prescription Drug	Yes	FPPS，GGPS1
GLEEVEC	IMATINIB MESYLATE	Chemical Drug	2015-02-13	H20150112	NOVARTIS	TABLET;ORAL	EQ 100MG BASE	NDA	Type 3 - New Dosage Form	Prescription Drug	Yes	KIT，BCR-ABL，PDGFRA，SCF
AFINITOR	EVEROLIMUS	Chemical Drug	2015-02-13	H20150093	NOVARTIS	TABLET;ORAL	2.5MG	NDA	Type 1 - New Molecular Entity	Prescription Drug	Yes	mTOR
EXJADE	DEFERASIROX	Chemical Drug	2015-04-29	H20150206	NOVARTIS	TABLET, FOR SUSPENSION;ORAL	500MG	NDA	Type 1 - New Molecular Entity	Prescription Drug	Yes
EXJADE	DEFERASIROX	Chemical Drug	2015-04-29	H20150207	NOVARTIS	TABLET, FOR SUSPENSION;ORAL	250MG	NDA	Type 1 - New Molecular Entity	Prescription Drug	Yes
EXJADE	DEFERASIROX	Chemical Drug	2015-04-29	H20150208	NOVARTIS	TABLET, FOR SUSPENSION;ORAL	125MG	NDA	Type 1 - New Molecular Entity	Prescription Drug	Yes
CANASA	MESALAMINE	Chemical Drug	2015-05-15	H20150314	ALLERGAN	SUPPOSITORY;RECTAL	1GM	NDA	Type 5 - New Formulation or New Manufacturer	Prescription Drug	Yes	PPARγ，COX-1，COX-2，ALOX5
SIGNIFOR	PASIREOTIDE DIASPARTATE	Chemical Drug	2015-05-27	H20150319	RECORDATI RARE	SOLUTION;SUBCUTANEOUS	EQ 0.9MG BASE/ML (EQ 0.9MG BASE/ML)	NDA	Type 1 - New Molecular Entity	Prescription Drug	Yes	SSTR2，SSTR3，SSTR5，SSTR1
SIGNIFOR	PASIREOTIDE DIASPARTATE	Chemical Drug	2015-05-27	H20150317	RECORDATI RARE	SOLUTION;SUBCUTANEOUS	EQ 0.6MG BASE/ML (EQ 0.6MG BASE/ML)	NDA	Type 1 - New Molecular Entity	Prescription Drug	Yes	SSTR2，SSTR3，SSTR5，SSTR1
SIGNIFOR	PASIREOTIDE DIASPARTATE	Chemical Drug	2015-05-27	H20150315	RECORDATI RARE	SOLUTION;SUBCUTANEOUS	EQ 0.3MG BASE/ML (EQ 0.3MG BASE/ML)	NDA	Type 1 - New Molecular Entity	Prescription Drug	Yes	SSTR2，SSTR3，SSTR5，SSTR1
ALIMTA	PEMETREXED DISODIUM	Chemical Drug	2015-08-13	H20150445	LILLY	POWDER;INTRAVENOUS	EQ 100MG BASE/VIAL	NDA	Type 1 - New Molecular Entity	Prescription Drug	Yes	DHFR，GART
LUMIZYME	ALGLUCOSIDASE ALFA	Biological Drug	2015-10-20	China Drug Approval NumberSJ20150049	GENZYME	POWDER; IV (INFUSION)	5MG/ML	BLA	Type 1 - New Molecular Entity	Prescription Drug	No	Glycogen
BUSULFEX	BUSULFAN	Chemical Drug	2015-12-16	China Drug Approval NumberH20153304	OTSUKA PHARM	INJECTABLE;INJECTION	6MG/ML	NDA	Type 3 - New Dosage Form	Prescription Drug	Yes
AROMASIN	EXEMESTANE	Chemical Drug	2016-01-20	China Drug Approval NumberHJ20160054	PFIZER	TABLET;ORAL	25MG	NDA	Type 1 - New Molecular Entity	Prescription Drug	Yes	CYP19A1
NEXAVAR	SORAFENIB TOSYLATE	Chemical Drug	2016-04-14	China Drug Approval NumberHJ20160201	BAYER HLTHCARE	TABLET;ORAL	EQ 200MG BASE	NDA	Type 1 - New Molecular Entity	Prescription Drug	Yes	FLT3，BRAF，KIT，RAF1，BRAF-V600E，VEGFR-2，VEGFR-3，PDGFRB
LETAIRIS	AMBRISENTAN	Chemical Drug	2016-07-05	China Drug Approval NumberHJ20160365	GILEAD	TABLET;ORAL	5MG	NDA	Type 1 - New Molecular Entity	Prescription Drug	Yes	EDNRA
SPRYCEL	DASATINIB	Chemical Drug	2016-07-18	China Drug Approval NumberHJ20160460	BRISTOL MYERS SQUIBB	TABLET;ORAL	100MG	NDA	Type 1 - New Molecular Entity	Prescription Drug	Yes	BCR，SRC，KIT，FYN，LCK，PDGFRA
SPRYCEL	DASATINIB	Chemical Drug	2016-07-18	China Drug Approval NumberHJ20160459	BRISTOL MYERS SQUIBB	TABLET;ORAL	70MG	NDA	Type 1 - New Molecular Entity	Prescription Drug	Yes	BCR，SRC，KIT，FYN，LCK，PDGFRA
SPRYCEL	DASATINIB	Chemical Drug	2016-07-18	China Drug Approval NumberHJ20160433	BRISTOL MYERS SQUIBB	TABLET;ORAL	50MG	NDA	Type 1 - New Molecular Entity	Prescription Drug	Yes	BCR，SRC，KIT，FYN，LCK，PDGFRA
SPRYCEL	DASATINIB	Chemical Drug	2016-07-18	China Drug Approval NumberHJ20160455	BRISTOL MYERS SQUIBB	TABLET;ORAL	20MG	NDA	Type 1 - New Molecular Entity	Prescription Drug	Yes	BCR，SRC，KIT，FYN，LCK，PDGFRA
LIPIODOL	ETHIODIZED OIL	Chemical Drug	2016-09-28	China Drug Approval NumberH20163348	GUERBET	OIL;INTRALYMPHATIC, INTRAUTERINE	EQ 4.8GM IODINE/10ML (EQ 480MG IODINE/ML)	NDA	Type 1 - New Molecular Entity	Prescription Drug	Yes
ZAVESCA	MIGLUSTAT	Chemical Drug	2016-11-23	China Drug Approval NumberHJ20160635	ACTELION	CAPSULE;ORAL	100MG	NDA	Type 1 - New Molecular Entity	Prescription Drug	Yes	UGCG
CIALIS	TADALAFIL	Chemical Drug	2017-01-18	H20170022	LILLY	TABLET;ORAL	5MG	NDA	Type 1 - New Molecular Entity	Prescription Drug	Yes	PDE5A，PDE11A
FLOLAN	EPOPROSTENOL SODIUM	Chemical Drug	2017-02-20	China Drug Approval NumberH20173060	GLAXOSMITHKLINE LLC	INJECTABLE;INJECTION	EQ 1.5MG BASE/VIAL	NDA	Type 1 - New Molecular Entity	Prescription Drug	Yes	PTGIR
JAKAFI	RUXOLITINIB PHOSPHATE	Chemical Drug	2017-03-10	H20170126	INCYTE CORP	TABLET;ORAL	EQ 20MG BASE	NDA	Type 1 - New Molecular Entity	Prescription Drug	Yes	JAK1，JAK2
JAKAFI	RUXOLITINIB PHOSPHATE	Chemical Drug	2017-03-10	H20170131	INCYTE CORP	TABLET;ORAL	EQ 15MG BASE	NDA	Type 1 - New Molecular Entity	Prescription Drug	Yes	JAK1，JAK2
JAKAFI	RUXOLITINIB PHOSPHATE	Chemical Drug	2017-03-10	H20170132	INCYTE CORP	TABLET;ORAL	EQ 5MG BASE	NDA	Type 1 - New Molecular Entity	Prescription Drug	Yes	JAK1，JAK2
ZELBORAF	VEMURAFENIB	Chemical Drug	2017-03-10	China Drug Approval NumberHJ20170124	HOFFMANN LA ROCHE	TABLET;ORAL	240MG	NDA	Type 1 - New Molecular Entity	Prescription Drug	Yes	BRAF
STIVARGA	REGORAFENIB	Chemical Drug	2017-03-22	H20170159	BAYER HEALTHCARE PHARMS	TABLET; ORAL	40MG	NDA	Type 9 - New Indication Submitted as Distinct NDA, Consolidated with Original NDA after Approval	Prescription Drug	Unknow	BRAF，DDR2，MAPK11，RET，NTRK1，FRK，ABL1，TEK，PDGFR，RAF1，KIT，VEGFR，EPHA2，FGFR
STIVARGA	REGORAFENIB	Chemical Drug	2017-03-22	H20170159	BAYER HLTHCARE	TABLET;ORAL	40MG	NDA
VIDAZA	AZACITIDINE	Chemical Drug	2017-04-24	China Drug Approval NumberHJ20170238	CELGENE	POWDER;INTRAVENOUS, SUBCUTANEOUS	100MG/VIAL	NDA	Type 1 - New Molecular Entity	Prescription Drug	Yes	DNMT
AVASTIN	BEVACIZUMAB	Biological Drug	2017-05-08	S20170036	GENENTECH	VIAL; INTRAVENOUS	400MG	BLA	Type 1 - New Molecular Entity	Prescription Drug	No	VEGF
HUMIRA	ADALIMUMAB	Biological Drug	2017-05-18	S20170019	ABBVIE INC	VIAL	40MG/0.8ML	BLA	Type 1 - New Molecular Entity	Prescription Drug	No	TNF-α
HUMIRA	ADALIMUMAB	Biological Drug	2017-05-18	S20170019	ABBVIE INC	SYRINGE	40MG/0.8ML	BLA	Type 1 - New Molecular Entity	Prescription Drug	No	TNF-α
ADCIRCA	TADALAFIL	Chemical Drug	2017-05-26	H20170284	ELI LILLY CO	TABLET;ORAL	20MG	NDA	Type 6 - New Indication (no longer used)	Prescription Drug	Yes	PDE5A，PDE11A
REMICADE	INFLIXIMAB	Biological Drug	2017-06-16	China Drug Approval NumberSJ20171001	CENTOCOR INC	VIAL	100MG	BLA	Type 1 - New Molecular Entity	Prescription Drug	No	TNF-α
VELCADE	BORTEZOMIB	Chemical Drug	2017-08-02	China Drug Approval NumberJ20171067	TAKEDA PHARMS USA	INJECTABLE;INTRAVENOUS, SUBCUTANEOUS	3.5MG/VIAL	NDA	Type 1 - New Molecular Entity	Prescription Drug	Yes	26S Proteasome
IMBRUVICA	IBRUTINIB	Chemical Drug	2017-08-24	H20170350	PHARMACYCLICS INC	CAPSULE;ORAL	140MG	NDA	Type 5 - New Formulation or New Manufacturer	Prescription Drug	No	BTK
IMBRUVICA	IBRUTINIB	Chemical Drug	2017-08-24	H20170350	PHARMACYCLICS INC	CAPSULE;ORAL	140MG	NDA	Type 1 - New Molecular Entity	Prescription Drug	Yes	BTK
AFINITOR	EVEROLIMUS	Chemical Drug	2017-09-12	China Drug Approval NumberHJ20171145	NOVARTIS	TABLET;ORAL	5MG	NDA	Type 1 - New Molecular Entity	Prescription Drug	Yes	mTOR
TASIGNA	NILOTINIB HYDROCHLORIDE	Chemical Drug	2017-09-13	China Drug Approval NumberHJ20171151	NOVARTIS	CAPSULE;ORAL	EQ 150MG BASE	NDA	Type 1 - New Molecular Entity	Prescription Drug	Yes	BCR-ABL，KIT，CSF1R，PDGFRA，PDGFRB
EVISTA	RALOXIFENE HYDROCHLORIDE	Chemical Drug	2017-09-14	H20171164	LILLY	TABLET; ORAL	60MG	NDA	Type 6 - New Indication (no longer used)	Prescription Drug	No	ER-α，ER-β，ABC，SERPINB9，TFF1，NCOA2
ADEMPAS	RIOCIGUAT	Chemical Drug	2017-09-20	H20170360	BAYER HLTHCARE	TABLET;ORAL	2.5MG	NDA
ADEMPAS	RIOCIGUAT	Chemical Drug	2017-09-20	H20170359	BAYER HLTHCARE	TABLET;ORAL	2MG	NDA	Type 1 - New Molecular Entity	Prescription Drug	Yes	sGC
ADEMPAS	RIOCIGUAT	Chemical Drug	2017-09-20	H20170357	BAYER HLTHCARE	TABLET;ORAL	1.5MG	NDA	Type 1 - New Molecular Entity	Prescription Drug	Yes	sGC
ADEMPAS	RIOCIGUAT	Chemical Drug	2017-09-20	H20170358	BAYER HLTHCARE	TABLET;ORAL	1MG	NDA	Type 1 - New Molecular Entity	Prescription Drug	Yes	sGC
ADEMPAS	RIOCIGUAT	Chemical Drug	2017-09-20	H20170356	BAYER HLTHCARE	TABLET;ORAL	0.5MG	NDA	Type 1 - New Molecular Entity	Prescription Drug	Yes	sGC
OFEV	NINTEDANIB ESYLATE	Chemical Drug	2017-09-20	China Drug Approval NumberHJ20170355	BOEHRINGER INGELHEIM	CAPSULE;ORAL	EQ 150MG BASE	NDA	Type 1 - New Molecular Entity	Prescription Drug	Yes	VEGFR，FGFR，PDGFR
ACTEMRA	TOCILIZUMAB	Biological Drug	2017-09-25	China Drug Approval NumberSJ20171025	GENENTECH	INJECTABLE; INJECTION	200MG/10ML	BLA	Type 1 - New Molecular Entity	Prescription Drug	No	IL6R
OZURDEX	DEXAMETHASONE	Chemical Drug	2017-10-20	H20170377	ALLERGAN	IMPLANT;INTRAVITREAL	0.7MG	NDA	Type 3 - New Dosage Form	Prescription Drug	Yes	ANXA1，NR3C1，NR1I2，NOS2，NR0B1
ERBITUX	CETUXIMAB	Biological Drug	2017-12-27	S20171039	IMCLONE	VIAL; INTRAVENOUS	100mg/VIAL	BLA	Type 1 - New Molecular Entity	Prescription Drug	No	EGFR
PROMACTA KIT	ELTROMBOPAG OLAMINE	Chemical Drug	2017-12-28	H20170387	NOVARTIS	FOR SUSPENSION;ORAL	EQ 25MG ACID/PACKET	NDA	Type 3 - New Dosage Form and Type 4 - New Combination	Prescription Drug	Yes	TPOR
PROMACTA	ELTROMBOPAG OLAMINE	Chemical Drug	2017-12-28	H20170388	NOVARTIS	TABLET;ORAL	EQ 50MG ACID	NDA	Type 1 - New Molecular Entity	Prescription Drug	Yes	TPOR
PROMACTA	ELTROMBOPAG OLAMINE	Chemical Drug	2017-12-28	H20170387	NOVARTIS	TABLET;ORAL	EQ 25MG ACID	NDA	Type 1 - New Molecular Entity	Prescription Drug	Yes	TPOR
IMBRUVICA	IBRUTINIB	Chemical Drug	2018-01-29	H20181066	PHARMACYCLICS INC	TABLET;ORAL	140MG	NDA	Type 3 - New Dosage Form	Prescription Drug	Yes	BTK
KUVAN	SAPROPTERIN DIHYDROCHLORIDE	Chemical Drug	2018-03-22	H20181140	BIOMARIN PHARM	TABLET;ORAL	100MG	NDA	Type 1 - New Molecular Entity	Prescription Drug	Yes	PAH
NINLARO	IXAZOMIB CITRATE	Chemical Drug	2018-04-12	H20180010	TAKEDA PHARMS USA	CAPSULE;ORAL	EQ 4MG BASE	NDA	Type 1 - New Molecular Entity	Prescription Drug	Yes	PSMB5
NINLARO	IXAZOMIB CITRATE	Chemical Drug	2018-04-12	H20180011	TAKEDA PHARMS USA	CAPSULE;ORAL	EQ 3MG BASE	NDA	Type 1 - New Molecular Entity	Prescription Drug	Yes	PSMB5
NINLARO	IXAZOMIB CITRATE	Chemical Drug	2018-04-12	H20180012	TAKEDA PHARMS USA	CAPSULE;ORAL	EQ 2.3MG BASE	NDA	Type 1 - New Molecular Entity	Prescription Drug	Yes	PSMB5
ELLENCE	EPIRUBICIN HYDROCHLORIDE	Chemical Drug	2018-04-13	H20181179	PFIZER INC	INJECTABLE;INJECTION	50MG/25ML (2MG/ML)	NDA	Type 1 - New Molecular Entity	Prescription Drug	Yes	CHD1，TOP2A
XIFAXAN	RIFAXIMIN	Chemical Drug	2018-05-07	H20181212	SALIX PHARMS	TABLET;ORAL	200MG	NDA	Type 1 - New Molecular Entity	Prescription Drug	Yes	DNA-directed RNA polymerase，NR1I2
DACOGEN	DECITABINE	Chemical Drug	2018-05-08	China Drug Approval NumberHJ20181217	OTSUKA	INJECTABLE;INTRAVENOUS	50MG/VIAL	NDA	Type 1 - New Molecular Entity	Prescription Drug	Yes	DNMT1，DNMT3A
NEULASTA	PEGFILGRASTIM	Biological Drug	2018-05-08	China Drug Approval NumberS20180004	AMGEN	SYRINGE	6MG/0.6ML	BLA	Type 1 - New Molecular Entity	Prescription Drug	No	CSF3R
RYDAPT	MIDOSTAURIN	Chemical Drug	2018-05-11	HK-65725	NOVARTIS	CAPSULE;ORAL	25MG	NDA	Efficacy	Prescription Drug	Yes	VEGFR-2，FLT3，KIT，PKC，PDGFRB
EPCLUSA	SOFOSBUVIR; VELPATASVIR	Chemical Drug	2018-05-23	H20180024	GILEAD SCIENCES INC	TABLET;ORAL	400MG;100MG	NDA	Type 1 - New Molecular Entity and Type 4 - New Combination	Prescription Drug	Yes	NS5B，NS5A
LIDODERM	LIDOCAINE	Chemical Drug	2018-06-08	China Drug Approval NumberH20180007	TEIKOKU PHARMA USA	PATCH;TOPICAL	0.05	NDA	Type 3 - New Dosage Form	Prescription Drug	Yes	Sodium channel
PRAXBIND	IDARUCIZUMAB	Biological Drug	2018-06-08	S20180012	BOEHRINGER INGELHEIM	INJECTABLE;INJECTION	2.5G/50ML	BLA	Type 1 - New Molecular Entity	Prescription Drug	No
OPDIVO	NIVOLUMAB	Biological Drug	2018-06-15	S20180014	BRISTOL MYERS SQUIBB	INJECTABLE;INJECTION	40MG/4ML	BLA	Type 1 - New Molecular Entity	Prescription Drug	Unknow	PD-1
AZOR	AMLODIPINE BESYLATE; OLMESARTAN MEDOXOMIL	Chemical Drug	2018-07-12	China Drug Approval NumberH20180009	COSETTE	TABLET;ORAL	EQ 5MG BASE;20MG	NDA	Type 4 - New Combination	Prescription Drug	Yes	L-Type Calcium Channel，AGTR1
KEYTRUDA	PEMBROLIZUMAB	Biological Drug	2018-07-20	S20180019	MERCK SHARP DOHME	SOLUTION;INTRAVENOUS	100MG/4ML (25MG/ML)	BLA	Type 1 - New Molecular Entity	Prescription Drug	No	PD-1
TYBOST	COBICISTAT	Chemical Drug	2018-07-31	H20180043	GILEAD SCIENCES INC	TABLET;ORAL	150MG	NDA	Type 5 - New Formulation or New Manufacturer	Prescription Drug	Yes	CYP3A
ALECENSA	ALECTINIB HYDROCHLORIDE	Chemical Drug	2018-08-12	H20180047	HOFFMANN-LA ROCHE	CAPSULE;ORAL	EQ 150MG BASE	NDA	Type 1 - New Molecular Entity	Prescription Drug	Yes	ALK，RET
LENVIMA	LENVATINIB MESYLATE	Chemical Drug	2018-09-04	H20180052	EISAI INC	CAPSULE;ORAL	EQ 4MG BASE	NDA	Type 1 - New Molecular Entity	Prescription Drug	Yes	PDGFA，KIT，RET，VEGFR，FGFR
SOLIRIS	ECULIZUMAB	Biological Drug	2018-09-04	S20180023	ALEXION PHARM	INJECTABLE; IV (INFUSION)	300MG	BLA	Type 1 - New Molecular Entity	Prescription Drug	No	C5
SUBOXONE	BUPRENORPHINE HYDROCHLORIDE; NALOXONE HYDROCHLORIDE	Chemical Drug	2018-09-11	H20180056	INDIVIOR INC	TABLET;SUBLINGUAL	EQ 8MG BASE;EQ 2MG BASE	NDA	Type 4 - New Combination	Withdrawn from Market	Yes
SUBOXONE	BUPRENORPHINE HYDROCHLORIDE; NALOXONE HYDROCHLORIDE	Chemical Drug	2018-09-11	H20180055	INDIVIOR INC	TABLET;SUBLINGUAL	EQ 2MG BASE;EQ 0.5MG BASE **Federal Register determination that product was not discontinued or withdrawn for safety or effectiveness reasons**	NDA	Type 4 - New Combination	Withdrawn from Market	Yes
ZYKADIA	CERITINIB	Chemical Drug	2018-10-31	H20180025	NOVARTIS	TABLET;ORAL	150MG	NDA	UNKNOWN	Prescription Drug	Yes	ALK，ROS1
ZYKADIA	CERITINIB	Chemical Drug	2018-10-31	H20180025	NOVARTIS	CAPSULE;ORAL	150MG	NDA	Type 1 - New Molecular Entity	Withdrawn from Market	Yes	ALK，ROS1
HARVONI	LEDIPASVIR; SOFOSBUVIR	Chemical Drug	2018-11-21	H20180068	GILEAD SCIENCES INC	TABLET;ORAL	90MG;400MG	NDA	Type 1 - New Molecular Entity and Type 4 - New Combination	Prescription Drug	Yes	NS5B，NS5A
HEMLIBRA	EMICIZUMAB	Biological Drug	2018-11-30		GENENTECH INC	INJECTABLE;INJECTION	150MG	BLA	Type 1 - New Molecular Entity	Prescription Drug	Unknow	FIX，FX
HEMLIBRA	EMICIZUMAB	Biological Drug	2018-11-30		GENENTECH INC	INJECTABLE;INJECTION	105MG/0.7ML	BLA	Type 1 - New Molecular Entity	Prescription Drug	Unknow	FIX，FX
HEMLIBRA	EMICIZUMAB	Biological Drug	2018-11-30		GENENTECH INC	INJECTABLE;INJECTION	60MG/0.4ML	BLA	Type 1 - New Molecular Entity	Prescription Drug	Unknow	FIX，FX
HEMLIBRA	EMICIZUMAB	Biological Drug	2018-11-30		GENENTECH INC	INJECTABLE;INJECTION	30MG/ML	BLA	Type 1 - New Molecular Entity	Prescription Drug	Unknow	FIX，FX
UPTRAVI	SELEXIPAG	Chemical Drug	2018-12-07		ACTELION	TABLET;ORAL	1600MCG	NDA	Type 3 - New Dosage Form	Prescription Drug	No	PTGIR
UPTRAVI	SELEXIPAG	Chemical Drug	2018-12-07		ACTELION	TABLET;ORAL	1400MCG	NDA	Type 3 - New Dosage Form	Prescription Drug	No	PTGIR
UPTRAVI	SELEXIPAG	Chemical Drug	2018-12-07		ACTELION	TABLET;ORAL	800MCG	NDA	Type 3 - New Dosage Form	Prescription Drug	No	PTGIR
UPTRAVI	SELEXIPAG	Chemical Drug	2018-12-07		ACTELION	TABLET;ORAL	600MCG	NDA	Type 3 - New Dosage Form	Prescription Drug	No	PTGIR
UPTRAVI	SELEXIPAG	Chemical Drug	2018-12-07		ACTELION	TABLET;ORAL	1200MCG	NDA	Type 3 - New Dosage Form	Prescription Drug	No	PTGIR
UPTRAVI	SELEXIPAG	Chemical Drug	2018-12-07		ACTELION	TABLET;ORAL	1000MCG	NDA	Type 3 - New Dosage Form	Prescription Drug	No	PTGIR
UPTRAVI	SELEXIPAG	Chemical Drug	2018-12-07		ACTELION	TABLET;ORAL	400MCG	NDA	Type 3 - New Dosage Form	Prescription Drug	No	PTGIR
UPTRAVI	SELEXIPAG	Chemical Drug	2018-12-07		ACTELION	TABLET;ORAL	1.6MG	NDA	Type 1 - New Molecular Entity	Prescription Drug	Yes	PTGIR
UPTRAVI	SELEXIPAG	Chemical Drug	2018-12-07		ACTELION	TABLET;ORAL	1.4MG	NDA	Type 1 - New Molecular Entity	Prescription Drug	Yes	PTGIR
UPTRAVI	SELEXIPAG	Chemical Drug	2018-12-07		ACTELION	TABLET;ORAL	1.2MG	NDA	Type 1 - New Molecular Entity	Prescription Drug	Yes	PTGIR
UPTRAVI	SELEXIPAG	Chemical Drug	2018-12-07		ACTELION	TABLET;ORAL	1MG	NDA	Type 1 - New Molecular Entity	Prescription Drug	Yes	PTGIR
UPTRAVI	SELEXIPAG	Chemical Drug	2018-12-07		ACTELION	TABLET;ORAL	0.8MG	NDA	Type 1 - New Molecular Entity	Prescription Drug	Yes	PTGIR
UPTRAVI	SELEXIPAG	Chemical Drug	2018-12-07		ACTELION	TABLET;ORAL	0.6MG	NDA	Type 1 - New Molecular Entity	Prescription Drug	Yes	PTGIR
UPTRAVI	SELEXIPAG	Chemical Drug	2018-12-07		ACTELION	TABLET;ORAL	0.4MG	NDA	Type 1 - New Molecular Entity	Prescription Drug	Yes	PTGIR
UPTRAVI	SELEXIPAG	Chemical Drug	2018-12-07		ACTELION	TABLET;ORAL	0.2MG	NDA	Type 1 - New Molecular Entity	Prescription Drug	Yes	PTGIR
BELRAPZO	BENDAMUSTINE HYDROCHLORIDE	Chemical Drug	2018-12-17	H20180087	EAGLE PHARMS	SOLUTION;IV (INFUSION)	100MG/4ML (25MG/ML)	NDA	Type 5 - New Formulation or New Manufacturer	Prescription Drug	Yes
BENDEKA	BENDAMUSTINE HYDROCHLORIDE	Chemical Drug	2018-12-17	H20180087	EAGLE PHARMS	SOLUTION;IV (INFUSION)	100MG/4ML (25MG/ML)	NDA	Type 5 - New Formulation or New Manufacturer	Prescription Drug	Yes
SPINRAZA	NUSINERSEN SODIUM	Chemical Drug	2019-02-22	H20190032	BIOGEN IDEC	SOLUTION;INTRATHECAL	EQ 12MG BASE/5ML (EQ 2.4MG BASE/ML)	NDA	Type 1 - New Molecular Entity	Prescription Drug	Yes	SMN2
MAVYRET	GLECAPREVIR; PIBRENTASVIR	Chemical Drug	2019-05-15	H20190035	ABBVIE INC	TABLET;ORAL	100MG;40MG	NDA	Type 1 - New Molecular Entity and Type 4 - New Combination	Prescription Drug	Yes	NS3-4A，NS5A
VIMIZIM	ELOSULFASE ALFA	Biological Drug	2019-05-21	S20190024	BIOMARIN PHARM	INJECTABLE;INJECTION	5MG/5ML	BLA	Type 1 - New Molecular Entity	Prescription Drug	No	GALNS
DARZALEX	DARATUMUMAB	Biological Drug	2019-07-04	S20190030	JANSSEN BIOTECH	INJECTABLE;INJECTION	400MG/20ML	BLA	Type 1 - New Molecular Entity	Prescription Drug	Unknow	CD38
DARZALEX	DARATUMUMAB	Biological Drug	2019-07-04	S20190029	JANSSEN BIOTECH	INJECTABLE;INJECTION	100MG/5ML	BLA	Type 1 - New Molecular Entity	Prescription Drug	Unknow	CD38
BIKTARVY	BICTEGRAVIR SODIUM; EMTRICITABINE; TENOFOVIR ALAFENAMIDE FUMARATE	Chemical Drug	2019-08-02	H20190047	GILEAD SCIENCES INC	TABLET;ORAL	EQ 50MG BASE;200MG;EQ 25MG BASE	NDA	Type 1 - New Molecular Entity and Type 4 - New Combination	Prescription Drug	Yes	Reverse transcriptase/RNaseH
DESCOVY	EMTRICITABINE; TENOFOVIR ALAFENAMIDE FUMARATE	Chemical Drug	2019-08-02	H20190047	GILEAD SCIENCES INC	TABLET;ORAL	200MG;EQ 25MG BASE	NDA	Type 4 - New Combination	Prescription Drug	Yes	Reverse transcriptase/RNaseH
LONSURF	TIPIRACIL HYDROCHLORIDE; TRIFLURIDINE	Chemical Drug	2019-08-29	H20190049	TAIHO ONCOLOGY	TABLET;ORAL	EQ 8.19MG BASE;20MG	NDA	Type 1 - New Molecular Entity	Prescription Drug	Yes	TYMP
LONSURF	TIPIRACIL HYDROCHLORIDE; TRIFLURIDINE	Chemical Drug	2019-08-29	H20190048	TAIHO ONCOLOGY	TABLET;ORAL	EQ 6.14MG BASE;15MG	NDA	Type 1 - New Molecular Entity	Prescription Drug	Yes	TYMP
TRACLEER	BOSENTAN	Chemical Drug	2019-09-05	H20190051	ACTELION	TABLET, FOR SUSPENSION;ORAL	32MG	NDA	Type 5 - New Formulation or New Manufacturer	Prescription Drug	Yes	EDNRB，EDNRA
TASIGNA	NILOTINIB HYDROCHLORIDE	Chemical Drug	2019-11-02	H20191028	NOVARTIS	CAPSULE;ORAL	EQ 50MG BASE	NDA	Type 1 - New Molecular Entity	Prescription Drug	Yes	BCR-ABL，KIT，CSF1R，PDGFRA，PDGFRB
OMNITROPE	SOMATROPIN	Biological Drug	2019-11-21	China Drug Approval NumberJ20190029	SANDOZ	INJECTABLE;INJECTION	10MG/1.5ML	BLA	Type 5 - New Formulation or New Manufacturer	Prescription Drug	No
OMNITROPE	SOMATROPIN	Biological Drug	2019-11-21	China Drug Approval NumberJ20190028	SANDOZ	INJECTABLE;INJECTION	5MG/1.5ML	BLA	Type 5 - New Formulation or New Manufacturer	Prescription Drug	No
IMFINZI	DURVALUMAB	Biological Drug	2019-12-06	S20190038	ASTRAZENECA UK LTD	INJECTABLE;INJECTION	50MG/ML	BLA	Type 1 - New Molecular Entity	Prescription Drug	Unknow	PD-L1
VIZIMPRO	DACOMITINIB	Chemical Drug	2019-12-10	H20190037	PFIZER	TABLET;ORAL	45MG	NDA	Type 1 - New Molecular Entity and Type 4 - New Combination	Prescription Drug	Yes	HER2，EGFR，HER4，HER3
VIZIMPRO	DACOMITINIB	Chemical Drug	2019-12-10	H20190036	PFIZER	TABLET;ORAL	15MG	NDA	Type 1 - New Molecular Entity and Type 4 - New Combination	Prescription Drug	Yes	HER2，EGFR，HER4，HER3
SIMPONI	GOLIMUMAB	Biological Drug	2019-12-17	S20170050	CENTOCOR ORTHO BIOTECH INC	INJECTABLE; INJECTION	50MG	BLA	Type 1 - New Molecular Entity	Prescription Drug	Unknow	TNF-α
FABRAZYME	AGALSIDASE BETA	Biological Drug	2019-12-18	S20190041	GENZYME	VIAL; INTRAVENOUS	35MG/VIAL	BLA	Type 1 - New Molecular Entity	Prescription Drug	No	GL3
FABRAZYME	AGALSIDASE BETA	Biological Drug	2019-12-18	S20190040	GENZYME	VIAL; INTRAVENOUS	5MG/VIAL	BLA	Type 1 - New Molecular Entity	Prescription Drug	No	GL3
TAFINLAR	DABRAFENIB MESYLATE	Chemical Drug	2019-12-18	H20190066	NOVARTIS	CAPSULE;ORAL	EQ 75MG BASE	NDA	Type 1 - New Molecular Entity	Prescription Drug	Yes	BRAF
TAFINLAR	DABRAFENIB MESYLATE	Chemical Drug	2019-12-18	H20190067	NOVARTIS	CAPSULE;ORAL	EQ 50MG BASE	NDA	Type 1 - New Molecular Entity	Prescription Drug	Yes	BRAF
SOMATULINE DEPOT	LANREOTIDE ACETATE	Chemical Drug	2019-12-18	H20190059	IPSEN PHARMA	SOLUTION;SUBCUTANEOUS	EQ 120MG BASE/0.5ML (EQ 120MG BASE/0.5ML)	NDA	Type 1 - New Molecular Entity	Prescription Drug	Yes	SSTR2，SSTR5
SOMATULINE DEPOT	LANREOTIDE ACETATE	Chemical Drug	2019-12-18	H20190058	IPSEN PHARMA	SOLUTION;SUBCUTANEOUS	EQ 90MG BASE/0.3ML (EQ 90MG BASE/0.3ML)	NDA	Type 1 - New Molecular Entity	Prescription Drug	Yes	SSTR2，SSTR5
SOMATULINE DEPOT	LANREOTIDE ACETATE	Chemical Drug	2019-12-18	H20190057	IPSEN PHARMA	SOLUTION;SUBCUTANEOUS	EQ 60MG BASE/0.2ML (EQ 60MG BASE/0.2ML)	NDA	Type 1 - New Molecular Entity	Prescription Drug	Yes	SSTR2，SSTR5
MEKINIST	TRAMETINIB DIMETHYL SULFOXIDE	Chemical Drug	2019-12-18	H20190069	NOVARTIS	TABLET;ORAL	EQ 2MG	NDA	Type 1 - New Molecular Entity	Prescription Drug	Yes	MAP2K1，MAP2K2
PRALUENT	ALIROCUMAB	Biological Drug	2019-12-26	S20190043	REGENERON PHARMACEUTICALS	INJECTABLE;INJECTION	150MG	BLA	Type 1 - New Molecular Entity	Prescription Drug	Unknow	PCSK9
PRALUENT	ALIROCUMAB	Biological Drug	2019-12-26	S20190042	REGENERON PHARMACEUTICALS	INJECTABLE;INJECTION	75MG	BLA	Type 1 - New Molecular Entity	Prescription Drug	Unknow	PCSK9
ZEJULA	NIRAPARIB TOSYLATE	Chemical Drug	2019-12-26	China Drug Approval NumberH20190035	GLAXOSMITHKLINE	CAPSULE;ORAL	EQ 100MG BASE	NDA	Type 1 - New Molecular Entity	Prescription Drug	Yes	PARP1，PARP2
RADICAVA	EDARAVONE	Chemical Drug	2020-01-07	H20201002	MITSUBISHI TANABE	SOLUTION;INTRAVENOUS	30MG/100ML (0.3MG/ML)	NDA	Type 1 - New Molecular Entity	Prescription Drug	Yes
ORENCIA	ABATACEPT	Biological Drug	2020-01-08	S20200001	BRISTOL MYERS SQUIBB	INJECTABLE; IV (INFUSION)	250MG	BLA	Type 1 - New Molecular Entity	Prescription Drug	No	CD80，CD86
VYNDAQEL	TAFAMIDIS MEGLUMINE	Chemical Drug	2020-02-05	H20200001	FOLDRX PHARMS	CAPSULE;ORAL	20MG	NDA	Type 1 - New Molecular Entity	Prescription Drug	Yes	TTR
TECENTRIQ	ATEZOLIZUMAB	Biological Drug	2020-02-11	S20200004	GENENTECH INC	INJECTABLE;INJECTION	1200MG/20ML	BLA	Type 1 - New Molecular Entity	Prescription Drug	No	PD-L1
EVOMELA	MELPHALAN HYDROCHLORIDE	Chemical Drug	2020-03-16	H20180073	ACROTECH	POWDER;INTRAVENOUS	EQ 50MG BASE/VIAL	NDA	Type 5 - New Formulation or New Manufacturer	Prescription Drug	Yes
REMODULIN	TREPROSTINIL	Chemical Drug	2020-03-17	China Drug Approval NumberH20203101	UNITED THERAP	SOLUTION;INTRAVENOUS, SUBCUTANEOUS	20MG/20ML (1MG/ML)	NDA	Type 3 - New Dosage Form	Withdrawn from Market	No	PPARD，PTGIR，EP2，PTGDR
SODIUM NITRITE	SODIUM NITRITE	Chemical Drug	2020-04-09	China Drug Approval NumberH44022384	HOPE PHARMS	SOLUTION;INTRAVENOUS	300MG/10ML (30MG/ML)	NDA	Type 5 - New Formulation or New Manufacturer	Prescription Drug	Yes	Hemoglobin
DOPTELET	AVATROMBOPAG MALEATE	Chemical Drug	2020-04-14	H20200005	AKARX INC	TABLET;ORAL	EQ 20MG BASE	NDA	Type 1 - New Molecular Entity	Prescription Drug	Yes	TPOR
AUSTEDO	DEUTETRABENAZINE	Chemical Drug	2020-05-12	H20200015	TEVA BRANDED PHARM	TABLET;ORAL	12MG	NDA	Type 1 - New Molecular Entity	Prescription Drug	Yes	SLC18A2
AUSTEDO	DEUTETRABENAZINE	Chemical Drug	2020-05-12	H20200014	TEVA BRANDED PHARM	TABLET;ORAL	9MG	NDA	Type 1 - New Molecular Entity	Prescription Drug	Yes	SLC18A2
AUSTEDO	DEUTETRABENAZINE	Chemical Drug	2020-05-12	H20200013	TEVA BRANDED PHARM	TABLET;ORAL	6MG	NDA	Type 1 - New Molecular Entity	Prescription Drug	Yes	SLC18A2
ADCETRIS	BRENTUXIMAB VEDOTIN	Biological Drug	2020-05-12	S20200008	SEATTLE GENETICS	INJECTABLE; INJECTION	50MG/VIAL	BLA	Type 1 - New Molecular Entity	Prescription Drug	No	CD30
BRUKINSA	ZANUBRUTINIB	Chemical Drug	2020-06-02	China Drug Approval NumberH20200005	BEIGENE	CAPSULE;ORAL	80MG	NDA	Type 1 - New Molecular Entity	Prescription Drug	Yes	BTK
DYSPORT	abobotulinumtoxinA	Biological Drug	2020-06-17	S20200016	IPSEN BIOPHARM LTD	INJECTABLE; INJECTION	300 UNITS/VIAL	BLA	Type 1 - New Molecular Entity	Prescription Drug	No	RHOB，SNAP25
DUPIXENT	DUPILUMAB	Biological Drug	2020-06-17	S20200017	REGENERON PHARMACEUTICALS	INJECTABLE; INJECTION	150MG/ML	BLA	Type 1 - New Molecular Entity	Prescription Drug	No	IL4R
REPATHA	EVOLOCUMAB	Biological Drug	2020-07-31	China Drug Approval NumberSJ20202002	AMGEN INC	INJECTABLE;INJECTION	140MG/ML	BLA	Type 1 - New Molecular Entity	Prescription Drug	Unknow	PCSK9
OXERVATE	CENEGERMIN-BKBJ	Biological Drug	2020-08-12	China Drug Approval NumberSJ20200020	DOMPE FARMACEUTICI	SOLUTION;OPHTHALMIC	0.002%(20MCG/ML)	BLA	Type 1 - New Molecular Entity	Prescription Drug	No	NGF-R
PROGRAF	TACROLIMUS	Chemical Drug	2020-08-26	China Drug Approval NumberHJ20200034	ASTELLAS	FOR SUSPENSION;ORAL	EQ 1MG BASE/PACKET	NDA	Type 3 - New Dosage Form	Prescription Drug	Yes	FKBP1A
PROGRAF	TACROLIMUS	Chemical Drug	2020-08-26	China Drug Approval NumberHJ20200033	ASTELLAS	FOR SUSPENSION;ORAL	EQ 0.2MG BASE/PACKET	NDA	Type 3 - New Dosage Form	Prescription Drug	Yes	FKBP1A
ELAPRASE	IDURSULFASE	Biological Drug	2020-09-02	China Drug Approval NumberSJ20200022	SHIRE	INJECTABLE; IV (INFUSION)	6MG/3ML	BLA	Type 1 - New Molecular Entity	Prescription Drug	No	GAGs
VIREAD	TENOFOVIR DISOPROXIL FUMARATE	Chemical Drug	2020-09-02	China Drug Approval NumberH20203462	GILEAD SCIENCES INC	TABLET;ORAL	200MG	NDA	Type 1 - New Molecular Entity	Prescription Drug	Yes	Reverse transcriptase
VIREAD	TENOFOVIR DISOPROXIL FUMARATE	Chemical Drug	2020-09-02	China Drug Approval NumberH20203461	GILEAD SCIENCES INC	TABLET;ORAL	150MG	NDA
VYNDAMAX	TAFAMIDIS	Chemical Drug	2020-09-30	China Drug Approval NumberHJ20200041	FOLDRX PHARMS	CAPSULE;ORAL	61MG	NDA	Type 2 - New Active Ingredient	Prescription Drug	Yes	TTR
DANTRIUM	DANTROLENE SODIUM	Chemical Drug	2020-10-21	China Drug Approval NumberH20203530	PAR STERILE PRODUCTS	INJECTABLE;INJECTION	20MG/VIAL	NDA	Type 3 - New Dosage Form	Prescription Drug	Yes	RYR1
LENVIMA	LENVATINIB MESYLATE	Chemical Drug	2020-11-04	China Drug Approval NumberHJ20200045	EISAI INC	CAPSULE;ORAL	EQ 10MG BASE	NDA	Type 1 - New Molecular Entity	Prescription Drug	Yes	PDGFA，KIT，RET，VEGFR，FGFR
BLINCYTO	BLINATUMOMAB	Biological Drug	2020-12-02	China Drug Approval NumberSJ20200026	AMGEN	INJECTABLE;INJECTION	35MCG	BLA	Type 1 - New Molecular Entity	Prescription Drug	No	CD3，CD19
TAKHZYRO	LANDELUMAB-FLYO	Biological Drug	2020-12-02	China Drug Approval NumberSJ20200025	DYAX CORP.	SOLUTION;SUBCUTANEOUS	300MG/2ML (150MG/ML)	BLA	Type 1 - New Molecular Entity	Prescription Drug	No	KLKB1
TAKHZYRO	LANDELUMAB-FLYO	Biological Drug	2020-12-02	China Drug Approval NumberSJ20200025	DYAX CORP.	SOLUTION;SUBCUTANEOUS	300MG/2ML (150MG/ML)	BLA	Type 1 - New Molecular Entity	Prescription Drug	No	KLKB1
VENCLEXTA	VENETOCLAX	Chemical Drug	2020-12-02	China Drug Approval NumberHJ20200055	ABBVIE INC	TABLET;ORAL	100MG	NDA	Type 1 - New Molecular Entity	Prescription Drug	Yes	BCL2
VENCLEXTA	VENETOCLAX	Chemical Drug	2020-12-02	China Drug Approval NumberHJ20200054	ABBVIE INC	TABLET;ORAL	50MG	NDA	Type 1 - New Molecular Entity	Prescription Drug	Yes	BCL2
VENCLEXTA	VENETOCLAX	Chemical Drug	2020-12-02	China Drug Approval NumberHJ20200053	ABBVIE INC	TABLET;ORAL	10MG	NDA	Type 1 - New Molecular Entity	Prescription Drug	Yes	BCL2
CRYSVITA	BUROSUMAB-TWZA	Biological Drug	2021-01-05	China Drug Approval NumberSJ20210001	ULTRAGENYX PHARM INC	INJECTABLE;INJECTION	10MG/ML	BLA	Type 1 - New Molecular Entity	Prescription Drug	Unknow	FGF23
XOSPATA	GILTERITINIB FUMARATE	Chemical Drug	2021-01-30	China Drug Approval NumberHJ20210009	ASTELLAS	TABLET;ORAL	EQ 40MG BASE	NDA	Type 1 - New Molecular Entity	Prescription Drug	Yes	FLT3，AXL
TOTECT	DEXRAZOXANE HYDROCHLORIDE	Chemical Drug	2021-03-12	China Drug Approval NumberH20217024	CLINIGEN	INJECTABLE;INJECTION	EQ 500MG BASE/VIAL **Federal Register determination that product was not discontinued or withdrawn for safety or effectiveness reasons**	NDA	Type 5 - New Formulation or New Manufacturer	Withdrawn from Market	Yes	TOP2
GAVRETO	PRALSETINIB	Chemical Drug	2021-03-23	China Drug Approval NumberHJ20210018	BLUEPRINT MEDICINES	CAPSULE;ORAL	100MG	NDA	Type 9 - New Indication Submitted as Distinct NDA, Consolidated with Original NDA after Approval	Prescription Drug	Unknow	RET
GAVRETO	PRALSETINIB	Chemical Drug	2021-03-23	China Drug Approval NumberHJ20210018	GENENTECH INC	CAPSULE;ORAL	100MG	NDA	Type 1 - New Molecular Entity	Prescription Drug	Yes	RET
AYVAKIT	AVAPRITINIB	Chemical Drug	2021-03-30	China Drug Approval NumberHJ20210021	BLUEPRINT MEDICINES	TABLET;ORAL	300MG	NDA	Type 1 - New Molecular Entity	Prescription Drug	Yes	PDGFRA，KIT，PDGFRB，CSF1R
AYVAKIT	AVAPRITINIB	Chemical Drug	2021-03-30	China Drug Approval NumberHJ20210020	BLUEPRINT MEDICINES	TABLET;ORAL	200MG	NDA	Type 1 - New Molecular Entity	Prescription Drug	Yes	PDGFRA，KIT，PDGFRB，CSF1R
AYVAKIT	AVAPRITINIB	Chemical Drug	2021-03-30	China Drug Approval NumberHJ20210019	BLUEPRINT MEDICINES	TABLET;ORAL	100MG	NDA	Type 1 - New Molecular Entity	Prescription Drug	Yes	PDGFRA，KIT，PDGFRB，CSF1R
QINLOCK	RIPRETINIB	Chemical Drug	2021-03-30	China Drug Approval NumberHJ20210022	DECIPHERA PHARMS	TABLET;ORAL	50MG	NDA	Type 1 - New Molecular Entity	Prescription Drug	Yes	KIT，PDGFRA
FIRAZYR	ICATIBANT ACETATE	Chemical Drug	2021-04-07	China Drug Approval NumberHJ20210024	TAKEDA PHARMS USA	INJECTABLE;SUBCUTANEOUS	EQ 30MG BASE/3ML (EQ 10MG BASE/ML)	NDA	Type 1 - New Molecular Entity	Prescription Drug	Yes	ANPEP，BKRB2
PHOSLYRA	CALCIUM ACETATE	Chemical Drug	2021-04-07	China Drug Approval NumberHC20210001	FRESENIUS MEDCL	SOLUTION;ORAL	667MG/5ML	NDA	Type 3 - New Dosage Form	Prescription Drug	Yes
VPRIV	VELAGLUCERASE ALFA	Biological Drug	2021-04-27	China Drug Approval NumberSJ20210013	SHIRE HUMAN GENETIC	INJECTABLE;INTRAVENOUS	400 UNITS/VIAL	BLA	Type 1 - New Molecular Entity	Prescription Drug	No	Glucocerebroside
ENSPRYNG	SATRALIZUMAB	Biological Drug	2021-04-30	China Drug Approval NumberSJ20210017	GENENTECH	INJECTABLE;INJECTION	120MG/ML	BLA	Type 1 - New Molecular Entity	Prescription Drug	No	IL6R
AMPYRA	DALFAMPRIDINE	Chemical Drug	2021-05-11	China Drug Approval NumberHJ20210031	ACORDA	TABLET, EXTENDED RELEASE;ORAL	10MG	NDA	Type 1 - New Molecular Entity	Prescription Drug	Yes
PHEBURANE	SODIUM PHENYLBUTYRATE	Chemical Drug	2021-05-13	China Drug Approval NumberH20213365	MEDUNIK	PELLETS;ORAL	84GM/BOT	NDA	Type 5 - New Formulation or New Manufacturer	Prescription Drug	Yes
GLEEVEC	IMATINIB MESYLATE	Chemical Drug	2021-05-26	China Drug Approval NumberH20213417	NOVARTIS	TABLET;ORAL	EQ 400MG BASE	NDA	Type 3 - New Dosage Form	Prescription Drug	Yes	KIT，BCR-ABL，PDGFRA，SCF
XENAZINE	TETRABENAZINE	Chemical Drug	2021-06-16	China Drug Approval NumberHJ20210041	BAUSCH	TABLET;ORAL	25MG	NDA	Type 1 - New Molecular Entity	Prescription Drug	Yes	SLC18A2
XENAZINE	TETRABENAZINE	Chemical Drug	2021-06-16	China Drug Approval NumberHJ20210040	BAUSCH	TABLET;ORAL	12.5MG	NDA	Type 1 - New Molecular Entity	Prescription Drug	Yes	SLC18A2
EVRYSDI	RISDIPLAM	Chemical Drug	2021-06-16	China Drug Approval NumberHJ20210045	GENENTECH INC	FOR SOLUTION;ORAL	0.75MG/ML	NDA	Type 1 - New Molecular Entity	Prescription Drug	Yes	SMN2
ORFADIN	NITISINONE	Chemical Drug	2021-06-16	China Drug Approval NumberHJ20210043	SWEDISH ORPHAN	CAPSULE;ORAL	10MG	NDA	Type 1 - New Molecular Entity	Prescription Drug	Yes	HPD
ORFADIN	NITISINONE	Chemical Drug	2021-06-16	China Drug Approval NumberHJ20210044	SWEDISH ORPHAN	CAPSULE;ORAL	5MG	NDA	Type 1 - New Molecular Entity	Prescription Drug	Yes	HPD
ORFADIN	NITISINONE	Chemical Drug	2021-06-16	China Drug Approval NumberHJ20210043	SWEDISH ORPHAN	CAPSULE;ORAL	2MG	NDA	Type 1 - New Molecular Entity	Prescription Drug	Yes	HPD
SABRIL	VIGABATRIN	Chemical Drug	2021-06-25	China Drug Approval NumberHJ20210049	LUNDBECK PHARMS LLC	FOR SOLUTION;ORAL	500MG/PACKET	NDA	Type 3 - New Dosage Form	Prescription Drug	Yes	ABAT
GILOTRIF	AFATINIB DIMALEATE	Chemical Drug	2021-07-12	China Drug Approval NumberHJ20170069	BOEHRINGER INGELHEIM	TABLET;ORAL	EQ 40MG BASE	NDA	Type 1 - New Molecular Entity	Prescription Drug	Yes	HER2，EGFR
GILOTRIF	AFATINIB DIMALEATE	Chemical Drug	2021-07-12	China Drug Approval NumberHJ20170066	BOEHRINGER INGELHEIM	TABLET;ORAL	EQ 30MG BASE	NDA	Type 1 - New Molecular Entity	Prescription Drug	Yes	HER2，EGFR
GILOTRIF	AFATINIB DIMALEATE	Chemical Drug	2021-07-12	China Drug Approval NumberHJ20170064	BOEHRINGER INGELHEIM	TABLET;ORAL	EQ 20MG BASE	NDA	Type 1 - New Molecular Entity	Prescription Drug	Yes	HER2，EGFR
OTEZLA	APREMILAST	Chemical Drug	2021-08-12	China Drug Approval NumberHJ20210067	AMGEN INC	TABLET;ORAL	30MG	NDA	Type 1 - New Molecular Entity	Prescription Drug	Yes	PDE4
OTEZLA	APREMILAST	Chemical Drug	2021-08-12	China Drug Approval NumberHJ20210066	AMGEN INC	TABLET;ORAL	20MG	NDA	Type 1 - New Molecular Entity	Prescription Drug	Yes	PDE4
OTEZLA	APREMILAST	Chemical Drug	2021-08-12	China Drug Approval NumberHJ20210065	AMGEN INC	TABLET;ORAL	10MG	NDA	Type 1 - New Molecular Entity	Prescription Drug	Yes	PDE4
TAGRISSO	OSIMERTINIB MESYLATE	Chemical Drug	2021-08-30	China Drug Approval NumberHJ20170167	ASTRAZENECA	TABLET;ORAL	EQ 80MG BASE	NDA	Type 1 - New Molecular Entity	Prescription Drug	Yes	EGFR-T790M
TAGRISSO	OSIMERTINIB MESYLATE	Chemical Drug	2021-08-30	China Drug Approval NumberHJ20170166	ASTRAZENECA	TABLET;ORAL	EQ 40MG BASE	NDA	Type 1 - New Molecular Entity	Prescription Drug	Yes	EGFR-T790M
NUCALA	MEPOLIZUMAB	Biological Drug	2021-11-17	China Drug Approval NumberSJ20210029	GLAXOSMITHKLINE LLC	INJECTABLE;SUBCUTANEOUS LYOPHILIZED POWER	100MG	BLA	Type 1 - New Molecular Entity	Prescription Drug	No	IL5
SYLVANT	SILTUXIMAB	Biological Drug	2021-11-30	China Drug Approval NumberSJ20210032	JANSSEN BIOTECH	INJECTABLE;INJECTION	400MG	BLA	Type 1 - New Molecular Entity	Prescription Drug	No	IL6
SYLVANT	SILTUXIMAB	Biological Drug	2021-11-30	China Drug Approval NumberSJ20210031	JANSSEN BIOTECH	INJECTABLE;INJECTION	100MG	BLA	Type 1 - New Molecular Entity	Prescription Drug	No	IL6
XPOVIO	SELINEXOR	Chemical Drug	2021-12-14	China Drug Approval NumberHJ20210083	KARYOPHARM THERAPS	TABLET;ORAL	20MG	NDA	Type 1 - New Molecular Entity	Prescription Drug	Yes	XPO1
KESIMPTA	OFATUMUMAB	Biological Drug	2021-12-20	China Drug Approval NumberSJ20210034	NOVARTIS	SOLUTION;SUBCUTANEOUS	20MG/0.4ML	BLA	Type 1 - New Molecular Entity	Prescription Drug	No	CD20
BESPONSA	INOTUZUMAB OZOGAMICIN	Biological Drug	2021-12-20	China Drug Approval NumberSJ20210033	WYETH PHARMS INC	POWDER, FOR INJECTION SOLUTION, LYOPHILIZED POWDER	0.9/MG/VIAL	BLA	Type 1 - New Molecular Entity	Prescription Drug	Unknow	CD22
PREVYMIS	LETERMOVIR	Chemical Drug	2021-12-31	China Drug Approval NumberHJ20210086	MERCK SHARP DOHME	TABLET;ORAL	480MG	NDA	Type 1 - New Molecular Entity	Prescription Drug	Yes	TRM1，TRM2，TRM3
PREVYMIS	LETERMOVIR	Chemical Drug	2021-12-31	China Drug Approval NumberHJ20210085	MERCK SHARP DOHME	TABLET;ORAL	240MG	NDA	Type 1 - New Molecular Entity	Prescription Drug	Yes	TRM1，TRM2，TRM3
NPLATE	ROMIPLOSTIM	Biological Drug	2022-01-07	China Drug Approval NumberSJ20220001	AMGEN	INJECTABLE; SUBCUTANEOUS	250MCG/0.5ML; 500MCG/1ML.	BLA	Type 1 - New Molecular Entity	Prescription Drug	Unknow	TPOR
NYMALIZE	NIMODIPINE	Chemical Drug	2022-01-18	China Drug Approval NumberH20223014	AZURITY	SOLUTION;ORAL	3MG/ML **Federal Register determination that product was not discontinued or withdrawn for safety or effectiveness reasons**	NDA	Type 3 - New Dosage Form	Withdrawn from Market	Yes	AHR，NR3C2，N-type Calcium Channel
REBLOZYL	LUSPATERCEPT-AAMT	Biological Drug	2022-01-25	China Drug Approval NumberSJ20220003	CELGENE CORP	POWDER;SUBCUTANEOUS	75MG/VIAL	BLA	Type 1 - New Molecular Entity	Prescription Drug	No	TGFB，GDF11
REBLOZYL	LUSPATERCEPT-AAMT	Biological Drug	2022-01-25	China Drug Approval NumberSJ20220002	CELGENE CORP	POWDER;SUBCUTANEOUS	25MG/VIAL	BLA	Type 1 - New Molecular Entity	Prescription Drug	No	TGFB，GDF11
TIBSOVO	IVOSIDENIB	Chemical Drug	2022-01-30	China Drug Approval NumberHJ20220002	SERVIER	TABLET;ORAL	250MG	NDA	Type 1 - New Molecular Entity	Prescription Drug	Yes	IDH1
RINVOQ	UPADACITINIB	Chemical Drug	2022-02-18	China Drug Approval NumberHJ20220011	ABBVIE INC	TABLET, EXTENDED RELEASE;ORAL	30MG	NDA	Type 1 - New Molecular Entity	Prescription Drug	Yes	JAK1
RINVOQ	UPADACITINIB	Chemical Drug	2022-02-18	China Drug Approval NumberHJ20220010	ABBVIE INC	TABLET, EXTENDED RELEASE;ORAL	15MG	NDA	Type 1 - New Molecular Entity	Prescription Drug	Yes	JAK1
INOMAX	NITRIC OXIDE	Chemical Drug	2022-03-08	China Drug Approval NumberHJ20220015	MALLINCKRODT HOSP	GAS;INHALATION	800PPM	NDA	Type 1 - New Molecular Entity	Prescription Drug	Yes	Hemoglobin
UPLIZNA	INEBILIZUMAB-CDON	Biological Drug	2022-03-08	China Drug Approval NumberSJ20220007	VIELA BIO	INJECTABLE;INJECTION	100MG/10ML	BLA	Type 1 - New Molecular Entity	Prescription Drug	No	CD19
GAMIFANT	EMAPALUMAB-LZSG	Biological Drug	2022-03-08	China Drug Approval NumberSJ20220010	NOVIMMUNE S.A.	INJECTABLE;INJECTION	100MG/20ML	BLA
GAMIFANT	EMAPALUMAB-LZSG	Biological Drug	2022-03-08	China Drug Approval NumberSJ20220009	NOVIMMUNE S.A.	INJECTABLE;INJECTION	50MG/10ML	BLA	Type 1 - New Molecular Entity	Prescription Drug	No	IFNG
GAMIFANT	EMAPALUMAB-LZSG	Biological Drug	2022-03-08	China Drug Approval NumberSJ20220008	NOVIMMUNE S.A.	INJECTABLE;INJECTION	10MG/2ML	BLA	Type 1 - New Molecular Entity	Prescription Drug	No	IFNG
GENOSYL	NITRIC OXIDE		2022-03-08	China Drug Approval NumberHJ20220015	VERO BIOTECH	GAS;INHALATION	800PPM	NDA	Type 5 - New Formulation or New Manufacturer	Prescription Drug	Yes
REMODULIN	TREPROSTINIL	Chemical Drug	2022-03-09	China Drug Approval NumberH20227027	UNITED THERAP	SOLUTION;INTRAVENOUS, SUBCUTANEOUS	50MG/20ML (2.5MG/ML)	NDA	Type 3 - New Dosage Form	Withdrawn from Market	No	PPARD，PTGIR，EP2，PTGDR
COPIKTRA	DUVELISIB	Chemical Drug	2022-03-16	China Drug Approval NumberHJ20220018	SECURA	CAPSULE;ORAL	25MG	NDA	Type 1 - New Molecular Entity	Prescription Drug	Yes	PI3Kγ，PI3Kδ
COPIKTRA	DUVELISIB	Chemical Drug	2022-03-16	China Drug Approval NumberHJ20220017	SECURA	CAPSULE;ORAL	15MG	NDA	Type 1 - New Molecular Entity	Prescription Drug	Yes	PI3Kγ，PI3Kδ
CYRAMZA	RAMUCIRUMAB	Biological Drug	2022-03-16	China Drug Approval NumberSJ20220011	ELI LILLY AND CO	INJECTABLE;INJECTION	500MG/50ML	BLA	Type 1 - New Molecular Entity	Prescription Drug	No	VEGFR-2
CYRAMZA	RAMUCIRUMAB	Biological Drug	2022-03-16	China Drug Approval NumberSJ20220012	ELI LILLY AND CO	INJECTABLE;INJECTION	100MG/10ML	BLA	Type 1 - New Molecular Entity	Prescription Drug	No	VEGFR-2
ALUNBRIG	BRIGATINIB	Chemical Drug	2022-03-22	China Drug Approval NumberHJ20220021	TAKEDA PHARMS USA	TABLET;ORAL	180MG	NDA	Type 1 - New Molecular Entity	Prescription Drug	Yes	ALK，EGFR，ROS1，IGF1R，FLT3
ALUNBRIG	BRIGATINIB	Chemical Drug	2022-03-22	China Drug Approval NumberHJ20220020	TAKEDA PHARMS USA	TABLET;ORAL	90MG	NDA	Type 1 - New Molecular Entity	Prescription Drug	Yes	ALK，EGFR，ROS1，IGF1R，FLT3
ALUNBRIG	BRIGATINIB	Chemical Drug	2022-03-22	China Drug Approval NumberHJ20220019	TAKEDA PHARMS USA	TABLET;ORAL	30MG	NDA	Type 1 - New Molecular Entity	Prescription Drug	Yes	ALK，EGFR，ROS1，IGF1R，FLT3
PEMAZYRE	PEMIGATINIB	Chemical Drug	2022-03-29	China Drug Approval NumberHJ20220028	INCYTE CORP	TABLET;ORAL	9MG	NDA	Type 1 - New Molecular Entity	Prescription Drug	Yes	FGFR
PEMAZYRE	PEMIGATINIB	Chemical Drug	2022-03-29	China Drug Approval NumberHJ20220027	INCYTE CORP	TABLET;ORAL	4.5MG	NDA	Type 1 - New Molecular Entity	Prescription Drug	Yes	FGFR
VITRAKVI	LAROTRECTINIB SULFATE	Chemical Drug	2022-04-08	China Drug Approval NumberHJ20220033	BAYER HLTHCARE	CAPSULE;ORAL	EQ 100MG BASE	NDA	Type 1 - New Molecular Entity	Prescription Drug	Yes	NTRK
VITRAKVI	LAROTRECTINIB SULFATE	Chemical Drug	2022-04-08	China Drug Approval NumberHJ20220032	BAYER HLTHCARE	CAPSULE;ORAL	EQ 25MG BASE	NDA	Type 1 - New Molecular Entity	Prescription Drug	Yes	NTRK
ACTEMRA	TOCILIZUMAB	Biological Drug	2022-04-08	China Drug Approval NumberSJ20220013	GENENTECH	INJECTABLE;INTRAVENOUS, SUBCUTANEOUS	162MG/0.9ML	BLA	Type 3 - New Dosage Form	Prescription Drug	No	IL6R
ONIVYDE	IRINOTECAN HYDROCHLORIDE	Chemical Drug	2022-04-12	China Drug Approval NumberHJ20220034	IPSEN INC	INJECTABLE, LIPOSOMAL;INTRAVENOUS	EQ 43MG BASE/10ML (EQ 4.3MG BASE/ML)	NDA	Type 5 - New Formulation or New Manufacturer	Prescription Drug	Yes	TOP1
LORBRENA	LORLATINIB	Chemical Drug	2022-04-27	China Drug Approval NumberHJ20220041	PFIZER	TABLET;ORAL	100MG	NDA	Type 1 - New Molecular Entity	Prescription Drug	Yes	ALK，ROS1
LORBRENA	LORLATINIB	Chemical Drug	2022-04-27	China Drug Approval NumberHJ20220040	PFIZER	TABLET;ORAL	25MG	NDA	Type 1 - New Molecular Entity	Prescription Drug	Yes	ALK，ROS1
LUMAKRAS	SOTORASIB	Chemical Drug	2022-04-29	香港上市	AMGEN INC	TABLET;ORAL	120MG	NDA	Type 1 - New Molecular Entity	Prescription Drug	Yes	KRAS G12C
JADENU SPRINKLE	DEFERASIROX	Chemical Drug	2022-05-10	China Drug Approval NumberH20223302	NOVARTIS	GRANULE;ORAL	360MG	NDA	Type 5 - New Formulation or New Manufacturer	Prescription Drug	Yes
JADENU SPRINKLE	DEFERASIROX	Chemical Drug	2022-05-10	China Drug Approval NumberH20223301	NOVARTIS	GRANULE;ORAL	90MG	NDA	Type 5 - New Formulation or New Manufacturer	Prescription Drug	Yes
JADENU	DEFERASIROX	Chemical Drug	2022-05-10	China Drug Approval NumberH20223302	NOVARTIS PHARMS CORP	TABLET;ORAL	360MG	NDA	Type 5 - New Formulation or New Manufacturer	Prescription Drug	Yes
JADENU	DEFERASIROX	Chemical Drug	2022-05-10	China Drug Approval NumberH20223301	NOVARTIS PHARMS CORP	TABLET;ORAL	90MG	NDA	Type 5 - New Formulation or New Manufacturer	Prescription Drug	Yes
PREVYMIS	LETERMOVIR	Chemical Drug	2022-05-10	China Drug Approval NumberHJ202200478	MERCK SHARP DOHME	SOLUTION;INTRAVENOUS	480MG/24ML (20MG/ML)	NDA	Type 3 - New Dosage Form	Prescription Drug	Yes	TRM1，TRM2，TRM3
PREVYMIS	LETERMOVIR	Chemical Drug	2022-05-10	China Drug Approval NumberHJ20220047	MERCK SHARP DOHME	SOLUTION;INTRAVENOUS	240MG/12ML (20MG/ML)	NDA	Type 3 - New Dosage Form	Prescription Drug	Yes	TRM1，TRM2，TRM3
TIGLUTIK KIT	RILUZOLE	Chemical Drug	2022-05-31	China Drug Approval NumberHJ20220053	ITALFARMACO SA	SUSPENSION;ORAL	50MG/10ML	NDA	Type 3 - New Dosage Form	Prescription Drug	Yes	SLC1A2，SLC7A11
VITRAKVI	LAROTRECTINIB SULFATE	Chemical Drug	2022-06-23	China Drug Approval NumberHJ20220056	BAYER HEALTHCARE	SOLUTION;ORAL	EQ 20MG BASE/ML	NDA	Type 3 - New Dosage Form	Prescription Drug	Yes	NTRK
ENVARSUS XR	TACROLIMUS	Chemical Drug	2022-06-28	China Drug Approval NumberH20223423	VELOXIS PHARMS INC	TABLET, EXTENDED RELEASE;ORAL	EQ 1MG BASE	NDA	Type 3 - New Dosage Form	Prescription Drug	Yes	FKBP1A
EPANED KIT	ENALAPRIL MALEATE	Chemical Drug	2022-06-28	China Drug Approval NumberH20223438	SILVERGATE PHARMS	FOR SOLUTION;ORAL	1MG/ML **Federal Register determination that product was not discontinued or withdrawn for safety or effectiveness reasons**	NDA	Type 3 - New Dosage Form	Withdrawn from Market	Yes	ACE
ROZLYTREK	ENTRECTINIB	Chemical Drug	2022-07-26	China Drug Approval NumberHJ20220069	GENENTECH INC	CAPSULE;ORAL	200MG	NDA	Type 9 - New Indication Submitted as Distinct NDA, Consolidated with Original NDA after Approval	Prescription Drug	Unknow	NTRK，ROS1，ALK
ROZLYTREK	ENTRECTINIB	Chemical Drug	2022-07-26	China Drug Approval NumberHJ20220068	GENENTECH INC	CAPSULE;ORAL	100MG	NDA	Type 9 - New Indication Submitted as Distinct NDA, Consolidated with Original NDA after Approval	Prescription Drug	Unknow	NTRK，ROS1，ALK
ROZLYTREK	ENTRECTINIB	Chemical Drug	2022-07-26	China Drug Approval NumberHJ20220069	GENENTECH INC	CAPSULE;ORAL	200MG	NDA	Type 1 - New Molecular Entity	Prescription Drug	Yes	NTRK，ROS1，ALK
ROZLYTREK	ENTRECTINIB	Chemical Drug	2022-07-26	China Drug Approval NumberHJ20220068	GENENTECH INC	CAPSULE;ORAL	100MG	NDA	Type 1 - New Molecular Entity	Prescription Drug	Yes	NTRK，ROS1，ALK
RETEVMO	SELPERCATINIB	Chemical Drug	2022-09-30	China Drug Approval NumberHJ20220078	LOXO ONCOLOGY INC	CAPSULE;ORAL	80MG	NDA	Type 1 - New Molecular Entity	Prescription Drug	Yes	RET
RETEVMO	SELPERCATINIB	Chemical Drug	2022-09-30	China Drug Approval NumberHJ20220077	LOXO ONCOLOGY INC	CAPSULE;ORAL	40MG	NDA	Type 1 - New Molecular Entity	Prescription Drug	Yes	RET
POTELIGEO	MOGAMULIZUMAB-KPKC	Biological Drug	2022-10-11	China Drug Approval NumberSJ20220018	KYOWA KIRIN	INJECTABLE;INJECTION	20MG/5ML	BLA	Type 1 - New Molecular Entity	Prescription Drug	Unknow	CCR4
TOBI	TOBRAMYCIN	Chemical Drug	2022-10-11	China Drug Approval NumberH20220025	MYLAN SPECIALITY LP	SOLUTION;INHALATION	300MG/5ML	NDA	Type 3 - New Dosage Form	Prescription Drug	Yes	30S rProteins
THIOLA	TIOPRONIN	Chemical Drug	1995-01-01	China Drug Approval NumberH10950041	MISSION PHARMA	TABLET;ORAL	100MG	NDA	Type 1 - New Molecular Entity	Prescription Drug	Yes
RETROVIR	ZIDOVUDINE	Chemical Drug	1999-03-08	X19990114	VIIV HLTHCARE	CAPSULE;ORAL	100MG	NDA	Type 1 - New Molecular Entity	Prescription Drug	Yes	Telomerase，Reverse transcriptase/RNaseH，TERT
BETAPACE	SOTALOL HYDROCHLORIDE	Chemical Drug	2000-05-27	X20000174	COVIS	TABLET;ORAL	80MG	NDA	Type 1 - New Molecular Entity	Prescription Drug	Yes	ADRB1，ADRB2，KCNH2
IDAMYCIN	IDARUBICIN HYDROCHLORIDE	Chemical Drug	2000-05-27	X20000198	PFIZER	INJECTABLE;INJECTION	5MG/VIAL	NDA	Type 1 - New Molecular Entity	Withdrawn from Market	No	TOP2A
IDAMYCIN	IDARUBICIN HYDROCHLORIDE	Chemical Drug	2000-05-27	X20000199	PFIZER	INJECTABLE;INJECTION	10MG/VIAL	NDA	Type 1 - New Molecular Entity	Withdrawn from Market	No	TOP2A
FLUOROURACIL	FLUOROURACIL	Chemical Drug	2000-08-04	X20000284	SPECTRUM PHARMS	INJECTABLE;INJECTION	500MG/10ML (50MG/ML) **Federal Register determination that product was not discontinued or withdrawn for safety or effectiveness reasons**	NDA	Type 1 - New Molecular Entity	Withdrawn from Market	Yes	TYMS
LAMPRENE	CLOFAZIMINE	Chemical Drug	2002-01-01	China Drug Approval NumberH32021093	NOVARTIS	CAPSULE;ORAL	50MG	NDA	Type 1 - New Molecular Entity	Withdrawn from Market	Yes
DOXIL (LIPOSOMAL)	DOXORUBICIN HYDROCHLORIDE	Chemical Drug	2002-06-03	H20020214	BAXTER HLTHCARE CORP	INJECTABLE, LIPOSOMAL;INJECTION	20MG/10ML (2MG/ML)	NDA	Type 3 - New Dosage Form	Prescription Drug	Yes	TOP2
AFINITOR DISPERZ	EVEROLIMUS	Chemical Drug	2013-01-22	China Drug Approval NumberHJ20171145	NOVARTIS PHARM	TABLET, FOR SUSPENSION;ORAL	5MG	NDA	Type 3 - New Dosage Form	Prescription Drug	Yes	mTOR
SIGNIFOR LAR KIT	PASIREOTIDE PAMOATE	Chemical Drug	2015-05-27	H20150315	RECORDATI RARE	FOR SUSPENSION;INTRAMUSCULAR	EQ 30MG BASE/VIAL	NDA	Type 5 - New Formulation or New Manufacturer	Prescription Drug	Yes	SSTR2，SSTR3，SSTR5，SSTR1
SIGNIFOR LAR KIT	PASIREOTIDE PAMOATE	Chemical Drug	2015-05-27	H20150317	RECORDATI RARE	FOR SUSPENSION;INTRAMUSCULAR	EQ 60MG BASE/VIAL	NDA	Type 5 - New Formulation or New Manufacturer	Prescription Drug	Yes	SSTR2，SSTR3，SSTR5，SSTR1
OFEV	NINTEDANIB ESYLATE	Chemical Drug	2017-09-20	China Drug Approval NumberHJ20170354	BOEHRINGER INGELHEIM	CAPSULE;ORAL	EQ 100MG BASE	NDA	Type 1 - New Molecular Entity	Prescription Drug	Yes	VEGFR，FGFR，PDGFR
SOVALDI	SOFOSBUVIR	Chemical Drug	2017-09-20	H20170365	GILEAD SCIENCES INC	TABLET;ORAL	400MG	NDA	Type 1 - New Molecular Entity	Prescription Drug	Yes	NS5B
IRESSA	GEFITINIB	Chemical Drug	2017-12-04	China Drug Approval NumberHJ20171297	ASTRAZENECA	TABLET;ORAL	250MG	NDA	Type 5 - New Formulation or New Manufacturer	Prescription Drug	Yes	EGFR
SIRTURO	BEDAQUILINE FUMARATE	Chemical Drug	2017-12-26	China Drug Approval NumberHJ20171366	JANSSEN THERAP	TABLET;ORAL	EQ 100MG BASE	NDA	Type 1 - New Molecular Entity	Prescription Drug	Yes	ATP synthase gamma chain，ATP synthase subunit c
ALKERAN	MELPHALAN HYDROCHLORIDE	Chemical Drug	2018-11-30	H20180073	APOTEX	INJECTABLE;INJECTION	EQ 50MG BASE/VIAL **Federal Register determination that product was not discontinued or withdrawn for safety or effectiveness reasons**	NDA	Type 3 - New Dosage Form	Withdrawn from Market	Yes
MEKINIST	TRAMETINIB DIMETHYL SULFOXIDE	Chemical Drug	2019-12-18	H20190068	NOVARTIS	TABLET;ORAL	EQ 0.5MG	NDA	Type 1 - New Molecular Entity	Prescription Drug	Yes	MAP2K1，MAP2K2
POMALYST	POMALIDOMIDE	Chemical Drug	2020-11-10	China Drug Approval NumberH20203573	CELGENE	CAPSULE;ORAL	4MG	NDA	Type 1 - New Molecular Entity	Prescription Drug	Yes	IKZF3，IKZF1
POMALYST	POMALIDOMIDE	Chemical Drug	2020-11-10	China Drug Approval NumberH20203572	CELGENE	CAPSULE;ORAL	1MG	NDA	Type 1 - New Molecular Entity	Prescription Drug	Yes	IKZF3，IKZF1
GAZYVA	OBINUTUZUMAB	Biological Drug	2021-06-01	China Drug Approval NumberSJ20210018	GENENTECH	INJECTABLE;INJECTION	1000MG/40ML	BLA	Type 1 - New Molecular Entity	Prescription Drug	No	CD20
KYPROLIS	CARFILZOMIB	Chemical Drug	2021-07-06	China Drug Approval NumberHJ20210054	ONYX THERAP	POWDER;INTRAVENOUS	60MG/VIAL	NDA	Type 1 - New Molecular Entity	Prescription Drug	Yes	20S Proteasome
ALOMIDE	LODOXAMIDE TROMETHAMINE	Chemical Drug	2004-11-30	China Drug Approval NumberH20046266	NOVARTIS	SOLUTION/DROPS;OPHTHALMIC	EQ 0.1% BASE	NDA	Type 1 - New Molecular Entity	Prescription Drug	Yes
EPANED	ENALAPRIL MALEATE	Chemical Drug	2022-06-28	China Drug Approval NumberH20223438	AZURITY	SOLUTION;ORAL	1MG/ML	NDA
BETAPACE AF	SOTALOL HYDROCHLORIDE	Chemical Drug	1999-01-01	China Drug Approval NumberH19991061	COVIS	TABLET;ORAL	40MG	NDA	Type 6 - New Indication (no longer used)	Withdrawn from Market	No	ADRB1，ADRB2，KCNH2
TRACLEER	BOSENTAN	Chemical Drug	2006-03-23	H20060089	ACTELION	TABLET;ORAL	125MG	NDA	Type 1 - New Molecular Entity	Prescription Drug	Yes	EDNRB，EDNRA
TRACLEER	BOSENTAN	Chemical Drug	2006-03-23	H20060084	ACTELION	TABLET;ORAL	62.5MG	NDA	Type 1 - New Molecular Entity	Prescription Drug	Yes	EDNRB，EDNRA
REMODULIN	TREPROSTINIL	Chemical Drug	2013-03-26	H20130218	UNITED THERAP	INJECTABLE;IV (INFUSION), SUBCUTANEOUS	10MG/ML	NDA	Type 1 - New Molecular Entity	Prescription Drug	Yes	PPARD，PTGIR，EP2，PTGDR
REMODULIN	TREPROSTINIL	Chemical Drug	2013-03-26	H20130219	UNITED THERAP	INJECTABLE;IV (INFUSION), SUBCUTANEOUS	5MG/ML	NDA	Type 1 - New Molecular Entity	Prescription Drug	Yes	PPARD，PTGIR，EP2，PTGDR
REMODULIN	TREPROSTINIL	Chemical Drug	2013-03-26	H20130217	UNITED THERAP	INJECTABLE;IV (INFUSION), SUBCUTANEOUS	2.5MG/ML	NDA	Type 1 - New Molecular Entity	Prescription Drug	Yes	PPARD，PTGIR，EP2，PTGDR
TASIGNA	NILOTINIB HYDROCHLORIDE	Chemical Drug	2014-05-05	H20140334	NOVARTIS	CAPSULE;ORAL	EQ 200MG BASE	NDA	Type 1 - New Molecular Entity	Prescription Drug	Yes	BCR-ABL，KIT，CSF1R，PDGFRA，PDGFRB
AVASTIN	BEVACIZUMAB	Biological Drug	2017-05-08	China Drug Approval NumberSJ20170035	GENENTECH	VIAL; INTRAVENOUS	100MG	BLA	Type 1 - New Molecular Entity	Prescription Drug	No	VEGF
AFINITOR	EVEROLIMUS	Chemical Drug	2017-09-12	China Drug Approval NumberHJ20171146	NOVARTIS	TABLET;ORAL	10MG	NDA	Type 1 - New Molecular Entity	Prescription Drug	Yes	mTOR
ACTEMRA	TOCILIZUMAB	Biological Drug	2017-09-25	China Drug Approval NumberSJ20171026	GENENTECH	INJECTABLE; INJECTION	400MG/20ML	BLA	Type 1 - New Molecular Entity	Prescription Drug	No	IL6R
ACTEMRA	TOCILIZUMAB	Biological Drug	2017-09-25	China Drug Approval NumberSJ20171024	GENENTECH	INJECTABLE; INJECTION	80MG/4ML	BLA	Type 1 - New Molecular Entity	Prescription Drug	No	IL6R
CIALIS	TADALAFIL	Chemical Drug	2017-01-18	H20170021	LILLY	TABLET;ORAL	2.5MG	NDA	Type 1 - New Molecular Entity	Prescription Drug	Yes	PDE5A，PDE11A
TREANDA	BENDAMUSTINE HYDROCHLORIDE	Chemical Drug	2019-12-06	China Drug Approval NumberH20193358	CEPHALON	POWDER;IV (INFUSION)	25MG/VIAL	NDA	Type 1 - New Molecular Entity	Prescription Drug	Yes
ABILIFY	ARIPIPRAZOLE	Chemical Drug	2022-07-07	China Drug Approval NumberH20223476	OTSUKA	SOLUTION;ORAL	1MG/ML **Federal Register determination that product was not discontinued or withdrawn for safety or effectiveness reasons**	NDA	Type 3 - New Dosage Form	Withdrawn from Market	Yes
IFEX	IFOSFAMIDE	Chemical Drug	1998-01-26	X980247	BAXTER HLTHCARE	INJECTABLE;INJECTION	1GM/VIAL	NDA	Type 1 - New Molecular Entity	Prescription Drug	Yes
BOTOX COSMETIC	OnabotulinumtoxinA	Biological Drug	2003-04-22	S20030038	ALLERGAN	VIAL; SINGLE-USE	100 UNITS/VIAL	BLA	Type 1 - New Molecular Entity	Prescription Drug	No	RHOB，SNAP25
BOTOX	OnabotulinumtoxinA	Biological Drug	2003-04-22	S20030038	ALLERGAN	VIAL; SINGLE-USE	100 UNITS/VIAL	BLA	Type 1 - New Molecular Entity	Prescription Drug	No	RHOB，SNAP25
GRALISE	GABAPENTIN	Chemical Drug	2008-04-30	China Drug Approval NumberH20080223	ALMATICA	TABLET;ORAL	300MG	NDA	Type 3 - New Dosage Form	Prescription Drug	Yes	CACNA2D
NORTHERA	DROXIDOPA	Chemical Drug	2012-01-17	China Drug Approval NumberH20120005	LUNDBECK NA LTD	CAPSULE;ORAL	100MG	NDA	Type 1 - New Molecular Entity	Prescription Drug	Yes	ADRA1，ADRA2，ADRB1
ALIMTA	PEMETREXED DISODIUM	Chemical Drug	2014-08-29	H20140662	LILLY	POWDER;INTRAVENOUS	EQ 500MG BASE/VIAL	NDA	Type 1 - New Molecular Entity	Prescription Drug	Yes	DHFR，GART
CANASA	MESALAMINE	Chemical Drug	2014-12-15	H20140948	ALLERGAN	SUPPOSITORY;RECTAL	500MG	NDA	Type 5 - New Formulation or New Manufacturer	Withdrawn from Market	No	PPARγ，COX-1，COX-2，ALOX5
LETAIRIS	AMBRISENTAN	Chemical Drug	2016-07-05	China Drug Approval NumberHJ20160364	GILEAD	TABLET;ORAL	10MG	NDA	Type 1 - New Molecular Entity	Prescription Drug	Yes	EDNRA
CIALIS	TADALAFIL	Chemical Drug	2017-05-26	H20170284	LILLY	TABLET;ORAL	20MG	NDA	Type 1 - New Molecular Entity	Prescription Drug	Yes	PDE5A，PDE11A
CIALIS	TADALAFIL	Chemical Drug	2017-05-26	H20170283	LILLY	TABLET;ORAL	10MG	NDA	Type 1 - New Molecular Entity	Prescription Drug	Yes	PDE5A，PDE11A
XALKORI	CRIZOTINIB	Chemical Drug	2017-06-01	China Drug Approval NumberHJ20171009	PF PRISM CV	CAPSULE;ORAL	250MG	NDA	Type 1 - New Molecular Entity	Prescription Drug	Yes	ALK，MET，ROS1
XALKORI	CRIZOTINIB	Chemical Drug	2017-06-01	China Drug Approval NumberHJ20171012	PF PRISM CV	CAPSULE;ORAL	200MG	NDA	Type 1 - New Molecular Entity	Prescription Drug	Yes	ALK，MET，ROS1
OPSUMIT	MACITENTAN	Chemical Drug	2017-09-29	H20170376	ACTELION	TABLET;ORAL	10MG	NDA	Type 1 - New Molecular Entity	Prescription Drug	Yes	EDNRB，EDNRA
PROVIGIL	MODAFINIL	Chemical Drug	2017-11-21	China Drug Approval NumberH20170014	CEPHALON	TABLET;ORAL	200MG	NDA	Type 1 - New Molecular Entity	Prescription Drug	Yes	ADRA1B，SLC6A3
PROVIGIL	MODAFINIL	Chemical Drug	2017-11-21	China Drug Approval NumberH20170013	CEPHALON	TABLET;ORAL	100MG	NDA	Type 1 - New Molecular Entity	Prescription Drug	Yes	ADRA1B，SLC6A3
ELITEK	RASBURICASE	Biological Drug	2018-10-15	S20180024	SANOFI SYNTHELABO	VIAL; INTRAVENOUS	1.5MG/VIAL	BLA	Type 1 - New Molecular Entity	Prescription Drug	No	Uox
HALAVEN	ERIBULIN MESYLATE	Chemical Drug	2019-07-12	H20190042	EISAI INC	SOLUTION;INTRAVENOUS	1MG/2ML (0.5MG/ML)	NDA	Type 1 - New Molecular Entity	Prescription Drug	Yes	Tubulin
PROLIA	DENOSUMAB	Biological Drug	2020-06-17	S20200019	AMGEN	INJECTABLE; SUBCUTANEOUS	60MG/ML	BLA	Type 1 - New Molecular Entity	Prescription Drug	No	RANKL
FOLOTYN	PRALATREXATE	Chemical Drug	2020-08-26	China Drug Approval NumberHJ20200031	ACROTECH	SOLUTION;INTRAVENOUS	20MG/ML (20MG/ML)	NDA	Type 1 - New Molecular Entity	Prescription Drug	Yes	DHFR，TYMS
EXTRANEAL	ICODEXTRIN	Chemical Drug	2021-08-25	China Drug Approval NumberH20213666	BAXTER HLTHCARE	SOLUTION;INTRAPERITONEAL	7.5GM/100ML	NDA	Type 1 - New Molecular Entity	Prescription Drug	Yes
ONFI	CLOBAZAM	Chemical Drug	2022-09-14	China Drug Approval NumberH20223678	LUNDBECK PHARMS LLC	TABLET;ORAL	20MG	NDA	Type 1 - New Molecular Entity	Prescription Drug	Yes	GABRA
ONFI	CLOBAZAM	Chemical Drug	2022-09-14	China Drug Approval NumberH20223677	LUNDBECK PHARMS LLC	TABLET;ORAL	10MG	NDA	Type 1 - New Molecular Entity	Prescription Drug	Yes	GABRA
HUMATROPE	SOMATROPIN	Biological Drug	S20090061	S20090061	LILLY	INJECTABLE;INJECTION	5MG/VIAL	BLA	Type 5 - New Formulation or New Manufacturer	Prescription Drug	No
