# Supplementary material for: Trends, lag and characteristics of rare disease drug approval in the USA and China, 1983–2022
Source: Orphanet J Rare Dis. 2025 Dec 22;20:635. doi: 10.1186/s13023-025-04175-4 (PMC12750715; doi:10.1186/s13023-025-04175-4)
Supplement: Supplementary file 2 — Supplementary Material 2 [file 13023_2025_4175_MOESM2_ESM.xlsx]

## Sheet: Sheet1
Trade name	Active ingredient	Type of drug	FDA Approval Date	Applicant Organization	Dosage form/route of administration	Specifications	Type of application		Market state	Reference preparation	Drug target
HYDREA	HYDROXYUREA	Chemical Drug	1967-12-07	BRISTOL MYERS SQUIBB	CAPSULE;ORAL	500MG	NDA	Type 1 - New Molecular Entity	Prescription Drug	Yes	RNR
CYKLOKAPRON	TRANEXAMIC ACID	Chemical Drug	1986-12-30	PFIZER	INJECTABLE;INJECTION	100MG/ML	NDA	Type 3 - New Dosage Form	Prescription Drug	Yes	PLG
THALOMID	THALIDOMIDE	Chemical Drug	2006-05-25	CELGENE	CAPSULE; ORAL	50MG	NDA	Type 6 - New Indication (no longer used)	Prescription Drug	No
THALOMID	THALIDOMIDE	Chemical Drug	1998-07-16	CELGENE	CAPSULE;ORAL	50MG	NDA	Type 1 - New Molecular Entity	Prescription Drug	Yes
OPTICROM	CROMOLYN SODIUM	Chemical Drug	1984-10-03	ALLERGAN	SOLUTION/DROPS;OPHTHALMIC	0.04	NDA	Type 3 - New Dosage Form	Withdrawn from Market	Yes
CHENIX	CHENODIOL	Chemical Drug	1983-07-28	LEADIANT BIOSCI INC	TABLET;ORAL	250MG	NDA	Type 1 - New Molecular Entity	Withdrawn from Market	Yes
LEUCOVORIN CALCIUM	LEUCOVORIN CALCIUM	Chemical Drug	1952-06-20	HOSPIRA	INJECTABLE;INJECTION	EQ 100MG BASE/VIAL	NDA	Type 1 - New Molecular Entity	Withdrawn from Market	Yes	Folate receptor
LEUCOVORIN CALCIUM	LEUCOVORIN CALCIUM	Chemical Drug	1952-06-20	HOSPIRA	INJECTABLE;INJECTION	EQ 50MG BASE/VIAL	NDA	Type 1 - New Molecular Entity	Withdrawn from Market	Yes	Folate receptor
BUPIVACAINE HYDROCHLORIDE	BUPIVACAINE HYDROCHLORIDE	Chemical Drug	1978-04-17	HOSPIRA	INJECTABLE;INJECTION	0.0075	NDA		Withdrawn from Market	No	SCN4A
BUPIVACAINE HYDROCHLORIDE	BUPIVACAINE HYDROCHLORIDE	Chemical Drug	1978-04-17	HOSPIRA	INJECTABLE;INJECTION	0.0025	NDA	Reference agent	Withdrawn from Market	No	SCN4A
CIBACALCIN	CALCITONIN HUMAN	Chemical Drug	1986-10-31	NOVARTIS	INJECTABLE;INJECTION	0.5MG/VIAL	NDA	Type 1 - New Molecular Entity	Withdrawn from Market	No	CTR
LEUCOVORIN CALCIUM	LEUCOVORIN CALCIUM	Chemical Drug	1952-06-20	HOSPIRA	INJECTABLE;INJECTION	EQ 3MG BASE/ML	NDA	Type 1 - New Molecular Entity	Withdrawn from Market	Yes	Folate receptor
BUPIVACAINE HYDROCHLORIDE	BUPIVACAINE HYDROCHLORIDE	Chemical Drug	1978-04-17	HOSPIRA	INJECTABLE;INJECTION	0.005	NDA		Withdrawn from Market	No	SCN4A
VESANOID	TRETINOIN	Chemical Drug	1995-11-22	CHEPLAPHARM	CAPSULE;ORAL	10MG **Federal Register determination that product was not discontinued or withdrawn for safety or effectiveness reasons**	NDA	Type 3 - New Dosage Form	Withdrawn from Market	Yes
SELEGILINE HYDROCHLORIDE	SELEGILINE HYDROCHLORIDE	Chemical Drug	1989-06-05	SOMERSET	TABLET;ORAL	5MG **Federal Register determination that product was not discontinued or withdrawn for safety or effectiveness reasons**	NDA	Type 1 - New Molecular Entity	Withdrawn from Market	Yes	MAO
TAXOL	PACLITAXEL	Chemical Drug	1992-12-29	HQ SPCLT PHARMA	INJECTABLE;INJECTION	6MG/ML **Federal Register determination that product was not discontinued or withdrawn for safety or effectiveness reasons**	NDA	Type 1 - New Molecular Entity	Withdrawn from Market	Yes	Tubulin
FERTINEX	UROFOLLITROPIN	Chemical Drug	1986-09-18	SERONO	INJECTABLE;SUBCUTANEOUS	75 IU/AMP	NDA	Type 2 - New Active Ingredient	Withdrawn from Market	No	FSHR
FERTINEX	UROFOLLITROPIN	Chemical Drug	1986-09-18	SERONO	INJECTABLE;SUBCUTANEOUS	150 IU/AMP	NDA	Type 2 - New Active Ingredient	Withdrawn from Market	No	FSHR
METRODIN	UROFOLLITROPIN	Chemical Drug	1986-09-18	SERONO	INJECTABLE;INTRAMUSCULAR	150 IU/AMP	NDA	Type 2 - New Active Ingredient	Withdrawn from Market	No	FSHR
METRODIN	UROFOLLITROPIN	Chemical Drug	1986-09-18	SERONO	INJECTABLE;INTRAMUSCULAR	75 IU/AMP	NDA	Type 2 - New Active Ingredient	Withdrawn from Market	No	FSHR
RIFADIN	RIFAMPIN	Chemical Drug	1989-05-25	SANOFI AVENTIS US	INJECTABLE;INJECTION	600MG/VIAL	NDA	Type 3 - New Dosage Form	Prescription Drug	Yes	SLCO1B3，NR1I2，DNA-directed RNA polymerase subunit beta，DNA-directed RNA polymerase subunit alpha，CYP51A1，SLCO1A2，SLCO1B1，SLCO2B1
RILUTEK	RILUZOLE	Chemical Drug	1995-12-12	COVIS	TABLET;ORAL	50MG	NDA	Type 1 - New Molecular Entity	Prescription Drug	Yes	SLC1A2，SLC7A11
PROGRAF	TACROLIMUS	Chemical Drug	1994-04-08	ASTELLAS	INJECTABLE;INJECTION	EQ 5MG BASE/ML	NDA	Type 3 - New Dosage Form	Prescription Drug	Yes	FKBP1A
PROGRAF	TACROLIMUS	Chemical Drug	1994-04-08	ASTELLAS	CAPSULE;ORAL	EQ 5MG BASE	NDA	Type 1 - New Molecular Entity	Prescription Drug	Yes	FKBP1A
PROGRAF	TACROLIMUS	Chemical Drug	1994-04-08	ASTELLAS	CAPSULE;ORAL	EQ 1MG BASE	NDA	Type 1 - New Molecular Entity	Prescription Drug	Yes	FKBP1A
MESNEX	MESNA	Chemical Drug	1988-12-30	BAXTER HLTHCARE	INJECTABLE;INTRAVENOUS	100MG/ML	NDA	Type 1 - New Molecular Entity	Prescription Drug	Yes
VUMON	TENIPOSIDE	Chemical Drug	1992-07-14	HQ SPECLT PHARMA	INJECTABLE;INJECTION	10MG/ML	NDA	Type 1 - New Molecular Entity	Withdrawn from Market	Yes	TOP2
HEXALEN	ALTRETAMINE	Chemical Drug	1990-12-26	EISAI INC	CAPSULE;ORAL	50MG	NDA	Type 1 - New Molecular Entity	Withdrawn from Market	Yes
PHOSLO	CALCIUM ACETATE	Chemical Drug	1990-12-10	FRESENIUS MEDCL	TABLET;ORAL	667MG	NDA	Type 3 - New Dosage Form	Withdrawn from Market	Yes
ELLIOTTS B SOLUTION	CALCIUM CHLORIDE; DEXTROSE; MAGNESIUM SULFATE; POTASSIUM CHLORIDE; SODIUM BICARBONATE; SODIUM CHLORIDE; SODIUM PHOSPHATE, DIBASIC, HEPTAHYDRATE	Chemical Drug	1996-09-27	LUKARE MEDICAL LLC	INJECTABLE;INTRATHECAL	0.2MG/ML;0.8MG/ML;0.3MG/ML;0.3MG/ML;1.9MG/ML;7.3MG/ML;0.2MG/ML	NDA	Type 3 - New Dosage Form	Prescription Drug	Yes
CARNITOR SF	LEVOCARNITINE	Chemical Drug	1986-04-10	LEADIANT BIOSCI INC	SOLUTION;ORAL	1GM/10ML	NDA	Type 3 - New Dosage Form	Prescription Drug	Yes
CARNITOR	LEVOCARNITINE	Chemical Drug	1986-04-10	LEADIANT BIOSCI INC	SOLUTION;ORAL	1GM/10ML	NDA	Type 3 - New Dosage Form	Prescription Drug	Yes
CARNITOR	LEVOCARNITINE	Chemical Drug	1985-12-27	LEADIANT BIOSCI INC	SOLUTION;ORAL	1GM/10ML	NDA	Type 1 - New Molecular Entity	Withdrawn from Market	No
CORDARONE	AMIODARONE HYDROCHLORIDE	Chemical Drug	1995-08-03	WYETH PHARMS INC	INJECTABLE;INJECTION	50MG/ML	NDA	Type 3 - New Dosage Form	Withdrawn from Market	Yes	ADRB1，PPARγ，THRA，THRB，KCNH2，CACNA1
RITUXAN	RITUXIMAB	Biological Drug	1997-11-26	GENENTECH	SOLUTION;INTRAVENOUS	500MG/50ML (10MG/ML)	BLA	Type 1 - New Molecular Entity	Prescription Drug	No	CD20
RITUXAN	RITUXIMAB	Biological Drug	1997-11-26	GENENTECH	SOLUTION;INTRAVENOUS	100MG/10ML (10MG/ML)	BLA	Type 1 - New Molecular Entity	Prescription Drug	No	CD20
BETAPACE AF	SOTALOL HYDROCHLORIDE	Chemical Drug	2000-02-22	COVIS	TABLET;ORAL	80MG	NDA	Type 6 - New Indication (no longer used)	Prescription Drug	Yes	ADRB1，ADRB2，KCNH2
LUPRON DEPOT-PED KIT	LEUPROLIDE ACETATE	Chemical Drug	1993-04-16	ABBVIE ENDOCRINE INC	POWDER;INTRAMUSCULAR	3.75MG,7.5MG **Federal Register determination that product was not discontinued or withdrawn for safety or effectiveness reasons**	NDA	Type 5 - New Formulation or New Manufacturer	Withdrawn from Market	Yes	GNRHR
AMBISOME	AMPHOTERICIN B	Chemical Drug	1997-08-11	ASTELLAS	INJECTABLE, LIPOSOMAL;INJECTION	50MG/VIAL	NDA	Type 2 - New Active Ingredient	Prescription Drug	Yes	Ergosterol
MOBIC	MELOXICAM	Chemical Drug	2000-04-13	BOEHRINGER INGELHEIM	TABLET;ORAL	15MG	NDA	Type 1 - New Molecular Entity	Prescription Drug	Yes	COX-1，COX-2
MOBIC	MELOXICAM	Chemical Drug	2000-04-13	BOEHRINGER INGELHEIM	TABLET;ORAL	7.5MG	NDA	Type 1 - New Molecular Entity	Prescription Drug	Yes	COX-1，COX-2
PROGRAF	TACROLIMUS	Chemical Drug	1994-04-08	ASTELLAS	CAPSULE;ORAL	EQ 0.5MG BASE	NDA	Type 1 - New Molecular Entity	Prescription Drug	Yes	FKBP1A
ALBENZA	ALBENDAZOLE	Chemical Drug	1996-06-11	IMPAX LABS INC	TABLET;ORAL	200MG	NDA	Type 1 - New Molecular Entity	Withdrawn from Market	Yes	Tubulin-β
INFUMORPH	MORPHINE SULFATE	Chemical Drug	1984-09-18	HIKMA	INJECTABLE;INJECTION	10MG/ML	NDA	Type 3 - New Dosage Form	Prescription Drug	Yes	KOR，DOR，MOR
SPORANOX	ITRACONAZOLE	Chemical Drug	1996-12-06	JANSSEN PHARMA	CAPSULE; ORAL	100MG	NDA	Type 6 - New Indication (no longer used)	Prescription Drug	No	CYP51A1
PROAMATINE	MIDODRINE HYDROCHLORIDE	Chemical Drug	1996-09-06	TAKEDA PHARMS USA	TABLET;ORAL	2.5MG **Federal Register determination that product was not discontinued or withdrawn for safety or effectiveness reasons**	NDA	Type 1 - New Molecular Entity	Withdrawn from Market	Yes	ADRA1
REVIA	NALTREXONE HYDROCHLORIDE	Chemical Drug	1984-11-20	TEVA WOMENS	TABLET;ORAL	50MG	NDA	Type 1 - New Molecular Entity	Withdrawn from Market	Yes	KOR，DOR，MOR，SIGMAR1
SIMULECT	BASILIXIMAB	Biological Drug	1998-05-12	NOVARTIS	VIAL; SINGLE-USE	20MG	BLA	Type 1 - New Molecular Entity	Prescription Drug	No	IL2RA
SIMULECT	BASILIXIMAB	Biological Drug	1998-05-12	NOVARTIS	VIAL; SINGLE-USE	10MG	BLA	Type 1 - New Molecular Entity	Prescription Drug	No	IL2RA
CARNITOR	LEVOCARNITINE	Chemical Drug	1992-12-16	LEADIANT BIOSCI INC	INJECTABLE;INJECTION	200MG/ML	NDA	Type 3 - New Dosage Form	Prescription Drug	Yes
EUTHYROX	LEVOTHYROXINE SODIUM	Chemical Drug	2002-05-31	PROVELL	TABLET;ORAL	0.1MG **See current Annual Edition, 1.8 Description of Special Situations, Levothyroxine Sodium	NDA	Type 5 - New Formulation or New Manufacturer	Prescription Drug	No	THRA，THRB，ITGAV，ITGB3
EUTHYROX	LEVOTHYROXINE SODIUM	Chemical Drug	2002-05-31	PROVELL	TABLET;ORAL	0.05MG **See current Annual Edition, 1.8 Description of Special Situations, Levothyroxine Sodium	NDA	Type 5 - New Formulation or New Manufacturer	Prescription Drug	No	THRA，THRB，ITGAV，ITGB3
EUTHYROX	LEVOTHYROXINE SODIUM	Chemical Drug	2002-05-31	PROVELL	TABLET;ORAL	0.025MG **See current Annual Edition, 1.8 Description of Special Situations, Levothyroxine Sodium	NDA	Type 5 - New Formulation or New Manufacturer	Prescription Drug	No	THRA，THRB，ITGAV，ITGB3
POTASSIUM CITRATE	POTASSIUM CITRATE	Chemical Drug	1988-10-13	UT SW MEDCTR	FOR SOLUTION;ORAL	10MEQ/PACKET	NDA	Type 3 - New Dosage Form	Withdrawn from Market	Yes
POTASSIUM CITRATE	POTASSIUM CITRATE	Chemical Drug	1988-10-13	UT SW MEDCTR	FOR SOLUTION;ORAL	20MEQ/PACKET	NDA	Type 3 - New Dosage Form	Withdrawn from Market	Yes
ZANAFLEX	TIZANIDINE HYDROCHLORIDE	Chemical Drug	1996-11-27	COVIS	TABLET;ORAL	EQ 4MG BASE	NDA	Type 1 - New Molecular Entity	Prescription Drug	Yes	ADRA，NISCH
SUBUTEX	BUPRENORPHINE HYDROCHLORIDE	Chemical Drug	2002-10-08	INDIVIOR INC	TABLET;SUBLINGUAL	EQ 2MG BASE **Federal Register determination that product was not discontinued or withdrawn for safety or effectiveness reasons**	NDA	Type 3 - New Dosage Form	Withdrawn from Market	Yes	MOR，KOR
TEMODAR	TEMOZOLOMIDE	Chemical Drug	1999-08-11	MERCK SHARP DOHME	CAPSULE;ORAL	5MG	NDA	Type 1 - New Molecular Entity	Prescription Drug	Yes
ZOMETA	ZOLEDRONIC ACID	Chemical Drug	2001-08-20	NOVARTIS	INJECTABLE;INTRAVENOUS	EQ 4MG BASE/VIAL **Federal Register determination that product was not discontinued or withdrawn for safety or effectiveness reasons**	NDA	Type 1 - New Molecular Entity	Withdrawn from Market	Yes	FPPS，GGPS1
ZIRGAN	GANCICLOVIR	Chemical Drug	2009-09-15	BAUSCH AND LOMB	GEL;OPHTHALMIC	0.0015	NDA	Type 3 - New Dosage Form	Prescription Drug	Yes	DNA Pol
CYTOVENE	GANCICLOVIR SODIUM	Chemical Drug	1989-06-23	CHEPLAPHARM	INJECTABLE;INJECTION	EQ 500MG BASE/VIAL **Federal Register determination that product was not discontinued or withdrawn for safety or effectiveness reasons**	NDA	Type 1 - New Molecular Entity	Withdrawn from Market	Yes	DNA Pol
ETHYOL	AMIFOSTINE	Chemical Drug	1995-12-08	CLINIGEN	INJECTABLE;INJECTION	500MG/VIAL	NDA	Type 1 - New Molecular Entity	Prescription Drug	Yes	ALPG，ENPP1
ZINECARD	DEXRAZOXANE HYDROCHLORIDE	Chemical Drug	1995-05-26	PFIZER	INJECTABLE;INJECTION	EQ 250MG BASE/VIAL	NDA	Type 1 - New Molecular Entity	Withdrawn from Market	Yes	Iron
ABILIFY	ARIPIPRAZOLE	Chemical Drug	2006-06-07	OTSUKA	TABLET, ORALLY DISINTEGRATING;ORAL	20MG **Federal Register determination that product was not discontinued or withdrawn for safety or effectiveness reasons**	NDA	Type 3 - New Dosage Form	Withdrawn from Market	Yes
ABILIFY	ARIPIPRAZOLE	Chemical Drug	2006-06-07	OTSUKA	TABLET, ORALLY DISINTEGRATING;ORAL	15MG **Federal Register determination that product was not discontinued or withdrawn for safety or effectiveness reasons**	NDA	Type 3 - New Dosage Form	Withdrawn from Market	Yes
ABILIFY	ARIPIPRAZOLE	Chemical Drug	2006-06-07	OTSUKA	TABLET, ORALLY DISINTEGRATING;ORAL	10MG **Federal Register determination that product was not discontinued or withdrawn for safety or effectiveness reasons**	NDA	Type 3 - New Dosage Form	Withdrawn from Market	Yes
HERCEPTIN	TRASTUZUMAB	Biological Drug	1998-09-25	GENENTECH	VIAL; INTRAVENOUS	21MG/ML	BLA	Type 1 - New Molecular Entity	Prescription Drug	No	HER2
ZANAFLEX	TIZANIDINE HYDROCHLORIDE	Chemical Drug	1996-11-27	COVIS	TABLET;ORAL	EQ 2MG BASE **Federal Register determination that product was not discontinued or withdrawn for safety or effectiveness reasons**	NDA	Type 1 - New Molecular Entity	Withdrawn from Market	Yes	ADRA，NISCH
METROGEL	METRONIDAZOLE	Chemical Drug	1988-11-22	GALDERMA LABS LP	GEL;TOPICAL	0.0075	NDA	Type 3 - New Dosage Form	Prescription Drug	Yes
ZINECARD	DEXRAZOXANE HYDROCHLORIDE	Chemical Drug	1995-05-26	PFIZER	INJECTABLE;INJECTION	EQ 500MG BASE/VIAL	NDA	Type 1 - New Molecular Entity	Withdrawn from Market	Yes	Iron
ABILIFY	ARIPIPRAZOLE	Chemical Drug	2002-11-15	OTSUKA	TABLET;ORAL	5MG	NDA	Type 1 - New Molecular Entity	Prescription Drug	Yes
ABILIFY	ARIPIPRAZOLE	Chemical Drug	2002-11-15	OTSUKA	TABLET;ORAL	15MG	NDA	Type 1 - New Molecular Entity	Prescription Drug	Yes
ABILIFY	ARIPIPRAZOLE	Chemical Drug	2002-11-15	OTSUKA	TABLET;ORAL	10MG	NDA	Type 1 - New Molecular Entity	Prescription Drug	Yes
CRESTOR	ROSUVASTATIN CALCIUM	Chemical Drug	2003-08-12	IPR	TABLET;ORAL	EQ 20MG BASE	NDA	Type 1 - New Molecular Entity	Prescription Drug	Yes	HMGCR
CRESTOR	ROSUVASTATIN CALCIUM	Chemical Drug	2003-08-12	IPR	TABLET;ORAL	EQ 10MG BASE	NDA	Type 1 - New Molecular Entity	Prescription Drug	Yes	HMGCR
CRESTOR	ROSUVASTATIN CALCIUM	Chemical Drug	2003-08-12	IPR	TABLET;ORAL	EQ 5MG BASE	NDA	Type 1 - New Molecular Entity	Prescription Drug	Yes	HMGCR
ZOMETA	ZOLEDRONIC ACID	Chemical Drug	2001-08-20	NOVARTIS	INJECTABLE;INTRAVENOUS	EQ 4MG BASE/100ML	NDA	Type 1 - New Molecular Entity	Prescription Drug	Yes	FPPS，GGPS1
MYCOBUTIN	RIFABUTIN	Chemical Drug	1992-12-23	PFIZER	CAPSULE;ORAL	150MG	NDA	Type 1 - New Molecular Entity	Prescription Drug	Yes	DNA-directed RNA polymerase
CHEMET	SUCCIMER	Chemical Drug	1991-01-30	RECORDATI RARE	CAPSULE;ORAL	100MG	NDA	Type 1 - New Molecular Entity	Prescription Drug	Yes
VIREAD	TENOFOVIR DISOPROXIL FUMARATE	Chemical Drug	2001-10-26	GILEAD SCIENCES INC	TABLET;ORAL	300MG	NDA	Type 1 - New Molecular Entity	Prescription Drug	Yes	Reverse transcriptase
CEREZYME	IMIGLUCERASE	Biological Drug	1994-05-23	GENZYME	INJECTABLE;INJECTION	400 UNITS/VIAL	BLA	Type 1 - New Molecular Entity	Prescription Drug	No	Glucocerebroside
CEREZYME	IMIGLUCERASE	Biological Drug	1994-05-23	GENZYME	INJECTABLE;INJECTION	200 UNITS/VIAL	BLA	Type 1 - New Molecular Entity	Prescription Drug	No	Glucocerebroside
FUSILEV	LEVOLEUCOVORIN CALCIUM	Chemical Drug	2008-03-07	ACROTECH	POWDER;INTRAVENOUS	EQ 50MG BASE/VIAL	NDA	Type 5 - New Formulation or New Manufacturer	Prescription Drug	Yes	Folate receptor
SAIZEN	SOMATROPIN	Biological Drug	1996-10-08	EMD SERONO	INJECTABLE;INJECTION	5MG/VIAL	BLA	Type 5 - New Formulation or New Manufacturer	Prescription Drug	No
SEROSTIM	SOMATROPIN	Biological Drug	1996-08-23	EMD SERONO	INJECTABLE;INJECTION	5MG/VIAL	BLA	Type 5 - New Formulation or New Manufacturer	Prescription Drug	No
NUTROPIN	SOMATROPIN	Biological Drug	1993-11-17	GENENTECH	INJECTABLE;INJECTION	5MG/VIAL	BLA	Type 5 - New Formulation or New Manufacturer	Withdrawn from Market	No
LUPRON DEPOT-PED KIT	LEUPROLIDE ACETATE	Chemical Drug	1993-04-16	ABBVIE ENDOCRINE INC	POWDER;INTRAMUSCULAR	11.25MG	NDA	Type 5 - New Formulation or New Manufacturer	Prescription Drug	Yes	GNRHR
LUPRON DEPOT-PED KIT	LEUPROLIDE ACETATE	Chemical Drug	1993-04-16	ABBVIE ENDOCRINE INC	POWDER;INTRAMUSCULAR	11.25MG	NDA	Type 5 - New Formulation or New Manufacturer	Prescription Drug	Yes	GNRHR
ENBREL	ETANERCEPT	Biological Drug	1998-11-02	IMMUNEX	VIAL; SUBCUTANEOUS	25MG/VIAL	BLA	Type 1 - New Molecular Entity	Prescription Drug	No	TNF-α
TINDAMAX	TINIDAZOLE	Chemical Drug	2004-05-17	MISSION PHARMA	TABLET; ORAL	500MG	NDA	Type 6 - New Indication (no longer used)	Prescription Drug	No
TINDAMAX	TINIDAZOLE	Chemical Drug	2004-05-17	MISSION PHARMA	TABLET; ORAL	500MG	NDA	Type 6 - New Indication (no longer used)	Prescription Drug	No
TINDAMAX	TINIDAZOLE	Chemical Drug	2004-05-17	MISSION PHARMA	TABLET;ORAL	500MG	NDA	Type 1 - New Molecular Entity	Prescription Drug	Yes
MUCOMYST	ACETYLCYSTEINE	Chemical Drug	1963-09-14	APOTHECON	SOLUTION;INHALATION, ORAL	0.1	NDA	Type 1 - New Molecular Entity	Withdrawn from Market	Yes	ACY1，SLC7A11，GSS，IKK-A，IKK-B
RAPAMUNE	SIROLIMUS	Chemical Drug	1999-09-15	PF PRISM CV	SOLUTION;ORAL	1MG/ML	NDA	Type 1 - New Molecular Entity	Prescription Drug	Yes	mTOR，FKBP1A
JYNARQUE	TOLVAPTAN	Chemical Drug	2018-04-23	OTSUKA	TABLET;ORAL	30MG	NDA	Type 10 - New Indication Submitted as Distinct NDA - Not Consolidated	Prescription Drug	Yes	AVPR1A，AVPR2
JYNARQUE	TOLVAPTAN	Chemical Drug	2018-04-23	OTSUKA	TABLET;ORAL	15MG	NDA	Type 10 - New Indication Submitted as Distinct NDA - Not Consolidated	Prescription Drug	Yes	AVPR1A，AVPR2
PEGINTRON	PEGINTERFERON ALFA-2B	Biological Drug	2001-01-19	SCHERING	SYRINGE	80UG/0.5ML	BLA	Type 1 - New Molecular Entity	Prescription Drug	No	IFNAR1，IFNAR2
PEGINTRON	PEGINTERFERON ALFA-2B	Biological Drug	2001-01-19	SCHERING	SYRINGE	50UG/0.5ML	BLA	Type 1 - New Molecular Entity	Prescription Drug	No	IFNAR1，IFNAR2
PEGINTRON	PEGINTERFERON ALFA-2B	Biological Drug	2001-01-19	SCHERING	VIAL	80UG/0.5ML	BLA	Type 1 - New Molecular Entity	Prescription Drug	No	IFNAR1，IFNAR2
PEGINTRON	PEGINTERFERON ALFA-2B	Biological Drug	2001-01-19	SCHERING	VIAL	50UG/0.5ML	BLA	Type 1 - New Molecular Entity	Prescription Drug	No	IFNAR1，IFNAR2
BOTOX COSMETIC	OnabotulinumtoxinA	Biological Drug	1991-12-09	ALLERGAN	VIAL; SINGLE-USE	50 UNITS/VIAL	BLA	Type 1 - New Molecular Entity	Prescription Drug	No	RHOB，SNAP25
BOTOX	OnabotulinumtoxinA	Biological Drug	1991-12-09	ALLERGAN	VIAL; SINGLE-USE	50 UNITS/VIAL	BLA	Type 1 - New Molecular Entity	Prescription Drug	No	RHOB，SNAP25
URSO 250	URSODIOL	Chemical Drug	1997-12-10	ALLERGAN	TABLET;ORAL	250MG	NDA	Type 3 - New Dosage Form	Prescription Drug	Yes	FXR
REVLIMID	LENALIDOMIDE	Chemical Drug	2005-12-27	CELGENE	CAPSULE;ORAL	25MG	NDA	Type 1 - New Molecular Entity	Prescription Drug	Yes	IKZF3，IKZF1，CSNK1A1
REVLIMID	LENALIDOMIDE	Chemical Drug	2005-12-27	CELGENE	CAPSULE;ORAL	15MG	NDA	Type 1 - New Molecular Entity	Prescription Drug	Yes	IKZF3，IKZF1，CSNK1A1
REVLIMID	LENALIDOMIDE	Chemical Drug	2005-12-27	CELGENE	CAPSULE;ORAL	10MG	NDA	Type 1 - New Molecular Entity	Prescription Drug	Yes	IKZF3，IKZF1，CSNK1A1
REVLIMID	LENALIDOMIDE	Chemical Drug	2005-12-27	CELGENE	CAPSULE;ORAL	5MG	NDA	Type 1 - New Molecular Entity	Prescription Drug	Yes	IKZF3，IKZF1，CSNK1A1
ZEMPLAR	PARICALCITOL	Chemical Drug	1998-04-17	ABBVIE	SOLUTION;INTRAVENOUS	0.005MG/ML (0.005MG/ML)	NDA	Type 1 - New Molecular Entity	Prescription Drug	Yes	VDR
ABRAXANE	PACLITAXEL	Chemical Drug	2005-01-07	ABRAXIS BIOSCIENCE	POWDER;INTRAVENOUS	100MG/VIAL	NDA	Type 5 - New Formulation or New Manufacturer	Prescription Drug	Yes	Tubulin
RAPAMUNE	SIROLIMUS	Chemical Drug	2000-08-25	PF PRISM CV	TABLET;ORAL	1MG	NDA	Type 3 - New Dosage Form	Prescription Drug	Yes	mTOR，FKBP1A
BETASERON	INTERFERON BETA-1B	Biological Drug	1993-07-23	BAYER HEALTHCARE PHARMS	VIAL; SUBCUTANEOUS	0.3 MG	BLA	Type 1 - New Molecular Entity	Prescription Drug	No	IFNB1
FARESTON	TOREMIFENE CITRATE	Chemical Drug		KYOWA KIRIN	TABLET;ORAL	EQ 60MG BASE	NDA
REMODULIN	TREPROSTINIL	Chemical Drug	2002-05-21	UNITED THERAP	INJECTABLE;IV (INFUSION), SUBCUTANEOUS	1MG/ML	NDA	Type 1 - New Molecular Entity	Prescription Drug	Yes	PPARD，PTGIR，EP2，PTGDR
ZEMPLAR	PARICALCITOL	Chemical Drug	1998-04-17	ABBVIE	SOLUTION;INTRAVENOUS	0.01MG/2ML (0.005MG/ML)	NDA	Type 1 - New Molecular Entity	Prescription Drug	Yes	VDR
FERRIPROX	DEFERIPRONE	Chemical Drug	2011-10-14	CHIESI	TABLET;ORAL	500MG	NDA	Type 1 - New Molecular Entity	Prescription Drug	Yes	Iron
VENTAVIS	ILOPROST	Chemical Drug	2004-12-29	ACTELION	SOLUTION;INHALATION	20MCG/2ML (10MCG/ML)	NDA	Type 1 - New Molecular Entity	Withdrawn from Market	No	PTGDR，PTGIR，PDE4
OMEGAVEN	FISH OIL TRIGLYCERIDES	Chemical Drug	2018-07-27	FRESENIUS KABI USA	EMULSION;INTRAVENOUS	10GM/100ML (0.1GM/ML)	NDA	Type 1 - New Molecular Entity and Type 4 - New Combination	Prescription Drug	Yes
OMEGAVEN	FISH OIL TRIGLYCERIDES	Chemical Drug	2018-07-27	FRESENIUS KABI USA	EMULSION;INTRAVENOUS	5GM/50ML (0.1GM/ML)	NDA	Type 1 - New Molecular Entity and Type 4 - New Combination	Prescription Drug	Yes
ZOMETA	ZOLEDRONIC ACID	Chemical Drug	2001-08-20	NOVARTIS	INJECTABLE;INTRAVENOUS	EQ 4MG BASE/5ML	NDA	Type 1 - New Molecular Entity	Prescription Drug	Yes	FPPS，GGPS1
GLEEVEC	IMATINIB MESYLATE	Chemical Drug	2003-04-18	NOVARTIS	TABLET;ORAL	EQ 100MG BASE	NDA	Type 3 - New Dosage Form	Prescription Drug	Yes	KIT，BCR-ABL，PDGFRA，SCF
AFINITOR	EVEROLIMUS	Chemical Drug	2009-03-30	NOVARTIS	TABLET;ORAL	2.5MG	NDA	Type 1 - New Molecular Entity	Prescription Drug	Yes	mTOR
EXJADE	DEFERASIROX	Chemical Drug	2005-11-02	NOVARTIS	TABLET, FOR SUSPENSION;ORAL	500MG	NDA	Type 1 - New Molecular Entity	Prescription Drug	Yes
EXJADE	DEFERASIROX	Chemical Drug	2005-11-02	NOVARTIS	TABLET, FOR SUSPENSION;ORAL	250MG	NDA	Type 1 - New Molecular Entity	Prescription Drug	Yes
EXJADE	DEFERASIROX	Chemical Drug	2005-11-02	NOVARTIS	TABLET, FOR SUSPENSION;ORAL	125MG	NDA	Type 1 - New Molecular Entity	Prescription Drug	Yes
CANASA	MESALAMINE	Chemical Drug	2001-01-05	ALLERGAN	SUPPOSITORY;RECTAL	1GM	NDA	Type 5 - New Formulation or New Manufacturer	Prescription Drug	Yes	PPARγ，COX-1，COX-2，ALOX5
SIGNIFOR	PASIREOTIDE DIASPARTATE	Chemical Drug	2012-12-14	RECORDATI RARE	SOLUTION;SUBCUTANEOUS	EQ 0.9MG BASE/ML (EQ 0.9MG BASE/ML)	NDA	Type 1 - New Molecular Entity	Prescription Drug	Yes	SSTR2，SSTR3，SSTR5，SSTR1
SIGNIFOR	PASIREOTIDE DIASPARTATE	Chemical Drug	2012-12-14	RECORDATI RARE	SOLUTION;SUBCUTANEOUS	EQ 0.6MG BASE/ML (EQ 0.6MG BASE/ML)	NDA	Type 1 - New Molecular Entity	Prescription Drug	Yes	SSTR2，SSTR3，SSTR5，SSTR1
SIGNIFOR	PASIREOTIDE DIASPARTATE	Chemical Drug	2012-12-14	RECORDATI RARE	SOLUTION;SUBCUTANEOUS	EQ 0.3MG BASE/ML (EQ 0.3MG BASE/ML)	NDA	Type 1 - New Molecular Entity	Prescription Drug	Yes	SSTR2，SSTR3，SSTR5，SSTR1
ALIMTA	PEMETREXED DISODIUM	Chemical Drug	2004-02-04	LILLY	POWDER;INTRAVENOUS	EQ 100MG BASE/VIAL	NDA	Type 1 - New Molecular Entity	Prescription Drug	Yes	DHFR，GART
LUMIZYME	ALGLUCOSIDASE ALFA	Biological Drug	2010-05-24	GENZYME	POWDER; IV (INFUSION)	5MG/ML	BLA	Type 1 - New Molecular Entity	Prescription Drug	No	Glycogen
BUSULFEX	BUSULFAN	Chemical Drug	1999-02-04	OTSUKA PHARM	INJECTABLE;INJECTION	6MG/ML	NDA	Type 3 - New Dosage Form	Prescription Drug	Yes
AROMASIN	EXEMESTANE	Chemical Drug	1999-10-21	PFIZER	TABLET;ORAL	25MG	NDA	Type 1 - New Molecular Entity	Prescription Drug	Yes	CYP19A1
NEXAVAR	SORAFENIB TOSYLATE	Chemical Drug	2005-12-01	BAYER HLTHCARE	TABLET;ORAL	EQ 200MG BASE	NDA	Type 1 - New Molecular Entity	Prescription Drug	Yes	FLT3，BRAF，KIT，RAF1，BRAF-V600E，VEGFR-2，VEGFR-3，PDGFRB
LETAIRIS	AMBRISENTAN	Chemical Drug	2007-06-15	GILEAD	TABLET;ORAL	5MG	NDA	Type 1 - New Molecular Entity	Prescription Drug	Yes	EDNRA
SPRYCEL	DASATINIB	Chemical Drug	2006-06-28	BRISTOL MYERS SQUIBB	TABLET;ORAL	100MG	NDA	Type 1 - New Molecular Entity	Prescription Drug	Yes	BCR，SRC，KIT，FYN，LCK，PDGFRA
SPRYCEL	DASATINIB	Chemical Drug	2006-06-28	BRISTOL MYERS SQUIBB	TABLET;ORAL	70MG	NDA	Type 1 - New Molecular Entity	Prescription Drug	Yes	BCR，SRC，KIT，FYN，LCK，PDGFRA
SPRYCEL	DASATINIB	Chemical Drug	2006-06-28	BRISTOL MYERS SQUIBB	TABLET;ORAL	50MG	NDA	Type 1 - New Molecular Entity	Prescription Drug	Yes	BCR，SRC，KIT，FYN，LCK，PDGFRA
SPRYCEL	DASATINIB	Chemical Drug	2006-06-28	BRISTOL MYERS SQUIBB	TABLET;ORAL	20MG	NDA	Type 1 - New Molecular Entity	Prescription Drug	Yes	BCR，SRC，KIT，FYN，LCK，PDGFRA
LIPIODOL	ETHIODIZED OIL	Chemical Drug	1954-03-31	GUERBET	OIL;INTRALYMPHATIC, INTRAUTERINE	EQ 4.8GM IODINE/10ML (EQ 480MG IODINE/ML)	NDA	Type 1 - New Molecular Entity	Prescription Drug	Yes
ZAVESCA	MIGLUSTAT	Chemical Drug	2003-07-31	ACTELION	CAPSULE;ORAL	100MG	NDA	Type 1 - New Molecular Entity	Prescription Drug	Yes	UGCG
CIALIS	TADALAFIL	Chemical Drug	2003-11-21	LILLY	TABLET;ORAL	5MG	NDA	Type 1 - New Molecular Entity	Prescription Drug	Yes	PDE5A，PDE11A
FLOLAN	EPOPROSTENOL SODIUM	Chemical Drug	1995-09-20	GLAXOSMITHKLINE LLC	INJECTABLE;INJECTION	EQ 1.5MG BASE/VIAL	NDA	Type 1 - New Molecular Entity	Prescription Drug	Yes	PTGIR
JAKAFI	RUXOLITINIB PHOSPHATE	Chemical Drug	2011-11-16	INCYTE CORP	TABLET;ORAL	EQ 20MG BASE	NDA	Type 1 - New Molecular Entity	Prescription Drug	Yes	JAK1，JAK2
JAKAFI	RUXOLITINIB PHOSPHATE	Chemical Drug	2011-11-16	INCYTE CORP	TABLET;ORAL	EQ 15MG BASE	NDA	Type 1 - New Molecular Entity	Prescription Drug	Yes	JAK1，JAK2
JAKAFI	RUXOLITINIB PHOSPHATE	Chemical Drug	2011-11-16	INCYTE CORP	TABLET;ORAL	EQ 5MG BASE	NDA	Type 1 - New Molecular Entity	Prescription Drug	Yes	JAK1，JAK2
ZELBORAF	VEMURAFENIB	Chemical Drug	2011-08-17	HOFFMANN LA ROCHE	TABLET;ORAL	240MG	NDA	Type 1 - New Molecular Entity	Prescription Drug	Yes	BRAF
STIVARGA	REGORAFENIB	Chemical Drug	2013-02-25	BAYER HEALTHCARE PHARMS	TABLET; ORAL	40MG	NDA	Type 9 - New Indication Submitted as Distinct NDA, Consolidated with Original NDA after Approval	Prescription Drug	Unknow	BRAF，DDR2，MAPK11，RET，NTRK1，FRK，ABL1，TEK，PDGFR，RAF1，KIT，VEGFR，EPHA2，FGFR
STIVARGA	REGORAFENIB	Chemical Drug		BAYER HLTHCARE	TABLET;ORAL	40MG	NDA
VIDAZA	AZACITIDINE	Chemical Drug	2004-05-19	CELGENE	POWDER;INTRAVENOUS, SUBCUTANEOUS	100MG/VIAL	NDA	Type 1 - New Molecular Entity	Prescription Drug	Yes	DNMT
AVASTIN	BEVACIZUMAB	Biological Drug	2004-02-26	GENENTECH	VIAL; INTRAVENOUS	400MG	BLA	Type 1 - New Molecular Entity	Prescription Drug	No	VEGF
HUMIRA	ADALIMUMAB	Biological Drug	2002-12-31	ABBVIE INC	VIAL	40MG/0.8ML	BLA	Type 1 - New Molecular Entity	Prescription Drug	No	TNF-α
HUMIRA	ADALIMUMAB	Biological Drug	2002-12-31	ABBVIE INC	SYRINGE	40MG/0.8ML	BLA	Type 1 - New Molecular Entity	Prescription Drug	No	TNF-α
ADCIRCA	TADALAFIL	Chemical Drug	2009-05-22	ELI LILLY CO	TABLET;ORAL	20MG	NDA	Type 6 - New Indication (no longer used)	Prescription Drug	Yes	PDE5A，PDE11A
REMICADE	INFLIXIMAB	Biological Drug	1998-08-24	CENTOCOR INC	VIAL	100MG	BLA	Type 1 - New Molecular Entity	Prescription Drug	No	TNF-α
VELCADE	BORTEZOMIB	Chemical Drug	2003-05-13	TAKEDA PHARMS USA	INJECTABLE;INTRAVENOUS, SUBCUTANEOUS	3.5MG/VIAL	NDA	Type 1 - New Molecular Entity	Prescription Drug	Yes	26S Proteasome
IMBRUVICA	IBRUTINIB	Chemical Drug	2022-08-24	PHARMACYCLICS INC	CAPSULE;ORAL	140MG	NDA	Type 5 - New Formulation or New Manufacturer	Prescription Drug	No	BTK
IMBRUVICA	IBRUTINIB	Chemical Drug	2013-11-13	PHARMACYCLICS INC	CAPSULE;ORAL	140MG	NDA	Type 1 - New Molecular Entity	Prescription Drug	Yes	BTK
AFINITOR	EVEROLIMUS	Chemical Drug	2009-03-30	NOVARTIS	TABLET;ORAL	5MG	NDA	Type 1 - New Molecular Entity	Prescription Drug	Yes	mTOR
TASIGNA	NILOTINIB HYDROCHLORIDE	Chemical Drug	2007-10-29	NOVARTIS	CAPSULE;ORAL	EQ 150MG BASE	NDA	Type 1 - New Molecular Entity	Prescription Drug	Yes	BCR-ABL，KIT，CSF1R，PDGFRA，PDGFRB
EVISTA	RALOXIFENE HYDROCHLORIDE	Chemical Drug	2007-09-13	LILLY	TABLET; ORAL	60MG	NDA	Type 6 - New Indication (no longer used)	Prescription Drug	No	ER-α，ER-β，ABC，SERPINB9，TFF1，NCOA2
ADEMPAS	RIOCIGUAT	Chemical Drug		BAYER HLTHCARE	TABLET;ORAL	2.5MG	NDA
ADEMPAS	RIOCIGUAT	Chemical Drug	2013-10-08	BAYER HLTHCARE	TABLET;ORAL	2MG	NDA	Type 1 - New Molecular Entity	Prescription Drug	Yes	sGC
ADEMPAS	RIOCIGUAT	Chemical Drug	2013-10-08	BAYER HLTHCARE	TABLET;ORAL	1.5MG	NDA	Type 1 - New Molecular Entity	Prescription Drug	Yes	sGC
ADEMPAS	RIOCIGUAT	Chemical Drug	2013-10-08	BAYER HLTHCARE	TABLET;ORAL	1MG	NDA	Type 1 - New Molecular Entity	Prescription Drug	Yes	sGC
ADEMPAS	RIOCIGUAT	Chemical Drug	2013-10-08	BAYER HLTHCARE	TABLET;ORAL	0.5MG	NDA	Type 1 - New Molecular Entity	Prescription Drug	Yes	sGC
OFEV	NINTEDANIB ESYLATE	Chemical Drug	2014-10-15	BOEHRINGER INGELHEIM	CAPSULE;ORAL	EQ 150MG BASE	NDA	Type 1 - New Molecular Entity	Prescription Drug	Yes	VEGFR，FGFR，PDGFR
ACTEMRA	TOCILIZUMAB	Biological Drug	2010-01-08	GENENTECH	INJECTABLE; INJECTION	200MG/10ML	BLA	Type 1 - New Molecular Entity	Prescription Drug	No	IL6R
OZURDEX	DEXAMETHASONE	Chemical Drug	2009-06-17	ALLERGAN	IMPLANT;INTRAVITREAL	0.7MG	NDA	Type 3 - New Dosage Form	Prescription Drug	Yes	ANXA1，NR3C1，NR1I2，NOS2，NR0B1
ERBITUX	CETUXIMAB	Biological Drug	2004-02-12	IMCLONE	VIAL; INTRAVENOUS	100mg/VIAL	BLA	Type 1 - New Molecular Entity	Prescription Drug	No	EGFR
PROMACTA KIT	ELTROMBOPAG OLAMINE	Chemical Drug	2015-08-24	NOVARTIS	FOR SUSPENSION;ORAL	EQ 25MG ACID/PACKET	NDA	Type 3 - New Dosage Form and Type 4 - New Combination	Prescription Drug	Yes	TPOR
PROMACTA	ELTROMBOPAG OLAMINE	Chemical Drug	2008-11-20	NOVARTIS	TABLET;ORAL	EQ 50MG ACID	NDA	Type 1 - New Molecular Entity	Prescription Drug	Yes	TPOR
PROMACTA	ELTROMBOPAG OLAMINE	Chemical Drug	2008-11-20	NOVARTIS	TABLET;ORAL	EQ 25MG ACID	NDA	Type 1 - New Molecular Entity	Prescription Drug	Yes	TPOR
IMBRUVICA	IBRUTINIB	Chemical Drug	2018-02-16	PHARMACYCLICS INC	TABLET;ORAL	140MG	NDA	Type 3 - New Dosage Form	Prescription Drug	Yes	BTK
KUVAN	SAPROPTERIN DIHYDROCHLORIDE	Chemical Drug	2007-12-13	BIOMARIN PHARM	TABLET;ORAL	100MG	NDA	Type 1 - New Molecular Entity	Prescription Drug	Yes	PAH
NINLARO	IXAZOMIB CITRATE	Chemical Drug	2015-11-20	TAKEDA PHARMS USA	CAPSULE;ORAL	EQ 4MG BASE	NDA	Type 1 - New Molecular Entity	Prescription Drug	Yes	PSMB5
NINLARO	IXAZOMIB CITRATE	Chemical Drug	2015-11-20	TAKEDA PHARMS USA	CAPSULE;ORAL	EQ 3MG BASE	NDA	Type 1 - New Molecular Entity	Prescription Drug	Yes	PSMB5
NINLARO	IXAZOMIB CITRATE	Chemical Drug	2015-11-20	TAKEDA PHARMS USA	CAPSULE;ORAL	EQ 2.3MG BASE	NDA	Type 1 - New Molecular Entity	Prescription Drug	Yes	PSMB5
ELLENCE	EPIRUBICIN HYDROCHLORIDE	Chemical Drug	1999-09-15	PFIZER INC	INJECTABLE;INJECTION	50MG/25ML (2MG/ML)	NDA	Type 1 - New Molecular Entity	Prescription Drug	Yes	CHD1，TOP2A
XIFAXAN	RIFAXIMIN	Chemical Drug	2004-05-25	SALIX PHARMS	TABLET;ORAL	200MG	NDA	Type 1 - New Molecular Entity	Prescription Drug	Yes	DNA-directed RNA polymerase，NR1I2
DACOGEN	DECITABINE	Chemical Drug	2006-05-02	OTSUKA	INJECTABLE;INTRAVENOUS	50MG/VIAL	NDA	Type 1 - New Molecular Entity	Prescription Drug	Yes	DNMT1，DNMT3A
NEULASTA	PEGFILGRASTIM	Biological Drug	2002-01-31	AMGEN	SYRINGE	6MG/0.6ML	BLA	Type 1 - New Molecular Entity	Prescription Drug	No	CSF3R
RYDAPT	MIDOSTAURIN	Chemical Drug	2017-04-28	NOVARTIS	CAPSULE;ORAL	25MG	NDA	Efficacy	Prescription Drug	Yes	VEGFR-2，FLT3，KIT，PKC，PDGFRB
EPCLUSA	SOFOSBUVIR; VELPATASVIR	Chemical Drug	2016-06-28	GILEAD SCIENCES INC	TABLET;ORAL	400MG;100MG	NDA	Type 1 - New Molecular Entity and Type 4 - New Combination	Prescription Drug	Yes	NS5B，NS5A
LIDODERM	LIDOCAINE	Chemical Drug	1999-03-19	TEIKOKU PHARMA USA	PATCH;TOPICAL	0.05	NDA	Type 3 - New Dosage Form	Prescription Drug	Yes	Sodium channel
PRAXBIND	IDARUCIZUMAB	Biological Drug	2015-10-16	BOEHRINGER INGELHEIM	INJECTABLE;INJECTION	2.5G/50ML	BLA	Type 1 - New Molecular Entity	Prescription Drug	No
OPDIVO	NIVOLUMAB	Biological Drug	2014-12-22	BRISTOL MYERS SQUIBB	INJECTABLE;INJECTION	40MG/4ML	BLA	Type 1 - New Molecular Entity	Prescription Drug	Unknow	PD-1
AZOR	AMLODIPINE BESYLATE; OLMESARTAN MEDOXOMIL	Chemical Drug	2007-09-26	COSETTE	TABLET;ORAL	EQ 5MG BASE;20MG	NDA	Type 4 - New Combination	Prescription Drug	Yes	L-Type Calcium Channel，AGTR1
KEYTRUDA	PEMBROLIZUMAB	Biological Drug	2014-09-04	MERCK SHARP DOHME	SOLUTION;INTRAVENOUS	100MG/4ML (25MG/ML)	BLA	Type 1 - New Molecular Entity	Prescription Drug	No	PD-1
TYBOST	COBICISTAT	Chemical Drug	2014-09-24	GILEAD SCIENCES INC	TABLET;ORAL	150MG	NDA	Type 5 - New Formulation or New Manufacturer	Prescription Drug	Yes	CYP3A
ALECENSA	ALECTINIB HYDROCHLORIDE	Chemical Drug	2015-12-11	HOFFMANN-LA ROCHE	CAPSULE;ORAL	EQ 150MG BASE	NDA	Type 1 - New Molecular Entity	Prescription Drug	Yes	ALK，RET
LENVIMA	LENVATINIB MESYLATE	Chemical Drug	2015-02-13	EISAI INC	CAPSULE;ORAL	EQ 4MG BASE	NDA	Type 1 - New Molecular Entity	Prescription Drug	Yes	PDGFA，KIT，RET，VEGFR，FGFR
SOLIRIS	ECULIZUMAB	Biological Drug	2007-03-16	ALEXION PHARM	INJECTABLE; IV (INFUSION)	300MG	BLA	Type 1 - New Molecular Entity	Prescription Drug	No	C5
SUBOXONE	BUPRENORPHINE HYDROCHLORIDE; NALOXONE HYDROCHLORIDE	Chemical Drug	2002-10-08	INDIVIOR INC	TABLET;SUBLINGUAL	EQ 8MG BASE;EQ 2MG BASE	NDA	Type 4 - New Combination	Withdrawn from Market	Yes
SUBOXONE	BUPRENORPHINE HYDROCHLORIDE; NALOXONE HYDROCHLORIDE	Chemical Drug	2002-10-08	INDIVIOR INC	TABLET;SUBLINGUAL	EQ 2MG BASE;EQ 0.5MG BASE **Federal Register determination that product was not discontinued or withdrawn for safety or effectiveness reasons**	NDA	Type 4 - New Combination	Withdrawn from Market	Yes
ZYKADIA	CERITINIB	Chemical Drug	2019-03-18	NOVARTIS	TABLET;ORAL	150MG	NDA	UNKNOWN	Prescription Drug	Yes	ALK，ROS1
ZYKADIA	CERITINIB	Chemical Drug	2014-04-29	NOVARTIS	CAPSULE;ORAL	150MG	NDA	Type 1 - New Molecular Entity	Withdrawn from Market	Yes	ALK，ROS1
HARVONI	LEDIPASVIR; SOFOSBUVIR	Chemical Drug	2014-10-10	GILEAD SCIENCES INC	TABLET;ORAL	90MG;400MG	NDA	Type 1 - New Molecular Entity and Type 4 - New Combination	Prescription Drug	Yes	NS5B，NS5A
HEMLIBRA	EMICIZUMAB	Biological Drug	2017-11-16	GENENTECH INC	INJECTABLE;INJECTION	150MG	BLA	Type 1 - New Molecular Entity	Prescription Drug	Unknow	FIX，FX
HEMLIBRA	EMICIZUMAB	Biological Drug	2017-11-16	GENENTECH INC	INJECTABLE;INJECTION	105MG/0.7ML	BLA	Type 1 - New Molecular Entity	Prescription Drug	Unknow	FIX，FX
HEMLIBRA	EMICIZUMAB	Biological Drug	2017-11-16	GENENTECH INC	INJECTABLE;INJECTION	60MG/0.4ML	BLA	Type 1 - New Molecular Entity	Prescription Drug	Unknow	FIX，FX
HEMLIBRA	EMICIZUMAB	Biological Drug	2017-11-16	GENENTECH INC	INJECTABLE;INJECTION	30MG/ML	BLA	Type 1 - New Molecular Entity	Prescription Drug	Unknow	FIX，FX
UPTRAVI	SELEXIPAG	Chemical Drug	2021-07-29	ACTELION	TABLET;ORAL	1600MCG	NDA	Type 3 - New Dosage Form	Prescription Drug	No	PTGIR
UPTRAVI	SELEXIPAG	Chemical Drug	2021-07-29	ACTELION	TABLET;ORAL	1400MCG	NDA	Type 3 - New Dosage Form	Prescription Drug	No	PTGIR
UPTRAVI	SELEXIPAG	Chemical Drug	2021-07-29	ACTELION	TABLET;ORAL	800MCG	NDA	Type 3 - New Dosage Form	Prescription Drug	No	PTGIR
UPTRAVI	SELEXIPAG	Chemical Drug	2021-07-29	ACTELION	TABLET;ORAL	600MCG	NDA	Type 3 - New Dosage Form	Prescription Drug	No	PTGIR
UPTRAVI	SELEXIPAG	Chemical Drug	2021-07-29	ACTELION	TABLET;ORAL	1200MCG	NDA	Type 3 - New Dosage Form	Prescription Drug	No	PTGIR
UPTRAVI	SELEXIPAG	Chemical Drug	2021-07-29	ACTELION	TABLET;ORAL	1000MCG	NDA	Type 3 - New Dosage Form	Prescription Drug	No	PTGIR
UPTRAVI	SELEXIPAG	Chemical Drug	2021-07-29	ACTELION	TABLET;ORAL	400MCG	NDA	Type 3 - New Dosage Form	Prescription Drug	No	PTGIR
UPTRAVI	SELEXIPAG	Chemical Drug	2015-12-21	ACTELION	TABLET;ORAL	1.6MG	NDA	Type 1 - New Molecular Entity	Prescription Drug	Yes	PTGIR
UPTRAVI	SELEXIPAG	Chemical Drug	2015-12-21	ACTELION	TABLET;ORAL	1.4MG	NDA	Type 1 - New Molecular Entity	Prescription Drug	Yes	PTGIR
UPTRAVI	SELEXIPAG	Chemical Drug	2015-12-21	ACTELION	TABLET;ORAL	1.2MG	NDA	Type 1 - New Molecular Entity	Prescription Drug	Yes	PTGIR
UPTRAVI	SELEXIPAG	Chemical Drug	2015-12-21	ACTELION	TABLET;ORAL	1MG	NDA	Type 1 - New Molecular Entity	Prescription Drug	Yes	PTGIR
UPTRAVI	SELEXIPAG	Chemical Drug	2015-12-21	ACTELION	TABLET;ORAL	0.8MG	NDA	Type 1 - New Molecular Entity	Prescription Drug	Yes	PTGIR
UPTRAVI	SELEXIPAG	Chemical Drug	2015-12-21	ACTELION	TABLET;ORAL	0.6MG	NDA	Type 1 - New Molecular Entity	Prescription Drug	Yes	PTGIR
UPTRAVI	SELEXIPAG	Chemical Drug	2015-12-21	ACTELION	TABLET;ORAL	0.4MG	NDA	Type 1 - New Molecular Entity	Prescription Drug	Yes	PTGIR
UPTRAVI	SELEXIPAG	Chemical Drug	2015-12-21	ACTELION	TABLET;ORAL	0.2MG	NDA	Type 1 - New Molecular Entity	Prescription Drug	Yes	PTGIR
BELRAPZO	BENDAMUSTINE HYDROCHLORIDE	Chemical Drug	2018-05-15	EAGLE PHARMS	SOLUTION;IV (INFUSION)	100MG/4ML (25MG/ML)	NDA	Type 5 - New Formulation or New Manufacturer	Prescription Drug	Yes
BENDEKA	BENDAMUSTINE HYDROCHLORIDE	Chemical Drug	2015-12-07	EAGLE PHARMS	SOLUTION;IV (INFUSION)	100MG/4ML (25MG/ML)	NDA	Type 5 - New Formulation or New Manufacturer	Prescription Drug	Yes
SPINRAZA	NUSINERSEN SODIUM	Chemical Drug	2016-12-23	BIOGEN IDEC	SOLUTION;INTRATHECAL	EQ 12MG BASE/5ML (EQ 2.4MG BASE/ML)	NDA	Type 1 - New Molecular Entity	Prescription Drug	Yes	SMN2
MAVYRET	GLECAPREVIR; PIBRENTASVIR	Chemical Drug	2017-08-03	ABBVIE INC	TABLET;ORAL	100MG;40MG	NDA	Type 1 - New Molecular Entity and Type 4 - New Combination	Prescription Drug	Yes	NS3-4A，NS5A
VIMIZIM	ELOSULFASE ALFA	Biological Drug	2014-02-14	BIOMARIN PHARM	INJECTABLE;INJECTION	5MG/5ML	BLA	Type 1 - New Molecular Entity	Prescription Drug	No	GALNS
DARZALEX	DARATUMUMAB	Biological Drug	2015-11-16	JANSSEN BIOTECH	INJECTABLE;INJECTION	400MG/20ML	BLA	Type 1 - New Molecular Entity	Prescription Drug	Unknow	CD38
DARZALEX	DARATUMUMAB	Biological Drug	2015-11-16	JANSSEN BIOTECH	INJECTABLE;INJECTION	100MG/5ML	BLA	Type 1 - New Molecular Entity	Prescription Drug	Unknow	CD38
BIKTARVY	BICTEGRAVIR SODIUM; EMTRICITABINE; TENOFOVIR ALAFENAMIDE FUMARATE	Chemical Drug	2018-02-07	GILEAD SCIENCES INC	TABLET;ORAL	EQ 50MG BASE;200MG;EQ 25MG BASE	NDA	Type 1 - New Molecular Entity and Type 4 - New Combination	Prescription Drug	Yes	Reverse transcriptase/RNaseH
DESCOVY	EMTRICITABINE; TENOFOVIR ALAFENAMIDE FUMARATE	Chemical Drug	2016-04-04	GILEAD SCIENCES INC	TABLET;ORAL	200MG;EQ 25MG BASE	NDA	Type 4 - New Combination	Prescription Drug	Yes	Reverse transcriptase/RNaseH
LONSURF	TIPIRACIL HYDROCHLORIDE; TRIFLURIDINE	Chemical Drug	2015-09-22	TAIHO ONCOLOGY	TABLET;ORAL	EQ 8.19MG BASE;20MG	NDA	Type 1 - New Molecular Entity	Prescription Drug	Yes	TYMP
LONSURF	TIPIRACIL HYDROCHLORIDE; TRIFLURIDINE	Chemical Drug	2015-09-22	TAIHO ONCOLOGY	TABLET;ORAL	EQ 6.14MG BASE;15MG	NDA	Type 1 - New Molecular Entity	Prescription Drug	Yes	TYMP
TRACLEER	BOSENTAN	Chemical Drug	2017-09-05	ACTELION	TABLET, FOR SUSPENSION;ORAL	32MG	NDA	Type 5 - New Formulation or New Manufacturer	Prescription Drug	Yes	EDNRB，EDNRA
TASIGNA	NILOTINIB HYDROCHLORIDE	Chemical Drug	2007-10-29	NOVARTIS	CAPSULE;ORAL	EQ 50MG BASE	NDA	Type 1 - New Molecular Entity	Prescription Drug	Yes	BCR-ABL，KIT，CSF1R，PDGFRA，PDGFRB
OMNITROPE	SOMATROPIN	Biological Drug	2006-05-30	SANDOZ	INJECTABLE;INJECTION	10MG/1.5ML	BLA	Type 5 - New Formulation or New Manufacturer	Prescription Drug	No
OMNITROPE	SOMATROPIN	Biological Drug	2006-05-30	SANDOZ	INJECTABLE;INJECTION	5MG/1.5ML	BLA	Type 5 - New Formulation or New Manufacturer	Prescription Drug	No
IMFINZI	DURVALUMAB	Biological Drug	2017-05-01	ASTRAZENECA UK LTD	INJECTABLE;INJECTION	50MG/ML	BLA	Type 1 - New Molecular Entity	Prescription Drug	Unknow	PD-L1
VIZIMPRO	DACOMITINIB	Chemical Drug	2018-09-27	PFIZER	TABLET;ORAL	45MG	NDA	Type 1 - New Molecular Entity and Type 4 - New Combination	Prescription Drug	Yes	HER2，EGFR，HER4，HER3
VIZIMPRO	DACOMITINIB	Chemical Drug	2018-09-27	PFIZER	TABLET;ORAL	15MG	NDA	Type 1 - New Molecular Entity and Type 4 - New Combination	Prescription Drug	Yes	HER2，EGFR，HER4，HER3
SIMPONI	GOLIMUMAB	Biological Drug	2009-04-24	CENTOCOR ORTHO BIOTECH INC	INJECTABLE; INJECTION	50MG	BLA	Type 1 - New Molecular Entity	Prescription Drug	Unknow	TNF-α
FABRAZYME	AGALSIDASE BETA	Biological Drug	2003-04-24	GENZYME	VIAL; INTRAVENOUS	35MG/VIAL	BLA	Type 1 - New Molecular Entity	Prescription Drug	No	GL3
FABRAZYME	AGALSIDASE BETA	Biological Drug	2003-04-24	GENZYME	VIAL; INTRAVENOUS	5MG/VIAL	BLA	Type 1 - New Molecular Entity	Prescription Drug	No	GL3
TAFINLAR	DABRAFENIB MESYLATE	Chemical Drug	2013-05-29	NOVARTIS	CAPSULE;ORAL	EQ 75MG BASE	NDA	Type 1 - New Molecular Entity	Prescription Drug	Yes	BRAF
TAFINLAR	DABRAFENIB MESYLATE	Chemical Drug	2013-05-29	NOVARTIS	CAPSULE;ORAL	EQ 50MG BASE	NDA	Type 1 - New Molecular Entity	Prescription Drug	Yes	BRAF
SOMATULINE DEPOT	LANREOTIDE ACETATE	Chemical Drug	2007-08-30	IPSEN PHARMA	SOLUTION;SUBCUTANEOUS	EQ 120MG BASE/0.5ML (EQ 120MG BASE/0.5ML)	NDA	Type 1 - New Molecular Entity	Prescription Drug	Yes	SSTR2，SSTR5
SOMATULINE DEPOT	LANREOTIDE ACETATE	Chemical Drug	2007-08-30	IPSEN PHARMA	SOLUTION;SUBCUTANEOUS	EQ 90MG BASE/0.3ML (EQ 90MG BASE/0.3ML)	NDA	Type 1 - New Molecular Entity	Prescription Drug	Yes	SSTR2，SSTR5
SOMATULINE DEPOT	LANREOTIDE ACETATE	Chemical Drug	2007-08-30	IPSEN PHARMA	SOLUTION;SUBCUTANEOUS	EQ 60MG BASE/0.2ML (EQ 60MG BASE/0.2ML)	NDA	Type 1 - New Molecular Entity	Prescription Drug	Yes	SSTR2，SSTR5
MEKINIST	TRAMETINIB DIMETHYL SULFOXIDE	Chemical Drug	2013-05-29	NOVARTIS	TABLET;ORAL	EQ 2MG	NDA	Type 1 - New Molecular Entity	Prescription Drug	Yes	MAP2K1，MAP2K2
PRALUENT	ALIROCUMAB	Biological Drug	2015-07-24	REGENERON PHARMACEUTICALS	INJECTABLE;INJECTION	150MG	BLA	Type 1 - New Molecular Entity	Prescription Drug	Unknow	PCSK9
PRALUENT	ALIROCUMAB	Biological Drug	2015-07-24	REGENERON PHARMACEUTICALS	INJECTABLE;INJECTION	75MG	BLA	Type 1 - New Molecular Entity	Prescription Drug	Unknow	PCSK9
ZEJULA	NIRAPARIB TOSYLATE	Chemical Drug	2017-03-27	GLAXOSMITHKLINE	CAPSULE;ORAL	EQ 100MG BASE	NDA	Type 1 - New Molecular Entity	Prescription Drug	Yes	PARP1，PARP2
RADICAVA	EDARAVONE	Chemical Drug	2017-05-05	MITSUBISHI TANABE	SOLUTION;INTRAVENOUS	30MG/100ML (0.3MG/ML)	NDA	Type 1 - New Molecular Entity	Prescription Drug	Yes
ORENCIA	ABATACEPT	Biological Drug	2005-12-23	BRISTOL MYERS SQUIBB	INJECTABLE; IV (INFUSION)	250MG	BLA	Type 1 - New Molecular Entity	Prescription Drug	No	CD80，CD86
VYNDAQEL	TAFAMIDIS MEGLUMINE	Chemical Drug	2019-05-03	FOLDRX PHARMS	CAPSULE;ORAL	20MG	NDA	Type 1 - New Molecular Entity	Prescription Drug	Yes	TTR
TECENTRIQ	ATEZOLIZUMAB	Biological Drug	2016-05-18	GENENTECH INC	INJECTABLE;INJECTION	1200MG/20ML	BLA	Type 1 - New Molecular Entity	Prescription Drug	No	PD-L1
EVOMELA	MELPHALAN HYDROCHLORIDE	Chemical Drug	2016-03-10	ACROTECH	POWDER;INTRAVENOUS	EQ 50MG BASE/VIAL	NDA	Type 5 - New Formulation or New Manufacturer	Prescription Drug	Yes
REMODULIN	TREPROSTINIL	Chemical Drug	2018-07-30	UNITED THERAP	SOLUTION;INTRAVENOUS, SUBCUTANEOUS	20MG/20ML (1MG/ML)	NDA	Type 3 - New Dosage Form	Withdrawn from Market	No	PPARD，PTGIR，EP2，PTGDR
SODIUM NITRITE	SODIUM NITRITE	Chemical Drug	2012-02-14	HOPE PHARMS	SOLUTION;INTRAVENOUS	300MG/10ML (30MG/ML)	NDA	Type 5 - New Formulation or New Manufacturer	Prescription Drug	Yes	Hemoglobin
DOPTELET	AVATROMBOPAG MALEATE	Chemical Drug	2018-05-21	AKARX INC	TABLET;ORAL	EQ 20MG BASE	NDA	Type 1 - New Molecular Entity	Prescription Drug	Yes	TPOR
AUSTEDO	DEUTETRABENAZINE	Chemical Drug	2017-04-03	TEVA BRANDED PHARM	TABLET;ORAL	12MG	NDA	Type 1 - New Molecular Entity	Prescription Drug	Yes	SLC18A2
AUSTEDO	DEUTETRABENAZINE	Chemical Drug	2017-04-03	TEVA BRANDED PHARM	TABLET;ORAL	9MG	NDA	Type 1 - New Molecular Entity	Prescription Drug	Yes	SLC18A2
AUSTEDO	DEUTETRABENAZINE	Chemical Drug	2017-04-03	TEVA BRANDED PHARM	TABLET;ORAL	6MG	NDA	Type 1 - New Molecular Entity	Prescription Drug	Yes	SLC18A2
ADCETRIS	BRENTUXIMAB VEDOTIN	Biological Drug	2011-08-19	SEATTLE GENETICS	INJECTABLE; INJECTION	50MG/VIAL	BLA	Type 1 - New Molecular Entity	Prescription Drug	No	CD30
BRUKINSA	ZANUBRUTINIB	Chemical Drug	2019-11-14	BEIGENE	CAPSULE;ORAL	80MG	NDA	Type 1 - New Molecular Entity	Prescription Drug	Yes	BTK
DYSPORT	abobotulinumtoxinA	Biological Drug	2009-04-29	IPSEN BIOPHARM LTD	INJECTABLE; INJECTION	300 UNITS/VIAL	BLA	Type 1 - New Molecular Entity	Prescription Drug	No	RHOB，SNAP25
DUPIXENT	DUPILUMAB	Biological Drug	2017-03-28	REGENERON PHARMACEUTICALS	INJECTABLE; INJECTION	150MG/ML	BLA	Type 1 - New Molecular Entity	Prescription Drug	No	IL4R
REPATHA	EVOLOCUMAB	Biological Drug	2015-08-27	AMGEN INC	INJECTABLE;INJECTION	140MG/ML	BLA	Type 1 - New Molecular Entity	Prescription Drug	Unknow	PCSK9
OXERVATE	CENEGERMIN-BKBJ	Biological Drug	2018-08-22	DOMPE FARMACEUTICI	SOLUTION;OPHTHALMIC	0.002%(20MCG/ML)	BLA	Type 1 - New Molecular Entity	Prescription Drug	No	NGF-R
PROGRAF	TACROLIMUS	Chemical Drug	2018-05-24	ASTELLAS	FOR SUSPENSION;ORAL	EQ 1MG BASE/PACKET	NDA	Type 3 - New Dosage Form	Prescription Drug	Yes	FKBP1A
PROGRAF	TACROLIMUS	Chemical Drug	2018-05-24	ASTELLAS	FOR SUSPENSION;ORAL	EQ 0.2MG BASE/PACKET	NDA	Type 3 - New Dosage Form	Prescription Drug	Yes	FKBP1A
ELAPRASE	IDURSULFASE	Biological Drug	2006-07-24	SHIRE	INJECTABLE; IV (INFUSION)	6MG/3ML	BLA	Type 1 - New Molecular Entity	Prescription Drug	No	GAGs
VIREAD	TENOFOVIR DISOPROXIL FUMARATE	Chemical Drug	2001-10-26	GILEAD SCIENCES INC	TABLET;ORAL	200MG	NDA	Type 1 - New Molecular Entity	Prescription Drug	Yes	Reverse transcriptase
VIREAD	TENOFOVIR DISOPROXIL FUMARATE	Chemical Drug		GILEAD SCIENCES INC	TABLET;ORAL	150MG	NDA
VYNDAMAX	TAFAMIDIS	Chemical Drug	2019-05-03	FOLDRX PHARMS	CAPSULE;ORAL	61MG	NDA	Type 2 - New Active Ingredient	Prescription Drug	Yes	TTR
DANTRIUM	DANTROLENE SODIUM	Chemical Drug	1979-09-19	PAR STERILE PRODUCTS	INJECTABLE;INJECTION	20MG/VIAL	NDA	Type 3 - New Dosage Form	Prescription Drug	Yes	RYR1
LENVIMA	LENVATINIB MESYLATE	Chemical Drug	2015-02-13	EISAI INC	CAPSULE;ORAL	EQ 10MG BASE	NDA	Type 1 - New Molecular Entity	Prescription Drug	Yes	PDGFA，KIT，RET，VEGFR，FGFR
BLINCYTO	BLINATUMOMAB	Biological Drug	2014-12-03	AMGEN	INJECTABLE;INJECTION	35MCG	BLA	Type 1 - New Molecular Entity	Prescription Drug	No	CD3，CD19
TAKHZYRO	LANDELUMAB-FLYO	Biological Drug	2018-08-23	DYAX CORP.	SOLUTION;SUBCUTANEOUS	300MG/2ML (150MG/ML)	BLA	Type 1 - New Molecular Entity	Prescription Drug	No	KLKB1
TAKHZYRO	LANDELUMAB-FLYO	Biological Drug	2018-08-23	DYAX CORP.	SOLUTION;SUBCUTANEOUS	300MG/2ML (150MG/ML)	BLA	Type 1 - New Molecular Entity	Prescription Drug	No	KLKB1
VENCLEXTA	VENETOCLAX	Chemical Drug	2016-04-11	ABBVIE INC	TABLET;ORAL	100MG	NDA	Type 1 - New Molecular Entity	Prescription Drug	Yes	BCL2
VENCLEXTA	VENETOCLAX	Chemical Drug	2016-04-11	ABBVIE INC	TABLET;ORAL	50MG	NDA	Type 1 - New Molecular Entity	Prescription Drug	Yes	BCL2
VENCLEXTA	VENETOCLAX	Chemical Drug	2016-04-11	ABBVIE INC	TABLET;ORAL	10MG	NDA	Type 1 - New Molecular Entity	Prescription Drug	Yes	BCL2
CRYSVITA	BUROSUMAB-TWZA	Biological Drug	2018-04-17	ULTRAGENYX PHARM INC	INJECTABLE;INJECTION	10MG/ML	BLA	Type 1 - New Molecular Entity	Prescription Drug	Unknow	FGF23
XOSPATA	GILTERITINIB FUMARATE	Chemical Drug	2018-11-28	ASTELLAS	TABLET;ORAL	EQ 40MG BASE	NDA	Type 1 - New Molecular Entity	Prescription Drug	Yes	FLT3，AXL
TOTECT	DEXRAZOXANE HYDROCHLORIDE	Chemical Drug	2007-09-06	CLINIGEN	INJECTABLE;INJECTION	EQ 500MG BASE/VIAL **Federal Register determination that product was not discontinued or withdrawn for safety or effectiveness reasons**	NDA	Type 5 - New Formulation or New Manufacturer	Withdrawn from Market	Yes	TOP2
GAVRETO	PRALSETINIB	Chemical Drug	2020-12-01	BLUEPRINT MEDICINES	CAPSULE;ORAL	100MG	NDA	Type 9 - New Indication Submitted as Distinct NDA, Consolidated with Original NDA after Approval	Prescription Drug	Unknow	RET
GAVRETO	PRALSETINIB	Chemical Drug	2020-09-04	GENENTECH INC	CAPSULE;ORAL	100MG	NDA	Type 1 - New Molecular Entity	Prescription Drug	Yes	RET
AYVAKIT	AVAPRITINIB	Chemical Drug	2020-01-09	BLUEPRINT MEDICINES	TABLET;ORAL	300MG	NDA	Type 1 - New Molecular Entity	Prescription Drug	Yes	PDGFRA，KIT，PDGFRB，CSF1R
AYVAKIT	AVAPRITINIB	Chemical Drug	2020-01-09	BLUEPRINT MEDICINES	TABLET;ORAL	200MG	NDA	Type 1 - New Molecular Entity	Prescription Drug	Yes	PDGFRA，KIT，PDGFRB，CSF1R
AYVAKIT	AVAPRITINIB	Chemical Drug	2020-01-09	BLUEPRINT MEDICINES	TABLET;ORAL	100MG	NDA	Type 1 - New Molecular Entity	Prescription Drug	Yes	PDGFRA，KIT，PDGFRB，CSF1R
QINLOCK	RIPRETINIB	Chemical Drug	2020-05-15	DECIPHERA PHARMS	TABLET;ORAL	50MG	NDA	Type 1 - New Molecular Entity	Prescription Drug	Yes	KIT，PDGFRA
FIRAZYR	ICATIBANT ACETATE	Chemical Drug	2011-08-25	TAKEDA PHARMS USA	INJECTABLE;SUBCUTANEOUS	EQ 30MG BASE/3ML (EQ 10MG BASE/ML)	NDA	Type 1 - New Molecular Entity	Prescription Drug	Yes	ANPEP，BKRB2
PHOSLYRA	CALCIUM ACETATE	Chemical Drug	2011-04-18	FRESENIUS MEDCL	SOLUTION;ORAL	667MG/5ML	NDA	Type 3 - New Dosage Form	Prescription Drug	Yes
VPRIV	VELAGLUCERASE ALFA	Biological Drug	2010-02-26	SHIRE HUMAN GENETIC	INJECTABLE;INTRAVENOUS	400 UNITS/VIAL	BLA	Type 1 - New Molecular Entity	Prescription Drug	No	Glucocerebroside
ENSPRYNG	SATRALIZUMAB	Biological Drug	2020-08-14	GENENTECH	INJECTABLE;INJECTION	120MG/ML	BLA	Type 1 - New Molecular Entity	Prescription Drug	No	IL6R
AMPYRA	DALFAMPRIDINE	Chemical Drug	2010-01-22	ACORDA	TABLET, EXTENDED RELEASE;ORAL	10MG	NDA	Type 1 - New Molecular Entity	Prescription Drug	Yes
PHEBURANE	SODIUM PHENYLBUTYRATE	Chemical Drug	2022-06-17	MEDUNIK	PELLETS;ORAL	84GM/BOT	NDA	Type 5 - New Formulation or New Manufacturer	Prescription Drug	Yes
GLEEVEC	IMATINIB MESYLATE	Chemical Drug	2003-04-18	NOVARTIS	TABLET;ORAL	EQ 400MG BASE	NDA	Type 3 - New Dosage Form	Prescription Drug	Yes	KIT，BCR-ABL，PDGFRA，SCF
XENAZINE	TETRABENAZINE	Chemical Drug	2008-08-15	BAUSCH	TABLET;ORAL	25MG	NDA	Type 1 - New Molecular Entity	Prescription Drug	Yes	SLC18A2
XENAZINE	TETRABENAZINE	Chemical Drug	2008-08-15	BAUSCH	TABLET;ORAL	12.5MG	NDA	Type 1 - New Molecular Entity	Prescription Drug	Yes	SLC18A2
EVRYSDI	RISDIPLAM	Chemical Drug	2020-08-07	GENENTECH INC	FOR SOLUTION;ORAL	0.75MG/ML	NDA	Type 1 - New Molecular Entity	Prescription Drug	Yes	SMN2
ORFADIN	NITISINONE	Chemical Drug	2002-01-18	SWEDISH ORPHAN	CAPSULE;ORAL	10MG	NDA	Type 1 - New Molecular Entity	Prescription Drug	Yes	HPD
ORFADIN	NITISINONE	Chemical Drug	2002-01-18	SWEDISH ORPHAN	CAPSULE;ORAL	5MG	NDA	Type 1 - New Molecular Entity	Prescription Drug	Yes	HPD
ORFADIN	NITISINONE	Chemical Drug	2002-01-18	SWEDISH ORPHAN	CAPSULE;ORAL	2MG	NDA	Type 1 - New Molecular Entity	Prescription Drug	Yes	HPD
SABRIL	VIGABATRIN	Chemical Drug	2009-08-21	LUNDBECK PHARMS LLC	FOR SOLUTION;ORAL	500MG/PACKET	NDA	Type 3 - New Dosage Form	Prescription Drug	Yes	ABAT
GILOTRIF	AFATINIB DIMALEATE	Chemical Drug	2013-07-12	BOEHRINGER INGELHEIM	TABLET;ORAL	EQ 40MG BASE	NDA	Type 1 - New Molecular Entity	Prescription Drug	Yes	HER2，EGFR
GILOTRIF	AFATINIB DIMALEATE	Chemical Drug	2013-07-12	BOEHRINGER INGELHEIM	TABLET;ORAL	EQ 30MG BASE	NDA	Type 1 - New Molecular Entity	Prescription Drug	Yes	HER2，EGFR
GILOTRIF	AFATINIB DIMALEATE	Chemical Drug	2013-07-12	BOEHRINGER INGELHEIM	TABLET;ORAL	EQ 20MG BASE	NDA	Type 1 - New Molecular Entity	Prescription Drug	Yes	HER2，EGFR
OTEZLA	APREMILAST	Chemical Drug	2014-03-21	AMGEN INC	TABLET;ORAL	30MG	NDA	Type 1 - New Molecular Entity	Prescription Drug	Yes	PDE4
OTEZLA	APREMILAST	Chemical Drug	2014-03-21	AMGEN INC	TABLET;ORAL	20MG	NDA	Type 1 - New Molecular Entity	Prescription Drug	Yes	PDE4
OTEZLA	APREMILAST	Chemical Drug	2014-03-21	AMGEN INC	TABLET;ORAL	10MG	NDA	Type 1 - New Molecular Entity	Prescription Drug	Yes	PDE4
TAGRISSO	OSIMERTINIB MESYLATE	Chemical Drug	2015-11-13	ASTRAZENECA	TABLET;ORAL	EQ 80MG BASE	NDA	Type 1 - New Molecular Entity	Prescription Drug	Yes	EGFR-T790M
TAGRISSO	OSIMERTINIB MESYLATE	Chemical Drug	2015-11-13	ASTRAZENECA	TABLET;ORAL	EQ 40MG BASE	NDA	Type 1 - New Molecular Entity	Prescription Drug	Yes	EGFR-T790M
NUCALA	MEPOLIZUMAB	Biological Drug	2015-11-04	GLAXOSMITHKLINE LLC	INJECTABLE;SUBCUTANEOUS LYOPHILIZED POWER	100MG	BLA	Type 1 - New Molecular Entity	Prescription Drug	No	IL5
SYLVANT	SILTUXIMAB	Biological Drug	2014-04-23	JANSSEN BIOTECH	INJECTABLE;INJECTION	400MG	BLA	Type 1 - New Molecular Entity	Prescription Drug	No	IL6
SYLVANT	SILTUXIMAB	Biological Drug	2014-04-23	JANSSEN BIOTECH	INJECTABLE;INJECTION	100MG	BLA	Type 1 - New Molecular Entity	Prescription Drug	No	IL6
XPOVIO	SELINEXOR	Chemical Drug	2019-07-03	KARYOPHARM THERAPS	TABLET;ORAL	20MG	NDA	Type 1 - New Molecular Entity	Prescription Drug	Yes	XPO1
KESIMPTA	OFATUMUMAB	Biological Drug	2009-10-26	NOVARTIS	SOLUTION;SUBCUTANEOUS	20MG/0.4ML	BLA	Type 1 - New Molecular Entity	Prescription Drug	No	CD20
BESPONSA	INOTUZUMAB OZOGAMICIN	Biological Drug	2017-08-17	WYETH PHARMS INC	POWDER, FOR INJECTION SOLUTION, LYOPHILIZED POWDER	0.9/MG/VIAL	BLA	Type 1 - New Molecular Entity	Prescription Drug	Unknow	CD22
PREVYMIS	LETERMOVIR	Chemical Drug	2017-11-08	MERCK SHARP DOHME	TABLET;ORAL	480MG	NDA	Type 1 - New Molecular Entity	Prescription Drug	Yes	TRM1，TRM2，TRM3
PREVYMIS	LETERMOVIR	Chemical Drug	2017-11-08	MERCK SHARP DOHME	TABLET;ORAL	240MG	NDA	Type 1 - New Molecular Entity	Prescription Drug	Yes	TRM1，TRM2，TRM3
NPLATE	ROMIPLOSTIM	Biological Drug	2008-08-22	AMGEN	INJECTABLE; SUBCUTANEOUS	250MCG/0.5ML; 500MCG/1ML.	BLA	Type 1 - New Molecular Entity	Prescription Drug	Unknow	TPOR
NYMALIZE	NIMODIPINE	Chemical Drug	2013-05-10	AZURITY	SOLUTION;ORAL	3MG/ML **Federal Register determination that product was not discontinued or withdrawn for safety or effectiveness reasons**	NDA	Type 3 - New Dosage Form	Withdrawn from Market	Yes	AHR，NR3C2，N-type Calcium Channel
REBLOZYL	LUSPATERCEPT-AAMT	Biological Drug	2019-11-08	CELGENE CORP	POWDER;SUBCUTANEOUS	75MG/VIAL	BLA	Type 1 - New Molecular Entity	Prescription Drug	No	TGFB，GDF11
REBLOZYL	LUSPATERCEPT-AAMT	Biological Drug	2019-11-08	CELGENE CORP	POWDER;SUBCUTANEOUS	25MG/VIAL	BLA	Type 1 - New Molecular Entity	Prescription Drug	No	TGFB，GDF11
TIBSOVO	IVOSIDENIB	Chemical Drug	2018-07-20	SERVIER	TABLET;ORAL	250MG	NDA	Type 1 - New Molecular Entity	Prescription Drug	Yes	IDH1
RINVOQ	UPADACITINIB	Chemical Drug	2019-08-16	ABBVIE INC	TABLET, EXTENDED RELEASE;ORAL	30MG	NDA	Type 1 - New Molecular Entity	Prescription Drug	Yes	JAK1
RINVOQ	UPADACITINIB	Chemical Drug	2019-08-16	ABBVIE INC	TABLET, EXTENDED RELEASE;ORAL	15MG	NDA	Type 1 - New Molecular Entity	Prescription Drug	Yes	JAK1
INOMAX	NITRIC OXIDE	Chemical Drug	1999-12-23	MALLINCKRODT HOSP	GAS;INHALATION	800PPM	NDA	Type 1 - New Molecular Entity	Prescription Drug	Yes	Hemoglobin
UPLIZNA	INEBILIZUMAB-CDON	Biological Drug	2020-06-11	VIELA BIO	INJECTABLE;INJECTION	100MG/10ML	BLA	Type 1 - New Molecular Entity	Prescription Drug	No	CD19
GAMIFANT	EMAPALUMAB-LZSG	Biological Drug		NOVIMMUNE S.A.	INJECTABLE;INJECTION	100MG/20ML	BLA
GAMIFANT	EMAPALUMAB-LZSG	Biological Drug	2018-11-20	NOVIMMUNE S.A.	INJECTABLE;INJECTION	50MG/10ML	BLA	Type 1 - New Molecular Entity	Prescription Drug	No	IFNG
GAMIFANT	EMAPALUMAB-LZSG	Biological Drug	2018-11-20	NOVIMMUNE S.A.	INJECTABLE;INJECTION	10MG/2ML	BLA	Type 1 - New Molecular Entity	Prescription Drug	No	IFNG
GENOSYL	NITRIC OXIDE		2019-12-20	VERO BIOTECH	GAS;INHALATION	800PPM	NDA	Type 5 - New Formulation or New Manufacturer	Prescription Drug	Yes
REMODULIN	TREPROSTINIL	Chemical Drug	2018-07-30	UNITED THERAP	SOLUTION;INTRAVENOUS, SUBCUTANEOUS	50MG/20ML (2.5MG/ML)	NDA	Type 3 - New Dosage Form	Withdrawn from Market	No	PPARD，PTGIR，EP2，PTGDR
COPIKTRA	DUVELISIB	Chemical Drug	2018-09-24	SECURA	CAPSULE;ORAL	25MG	NDA	Type 1 - New Molecular Entity	Prescription Drug	Yes	PI3Kγ，PI3Kδ
COPIKTRA	DUVELISIB	Chemical Drug	2018-09-24	SECURA	CAPSULE;ORAL	15MG	NDA	Type 1 - New Molecular Entity	Prescription Drug	Yes	PI3Kγ，PI3Kδ
CYRAMZA	RAMUCIRUMAB	Biological Drug	2014-04-21	ELI LILLY AND CO	INJECTABLE;INJECTION	500MG/50ML	BLA	Type 1 - New Molecular Entity	Prescription Drug	No	VEGFR-2
CYRAMZA	RAMUCIRUMAB	Biological Drug	2014-04-21	ELI LILLY AND CO	INJECTABLE;INJECTION	100MG/10ML	BLA	Type 1 - New Molecular Entity	Prescription Drug	No	VEGFR-2
ALUNBRIG	BRIGATINIB	Chemical Drug	2017-04-28	TAKEDA PHARMS USA	TABLET;ORAL	180MG	NDA	Type 1 - New Molecular Entity	Prescription Drug	Yes	ALK，EGFR，ROS1，IGF1R，FLT3
ALUNBRIG	BRIGATINIB	Chemical Drug	2017-04-28	TAKEDA PHARMS USA	TABLET;ORAL	90MG	NDA	Type 1 - New Molecular Entity	Prescription Drug	Yes	ALK，EGFR，ROS1，IGF1R，FLT3
ALUNBRIG	BRIGATINIB	Chemical Drug	2017-04-28	TAKEDA PHARMS USA	TABLET;ORAL	30MG	NDA	Type 1 - New Molecular Entity	Prescription Drug	Yes	ALK，EGFR，ROS1，IGF1R，FLT3
PEMAZYRE	PEMIGATINIB	Chemical Drug	2020-04-17	INCYTE CORP	TABLET;ORAL	9MG	NDA	Type 1 - New Molecular Entity	Prescription Drug	Yes	FGFR
PEMAZYRE	PEMIGATINIB	Chemical Drug	2020-04-17	INCYTE CORP	TABLET;ORAL	4.5MG	NDA	Type 1 - New Molecular Entity	Prescription Drug	Yes	FGFR
VITRAKVI	LAROTRECTINIB SULFATE	Chemical Drug	2018-11-26	BAYER HLTHCARE	CAPSULE;ORAL	EQ 100MG BASE	NDA	Type 1 - New Molecular Entity	Prescription Drug	Yes	NTRK
VITRAKVI	LAROTRECTINIB SULFATE	Chemical Drug	2018-11-26	BAYER HLTHCARE	CAPSULE;ORAL	EQ 25MG BASE	NDA	Type 1 - New Molecular Entity	Prescription Drug	Yes	NTRK
ACTEMRA	TOCILIZUMAB	Biological Drug	2013-10-21	GENENTECH	INJECTABLE;INTRAVENOUS, SUBCUTANEOUS	162MG/0.9ML	BLA	Type 3 - New Dosage Form	Prescription Drug	No	IL6R
ONIVYDE	IRINOTECAN HYDROCHLORIDE	Chemical Drug	2015-10-22	IPSEN INC	INJECTABLE, LIPOSOMAL;INTRAVENOUS	EQ 43MG BASE/10ML (EQ 4.3MG BASE/ML)	NDA	Type 5 - New Formulation or New Manufacturer	Prescription Drug	Yes	TOP1
LORBRENA	LORLATINIB	Chemical Drug	2018-11-02	PFIZER	TABLET;ORAL	100MG	NDA	Type 1 - New Molecular Entity	Prescription Drug	Yes	ALK，ROS1
LORBRENA	LORLATINIB	Chemical Drug	2018-11-02	PFIZER	TABLET;ORAL	25MG	NDA	Type 1 - New Molecular Entity	Prescription Drug	Yes	ALK，ROS1
LUMAKRAS	SOTORASIB	Chemical Drug	2021-05-28	AMGEN INC	TABLET;ORAL	120MG	NDA	Type 1 - New Molecular Entity	Prescription Drug	Yes	KRAS G12C
JADENU SPRINKLE	DEFERASIROX	Chemical Drug	2017-05-18	NOVARTIS	GRANULE;ORAL	360MG	NDA	Type 5 - New Formulation or New Manufacturer	Prescription Drug	Yes
JADENU SPRINKLE	DEFERASIROX	Chemical Drug	2017-05-18	NOVARTIS	GRANULE;ORAL	90MG	NDA	Type 5 - New Formulation or New Manufacturer	Prescription Drug	Yes
JADENU	DEFERASIROX	Chemical Drug	2015-03-30	NOVARTIS PHARMS CORP	TABLET;ORAL	360MG	NDA	Type 5 - New Formulation or New Manufacturer	Prescription Drug	Yes
JADENU	DEFERASIROX	Chemical Drug	2015-03-30	NOVARTIS PHARMS CORP	TABLET;ORAL	90MG	NDA	Type 5 - New Formulation or New Manufacturer	Prescription Drug	Yes
PREVYMIS	LETERMOVIR	Chemical Drug	2017-11-08	MERCK SHARP DOHME	SOLUTION;INTRAVENOUS	480MG/24ML (20MG/ML)	NDA	Type 3 - New Dosage Form	Prescription Drug	Yes	TRM1，TRM2，TRM3
PREVYMIS	LETERMOVIR	Chemical Drug	2017-11-08	MERCK SHARP DOHME	SOLUTION;INTRAVENOUS	240MG/12ML (20MG/ML)	NDA	Type 3 - New Dosage Form	Prescription Drug	Yes	TRM1，TRM2，TRM3
TIGLUTIK KIT	RILUZOLE	Chemical Drug	2018-09-05	ITALFARMACO SA	SUSPENSION;ORAL	50MG/10ML	NDA	Type 3 - New Dosage Form	Prescription Drug	Yes	SLC1A2，SLC7A11
VITRAKVI	LAROTRECTINIB SULFATE	Chemical Drug	2018-11-26	BAYER HEALTHCARE	SOLUTION;ORAL	EQ 20MG BASE/ML	NDA	Type 3 - New Dosage Form	Prescription Drug	Yes	NTRK
ENVARSUS XR	TACROLIMUS	Chemical Drug	2015-07-10	VELOXIS PHARMS INC	TABLET, EXTENDED RELEASE;ORAL	EQ 1MG BASE	NDA	Type 3 - New Dosage Form	Prescription Drug	Yes	FKBP1A
EPANED KIT	ENALAPRIL MALEATE	Chemical Drug	2013-08-13	SILVERGATE PHARMS	FOR SOLUTION;ORAL	1MG/ML **Federal Register determination that product was not discontinued or withdrawn for safety or effectiveness reasons**	NDA	Type 3 - New Dosage Form	Withdrawn from Market	Yes	ACE
ROZLYTREK	ENTRECTINIB	Chemical Drug	2019-08-15	GENENTECH INC	CAPSULE;ORAL	200MG	NDA	Type 9 - New Indication Submitted as Distinct NDA, Consolidated with Original NDA after Approval	Prescription Drug	Unknow	NTRK，ROS1，ALK
ROZLYTREK	ENTRECTINIB	Chemical Drug	2019-08-15	GENENTECH INC	CAPSULE;ORAL	100MG	NDA	Type 9 - New Indication Submitted as Distinct NDA, Consolidated with Original NDA after Approval	Prescription Drug	Unknow	NTRK，ROS1，ALK
ROZLYTREK	ENTRECTINIB	Chemical Drug	2019-08-15	GENENTECH INC	CAPSULE;ORAL	200MG	NDA	Type 1 - New Molecular Entity	Prescription Drug	Yes	NTRK，ROS1，ALK
ROZLYTREK	ENTRECTINIB	Chemical Drug	2019-08-15	GENENTECH INC	CAPSULE;ORAL	100MG	NDA	Type 1 - New Molecular Entity	Prescription Drug	Yes	NTRK，ROS1，ALK
RETEVMO	SELPERCATINIB	Chemical Drug	2020-05-08	LOXO ONCOLOGY INC	CAPSULE;ORAL	80MG	NDA	Type 1 - New Molecular Entity	Prescription Drug	Yes	RET
RETEVMO	SELPERCATINIB	Chemical Drug	2020-05-08	LOXO ONCOLOGY INC	CAPSULE;ORAL	40MG	NDA	Type 1 - New Molecular Entity	Prescription Drug	Yes	RET
POTELIGEO	MOGAMULIZUMAB-KPKC	Biological Drug	2018-08-08	KYOWA KIRIN	INJECTABLE;INJECTION	20MG/5ML	BLA	Type 1 - New Molecular Entity	Prescription Drug	Unknow	CCR4
TOBI	TOBRAMYCIN	Chemical Drug	1997-12-22	MYLAN SPECIALITY LP	SOLUTION;INHALATION	300MG/5ML	NDA	Type 3 - New Dosage Form	Prescription Drug	Yes	30S rProteins
THIOLA	TIOPRONIN	Chemical Drug	1988-08-11	MISSION PHARMA	TABLET;ORAL	100MG	NDA	Type 1 - New Molecular Entity	Prescription Drug	Yes
RETROVIR	ZIDOVUDINE	Chemical Drug	1987-03-19	VIIV HLTHCARE	CAPSULE;ORAL	100MG	NDA	Type 1 - New Molecular Entity	Prescription Drug	Yes	Telomerase，Reverse transcriptase/RNaseH，TERT
BETAPACE	SOTALOL HYDROCHLORIDE	Chemical Drug	1992-10-30	COVIS	TABLET;ORAL	80MG	NDA	Type 1 - New Molecular Entity	Prescription Drug	Yes	ADRB1，ADRB2，KCNH2
IDAMYCIN	IDARUBICIN HYDROCHLORIDE	Chemical Drug	1990-09-27	PFIZER	INJECTABLE;INJECTION	5MG/VIAL	NDA	Type 1 - New Molecular Entity	Withdrawn from Market	No	TOP2A
IDAMYCIN	IDARUBICIN HYDROCHLORIDE	Chemical Drug	1990-09-27	PFIZER	INJECTABLE;INJECTION	10MG/VIAL	NDA	Type 1 - New Molecular Entity	Withdrawn from Market	No	TOP2A
FLUOROURACIL	FLUOROURACIL	Chemical Drug	1962-04-25	SPECTRUM PHARMS	INJECTABLE;INJECTION	500MG/10ML (50MG/ML) **Federal Register determination that product was not discontinued or withdrawn for safety or effectiveness reasons**	NDA	Type 1 - New Molecular Entity	Withdrawn from Market	Yes	TYMS
LAMPRENE	CLOFAZIMINE	Chemical Drug	1986-12-15	NOVARTIS	CAPSULE;ORAL	50MG	NDA	Type 1 - New Molecular Entity	Withdrawn from Market	Yes
DOXIL (LIPOSOMAL)	DOXORUBICIN HYDROCHLORIDE	Chemical Drug	1995-11-17	BAXTER HLTHCARE CORP	INJECTABLE, LIPOSOMAL;INJECTION	20MG/10ML (2MG/ML)	NDA	Type 3 - New Dosage Form	Prescription Drug	Yes	TOP2
AFINITOR DISPERZ	EVEROLIMUS	Chemical Drug	2012-08-29	NOVARTIS PHARM	TABLET, FOR SUSPENSION;ORAL	5MG	NDA	Type 3 - New Dosage Form	Prescription Drug	Yes	mTOR
SIGNIFOR LAR KIT	PASIREOTIDE PAMOATE	Chemical Drug	2014-12-15	RECORDATI RARE	FOR SUSPENSION;INTRAMUSCULAR	EQ 30MG BASE/VIAL	NDA	Type 5 - New Formulation or New Manufacturer	Prescription Drug	Yes	SSTR2，SSTR3，SSTR5，SSTR1
SIGNIFOR LAR KIT	PASIREOTIDE PAMOATE	Chemical Drug	2014-12-15	RECORDATI RARE	FOR SUSPENSION;INTRAMUSCULAR	EQ 60MG BASE/VIAL	NDA	Type 5 - New Formulation or New Manufacturer	Prescription Drug	Yes	SSTR2，SSTR3，SSTR5，SSTR1
OFEV	NINTEDANIB ESYLATE	Chemical Drug	2014-10-15	BOEHRINGER INGELHEIM	CAPSULE;ORAL	EQ 100MG BASE	NDA	Type 1 - New Molecular Entity	Prescription Drug	Yes	VEGFR，FGFR，PDGFR
SOVALDI	SOFOSBUVIR	Chemical Drug	2013-12-06	GILEAD SCIENCES INC	TABLET;ORAL	400MG	NDA	Type 1 - New Molecular Entity	Prescription Drug	Yes	NS5B
IRESSA	GEFITINIB	Chemical Drug	2015-07-13	ASTRAZENECA	TABLET;ORAL	250MG	NDA	Type 5 - New Formulation or New Manufacturer	Prescription Drug	Yes	EGFR
SIRTURO	BEDAQUILINE FUMARATE	Chemical Drug	2012-12-28	JANSSEN THERAP	TABLET;ORAL	EQ 100MG BASE	NDA	Type 1 - New Molecular Entity	Prescription Drug	Yes	ATP synthase gamma chain，ATP synthase subunit c
ALKERAN	MELPHALAN HYDROCHLORIDE	Chemical Drug	1992-11-18	APOTEX	INJECTABLE;INJECTION	EQ 50MG BASE/VIAL **Federal Register determination that product was not discontinued or withdrawn for safety or effectiveness reasons**	NDA	Type 3 - New Dosage Form	Withdrawn from Market	Yes
MEKINIST	TRAMETINIB DIMETHYL SULFOXIDE	Chemical Drug	2013-05-29	NOVARTIS	TABLET;ORAL	EQ 0.5MG	NDA	Type 1 - New Molecular Entity	Prescription Drug	Yes	MAP2K1，MAP2K2
POMALYST	POMALIDOMIDE	Chemical Drug	2013-02-08	CELGENE	CAPSULE;ORAL	4MG	NDA	Type 1 - New Molecular Entity	Prescription Drug	Yes	IKZF3，IKZF1
POMALYST	POMALIDOMIDE	Chemical Drug	2013-02-08	CELGENE	CAPSULE;ORAL	1MG	NDA	Type 1 - New Molecular Entity	Prescription Drug	Yes	IKZF3，IKZF1
GAZYVA	OBINUTUZUMAB	Biological Drug	2013-11-01	GENENTECH	INJECTABLE;INJECTION	1000MG/40ML	BLA	Type 1 - New Molecular Entity	Prescription Drug	No	CD20
KYPROLIS	CARFILZOMIB	Chemical Drug	2012-07-20	ONYX THERAP	POWDER;INTRAVENOUS	60MG/VIAL	NDA	Type 1 - New Molecular Entity	Prescription Drug	Yes	20S Proteasome
ALOMIDE	LODOXAMIDE TROMETHAMINE	Chemical Drug	1993-09-23	NOVARTIS	SOLUTION/DROPS;OPHTHALMIC	EQ 0.1% BASE	NDA	Type 1 - New Molecular Entity	Prescription Drug	Yes
EPANED	ENALAPRIL MALEATE	Chemical Drug		AZURITY	SOLUTION;ORAL	1MG/ML	NDA
BETAPACE AF	SOTALOL HYDROCHLORIDE	Chemical Drug	2000-02-22	COVIS	TABLET;ORAL	40MG	NDA	Type 6 - New Indication (no longer used)	Withdrawn from Market	No	ADRB1，ADRB2，KCNH2
TRACLEER	BOSENTAN	Chemical Drug	2001-11-20	ACTELION	TABLET;ORAL	125MG	NDA	Type 1 - New Molecular Entity	Prescription Drug	Yes	EDNRB，EDNRA
TRACLEER	BOSENTAN	Chemical Drug	2001-11-20	ACTELION	TABLET;ORAL	62.5MG	NDA	Type 1 - New Molecular Entity	Prescription Drug	Yes	EDNRB，EDNRA
REMODULIN	TREPROSTINIL	Chemical Drug	2002-05-21	UNITED THERAP	INJECTABLE;IV (INFUSION), SUBCUTANEOUS	10MG/ML	NDA	Type 1 - New Molecular Entity	Prescription Drug	Yes	PPARD，PTGIR，EP2，PTGDR
REMODULIN	TREPROSTINIL	Chemical Drug	2002-05-21	UNITED THERAP	INJECTABLE;IV (INFUSION), SUBCUTANEOUS	5MG/ML	NDA	Type 1 - New Molecular Entity	Prescription Drug	Yes	PPARD，PTGIR，EP2，PTGDR
REMODULIN	TREPROSTINIL	Chemical Drug	2002-05-21	UNITED THERAP	INJECTABLE;IV (INFUSION), SUBCUTANEOUS	2.5MG/ML	NDA	Type 1 - New Molecular Entity	Prescription Drug	Yes	PPARD，PTGIR，EP2，PTGDR
TASIGNA	NILOTINIB HYDROCHLORIDE	Chemical Drug	2007-10-29	NOVARTIS	CAPSULE;ORAL	EQ 200MG BASE	NDA	Type 1 - New Molecular Entity	Prescription Drug	Yes	BCR-ABL，KIT，CSF1R，PDGFRA，PDGFRB
AVASTIN	BEVACIZUMAB	Biological Drug	2004-02-26	GENENTECH	VIAL; INTRAVENOUS	100MG	BLA	Type 1 - New Molecular Entity	Prescription Drug	No	VEGF
AFINITOR	EVEROLIMUS	Chemical Drug	2009-03-30	NOVARTIS	TABLET;ORAL	10MG	NDA	Type 1 - New Molecular Entity	Prescription Drug	Yes	mTOR
ACTEMRA	TOCILIZUMAB	Biological Drug	2010-01-08	GENENTECH	INJECTABLE; INJECTION	400MG/20ML	BLA	Type 1 - New Molecular Entity	Prescription Drug	No	IL6R
ACTEMRA	TOCILIZUMAB	Biological Drug	2010-01-08	GENENTECH	INJECTABLE; INJECTION	80MG/4ML	BLA	Type 1 - New Molecular Entity	Prescription Drug	No	IL6R
CIALIS	TADALAFIL	Chemical Drug	2003-11-21	LILLY	TABLET;ORAL	2.5MG	NDA	Type 1 - New Molecular Entity	Prescription Drug	Yes	PDE5A，PDE11A
TREANDA	BENDAMUSTINE HYDROCHLORIDE	Chemical Drug	2008-03-20	CEPHALON	POWDER;IV (INFUSION)	25MG/VIAL	NDA	Type 1 - New Molecular Entity	Prescription Drug	Yes
ABILIFY	ARIPIPRAZOLE	Chemical Drug	2004-12-10	OTSUKA	SOLUTION;ORAL	1MG/ML **Federal Register determination that product was not discontinued or withdrawn for safety or effectiveness reasons**	NDA	Type 3 - New Dosage Form	Withdrawn from Market	Yes
IFEX	IFOSFAMIDE	Chemical Drug	1987-08-14	BAXTER HLTHCARE	INJECTABLE;INJECTION	1GM/VIAL	NDA	Type 1 - New Molecular Entity	Prescription Drug	Yes
BOTOX COSMETIC	OnabotulinumtoxinA	Biological Drug	1991-12-09	ALLERGAN	VIAL; SINGLE-USE	100 UNITS/VIAL	BLA	Type 1 - New Molecular Entity	Prescription Drug	No	RHOB，SNAP25
BOTOX	OnabotulinumtoxinA	Biological Drug	1991-12-09	ALLERGAN	VIAL; SINGLE-USE	100 UNITS/VIAL	BLA	Type 1 - New Molecular Entity	Prescription Drug	No	RHOB，SNAP25
GRALISE	GABAPENTIN	Chemical Drug	2011-01-28	ALMATICA	TABLET;ORAL	300MG	NDA	Type 3 - New Dosage Form	Prescription Drug	Yes	CACNA2D
NORTHERA	DROXIDOPA	Chemical Drug	2014-02-18	LUNDBECK NA LTD	CAPSULE;ORAL	100MG	NDA	Type 1 - New Molecular Entity	Prescription Drug	Yes	ADRA1，ADRA2，ADRB1
ALIMTA	PEMETREXED DISODIUM	Chemical Drug	2004-02-04	LILLY	POWDER;INTRAVENOUS	EQ 500MG BASE/VIAL	NDA	Type 1 - New Molecular Entity	Prescription Drug	Yes	DHFR，GART
CANASA	MESALAMINE	Chemical Drug	2001-01-05	ALLERGAN	SUPPOSITORY;RECTAL	500MG	NDA	Type 5 - New Formulation or New Manufacturer	Withdrawn from Market	No	PPARγ，COX-1，COX-2，ALOX5
LETAIRIS	AMBRISENTAN	Chemical Drug	2007-06-15	GILEAD	TABLET;ORAL	10MG	NDA	Type 1 - New Molecular Entity	Prescription Drug	Yes	EDNRA
CIALIS	TADALAFIL	Chemical Drug	2003-11-21	LILLY	TABLET;ORAL	20MG	NDA	Type 1 - New Molecular Entity	Prescription Drug	Yes	PDE5A，PDE11A
CIALIS	TADALAFIL	Chemical Drug	2003-11-21	LILLY	TABLET;ORAL	10MG	NDA	Type 1 - New Molecular Entity	Prescription Drug	Yes	PDE5A，PDE11A
XALKORI	CRIZOTINIB	Chemical Drug	2011-08-26	PF PRISM CV	CAPSULE;ORAL	250MG	NDA	Type 1 - New Molecular Entity	Prescription Drug	Yes	ALK，MET，ROS1
XALKORI	CRIZOTINIB	Chemical Drug	2011-08-26	PF PRISM CV	CAPSULE;ORAL	200MG	NDA	Type 1 - New Molecular Entity	Prescription Drug	Yes	ALK，MET，ROS1
OPSUMIT	MACITENTAN	Chemical Drug	2013-10-18	ACTELION	TABLET;ORAL	10MG	NDA	Type 1 - New Molecular Entity	Prescription Drug	Yes	EDNRB，EDNRA
PROVIGIL	MODAFINIL	Chemical Drug	1998-12-24	CEPHALON	TABLET;ORAL	200MG	NDA	Type 1 - New Molecular Entity	Prescription Drug	Yes	ADRA1B，SLC6A3
PROVIGIL	MODAFINIL	Chemical Drug	1998-12-24	CEPHALON	TABLET;ORAL	100MG	NDA	Type 1 - New Molecular Entity	Prescription Drug	Yes	ADRA1B，SLC6A3
ELITEK	RASBURICASE	Biological Drug	2002-07-12	SANOFI SYNTHELABO	VIAL; INTRAVENOUS	1.5MG/VIAL	BLA	Type 1 - New Molecular Entity	Prescription Drug	No	Uox
HALAVEN	ERIBULIN MESYLATE	Chemical Drug	2010-11-15	EISAI INC	SOLUTION;INTRAVENOUS	1MG/2ML (0.5MG/ML)	NDA	Type 1 - New Molecular Entity	Prescription Drug	Yes	Tubulin
PROLIA	DENOSUMAB	Biological Drug	2010-06-01	AMGEN	INJECTABLE; SUBCUTANEOUS	60MG/ML	BLA	Type 1 - New Molecular Entity	Prescription Drug	No	RANKL
FOLOTYN	PRALATREXATE	Chemical Drug	2009-09-24	ACROTECH	SOLUTION;INTRAVENOUS	20MG/ML (20MG/ML)	NDA	Type 1 - New Molecular Entity	Prescription Drug	Yes	DHFR，TYMS
EXTRANEAL	ICODEXTRIN	Chemical Drug	2002-12-20	BAXTER HLTHCARE	SOLUTION;INTRAPERITONEAL	7.5GM/100ML	NDA	Type 1 - New Molecular Entity	Prescription Drug	Yes
ONFI	CLOBAZAM	Chemical Drug	2011-10-21	LUNDBECK PHARMS LLC	TABLET;ORAL	20MG	NDA	Type 1 - New Molecular Entity	Prescription Drug	Yes	GABRA
ONFI	CLOBAZAM	Chemical Drug	2011-10-21	LUNDBECK PHARMS LLC	TABLET;ORAL	10MG	NDA	Type 1 - New Molecular Entity	Prescription Drug	Yes	GABRA
HUMATROPE	SOMATROPIN	Biological Drug	1986-10-16	LILLY	INJECTABLE;INJECTION	5MG/VIAL	BLA	Type 5 - New Formulation or New Manufacturer	Prescription Drug	No
DEPOCYT	CYTARABINE	Chemical Drug	1999-04-01	PACIRA PHARMS INC	INJECTABLE, LIPOSOMAL;INJECTION	10MG/ML	NDA	Type 3 - New Dosage Form	Withdrawn from Market	Yes	DNA Pol
CRESEMBA	ISAVUCONAZONIUM SULFATE	Chemical Drug	2015-03-06	ASTELLAS	POWDER;INTRAVENOUS	372MG	NDA	Type 3 - New Dosage Form	Prescription Drug	Yes	Sterol 14-alpha demethylase
SABRIL	VIGABATRIN	Chemical Drug	2009-08-21	LUNDBECK PHARMS LLC	TABLET;ORAL	500MG	NDA	Type 1 - New Molecular Entity	Prescription Drug	Yes	ABAT
CAYSTON	AZTREONAM	Chemical Drug	2010-02-22	GILEAD	FOR SOLUTION;INHALATION	75MG/VIAL	NDA	Type 3 - New Dosage Form	Prescription Drug	Yes	PBP
LIORESAL	BACLOFEN	Chemical Drug	1992-06-17	AMNEAL	INJECTABLE;INTRATHECAL	0.05MG/ML	NDA	Type 3 - New Dosage Form	Prescription Drug	Yes	GABRB
LIORESAL	BACLOFEN	Chemical Drug		AMNEAL	INJECTABLE;INTRATHECAL	2MG/ML	NDA
LIORESAL	BACLOFEN	Chemical Drug	1992-06-17	AMNEAL	INJECTABLE;INTRATHECAL	0.5MG/ML	NDA	Type 3 - New Dosage Form	Prescription Drug	Yes	GABRB
BUPHENYL	SODIUM PHENYLBUTYRATE	Chemical Drug	1996-05-13	HORIZON THERAP	TABLET;ORAL	500MG	NDA	Type 3 - New Dosage Form	Prescription Drug	Yes
BUPHENYL	SODIUM PHENYLBUTYRATE	Chemical Drug	1996-04-30	HORIZON THERAP	POWDER;ORAL	3GM/TEASPOONFUL	NDA	Type 1 - New Molecular Entity	Prescription Drug	Yes
ALOPRIM	ALLOPURINOL SODIUM	Chemical Drug	1996-05-17	MYLAN	INJECTABLE;INJECTION	EQ 500MG BASE/VIAL	NDA	Type 3 - New Dosage Form	Prescription Drug	Yes	XDH
DIASTAT ACUDIAL	DIAZEPAM	Chemical Drug	1997-07-29	BAUSCH	GEL;RECTAL	10MG/2ML (5MG/ML)	NDA	Type 3 - New Dosage Form	Prescription Drug	Yes	GABRA
DIASTAT ACUDIAL	DIAZEPAM	Chemical Drug	1997-07-29	BAUSCH	GEL;RECTAL	20MG/4ML (5MG/ML)	NDA	Type 3 - New Dosage Form	Prescription Drug	Yes	GABRA
DIASTAT	DIAZEPAM	Chemical Drug	1997-07-29	BAUSCH	GEL;RECTAL	20MG/4ML (5MG/ML) **Federal Register determination that product was not discontinued or withdrawn for safety or effectiveness reasons**	NDA	Type 3 - New Dosage Form	Withdrawn from Market	Yes	GABRA
DIASTAT	DIAZEPAM	Chemical Drug	1997-07-29	BAUSCH	GEL;RECTAL	15MG/3ML (5MG/ML) **Federal Register determination that product was not discontinued or withdrawn for safety or effectiveness reasons**	NDA	Type 3 - New Dosage Form	Withdrawn from Market	Yes	GABRA
DIASTAT	DIAZEPAM	Chemical Drug	1997-07-29	BAUSCH	GEL;RECTAL	10MG/2ML (5MG/ML) **Federal Register determination that product was not discontinued or withdrawn for safety or effectiveness reasons**	NDA	Type 3 - New Dosage Form	Withdrawn from Market	Yes	GABRA
DIASTAT	DIAZEPAM	Chemical Drug	1997-07-29	BAUSCH	GEL;RECTAL	5MG/ML (5MG/ML) **Federal Register determination that product was not discontinued or withdrawn for safety or effectiveness reasons**	NDA	Type 3 - New Dosage Form	Withdrawn from Market	Yes	GABRA
DIASTAT	DIAZEPAM	Chemical Drug	1997-07-29	BAUSCH	GEL;RECTAL	2.5MG/0.5ML (5MG/ML)	NDA	Type 3 - New Dosage Form	Prescription Drug	Yes	GABRA
SUBLOCADE	BUPRENORPHINE	Chemical Drug	2017-11-30	INDIVIOR INC	SOLUTION, EXTENDED RELEASE;SUBCUTANEOUS	300MG/1.5ML (200MG/ML)	NDA	Type 3 - New Dosage Form	Prescription Drug	Yes	KOR，MOR
SUBLOCADE	BUPRENORPHINE	Chemical Drug	2017-11-30	INDIVIOR INC	SOLUTION, EXTENDED RELEASE;SUBCUTANEOUS	100MG/0.5ML (100MG/0.5ML)	NDA	Type 3 - New Dosage Form	Prescription Drug	Yes	KOR，MOR
VIREAD	TENOFOVIR DISOPROXIL FUMARATE	Chemical Drug	2012-01-18	GILEAD SCIENCES INC	POWDER;ORAL	40MG/SCOOPFUL	NDA	Type 3 - New Dosage Form	Prescription Drug	Yes	Reverse transcriptase
UROCIT-K	POTASSIUM CITRATE	Chemical Drug	1985-08-30	MISSION PHARMA	TABLET, EXTENDED RELEASE;ORAL	15MEQ	NDA	Type 3 - New Dosage Form	Prescription Drug	Yes
UROCIT-K	POTASSIUM CITRATE	Chemical Drug	1985-08-30	MISSION PHARMA	TABLET, EXTENDED RELEASE;ORAL	10MEQ	NDA	Type 3 - New Dosage Form	Prescription Drug	Yes
UROCIT-K	POTASSIUM CITRATE	Chemical Drug	1985-08-30	MISSION PHARMA	TABLET, EXTENDED RELEASE;ORAL	5MEQ	NDA	Type 3 - New Dosage Form	Prescription Drug	Yes
CAFCIT	CAFFEINE CITRATE	Chemical Drug	1999-09-21	HIKMA	SOLUTION;ORAL	EQ 30MG BASE/3ML (EQ 10MG BASE/ML)	NDA	Type 2 - New Active Ingredient	Withdrawn from Market	Yes
CAFCIT	CAFFEINE CITRATE	Chemical Drug	1999-09-21	HIKMA	SOLUTION;INTRAVENOUS	EQ 30MG BASE/3ML (EQ 10MG BASE/ML)	NDA	Type 2 - New Active Ingredient	Prescription Drug	Yes
GLIADEL	CARMUSTINE	Chemical Drug	1996-09-23	AZURITY	IMPLANT;INTRACRANIAL	7.7MG	NDA	Type 3 - New Dosage Form	Prescription Drug	Yes	GSR
QUALAQUIN	QUININE SULFATE	Chemical Drug	2005-08-12	SUN PHARM INDUSTRIES	CAPSULE;ORAL	324MG	NDA	Type 5 - New Formulation or New Manufacturer	Prescription Drug	Yes	KCNN4，GP9
QUTENZA	CAPSAICIN	Chemical Drug	2009-11-16	AVERITAS	PATCH;TOPICAL	0.08	NDA	Type 1 - New Molecular Entity	Prescription Drug	Yes
ONFI	CLOBAZAM	Chemical Drug	2012-12-14	LUNDBECK PHARMS LLC	SUSPENSION;ORAL	2.5MG/ML	NDA	Type 3 - New Dosage Form	Prescription Drug	Yes	GABRA
SALAGEN	PILOCARPINE HYDROCHLORIDE	Chemical Drug	1994-03-22	CONCORDIA	TABLET;ORAL	7.5MG	NDA	Type 3 - New Dosage Form	Prescription Drug	Yes	CHRM1，CHRM2，CHRM3，CHRM4
SALAGEN	PILOCARPINE HYDROCHLORIDE	Chemical Drug	1994-03-22	CONCORDIA	TABLET;ORAL	5MG	NDA	Type 3 - New Dosage Form	Prescription Drug	Yes	CHRM1，CHRM2，CHRM3，CHRM4
NAYZILAM	MIDAZOLAM	Chemical Drug	2019-05-17	UCB INC	SPRAY;NASAL	5MG/SPRAY	NDA	Type 3 - New Dosage Form	Prescription Drug	Yes	GABR
MINOCIN	MINOCYCLINE HYDROCHLORIDE	Chemical Drug	1972-10-26	REMPEX	INJECTABLE;INJECTION	EQ 100MG BASE/VIAL	NDA	UNKNOWN	Prescription Drug	Yes	30S Subunit
ORFADIN	NITISINONE	Chemical Drug	2016-04-22	SWEDISH ORPHAN	SUSPENSION;ORAL	4MG/ML	NDA	Type 3 - New Dosage Form	Prescription Drug	Yes	HPD
ZEMPLAR	PARICALCITOL	Chemical Drug	2005-05-26	ABBVIE	CAPSULE;ORAL	4MCG **Federal Register determination that product was not discontinued or withdrawn for safety or effectiveness reasons**	NDA	Type 3 - New Dosage Form	Withdrawn from Market	Yes	VDR
ZEMPLAR	PARICALCITOL	Chemical Drug	2005-05-26	ABBVIE	CAPSULE;ORAL	2MCG	NDA	Type 3 - New Dosage Form	Prescription Drug	Yes	VDR
ZEMPLAR	PARICALCITOL	Chemical Drug	2005-05-26	ABBVIE	CAPSULE;ORAL	1MCG	NDA	Type 3 - New Dosage Form	Prescription Drug	Yes	VDR
EXALGO	HYDROMORPHONE HYDROCHLORIDE	Chemical Drug	2010-03-01	SPECGX LLC	TABLET, EXTENDED RELEASE;ORAL	32MG **Federal Register determination that product was not discontinued or withdrawn for safety or effectiveness reasons**	NDA	Type 3 - New Dosage Form	Withdrawn from Market	Yes	OPR
PURIXAN	MERCAPTOPURINE	Chemical Drug	2014-04-28	NOVA LABS LTD	SUSPENSION;ORAL	20MG/ML	NDA	Type 5 - New Formulation or New Manufacturer	Prescription Drug	Yes	HPRT1，PPAT，IMPDH1，IMPDH2
TYVASO	TREPROSTINIL	Chemical Drug	2009-07-30	UNITED THERAP	SOLUTION;INHALATION	0.6MG/ML	NDA	Type 5 - New Formulation or New Manufacturer	Prescription Drug	Yes	PPARD，PTGIR，EP2，PTGDR
GASTROCROM	CROMOLYN SODIUM	Chemical Drug	1996-02-29	MYLAN SPECIALITY LP	CONCENTRATE;ORAL	100MG/5ML	NDA	Type 3 - New Dosage Form	Prescription Drug	Yes
MITOSOL	MITOMYCIN	Chemical Drug	2012-02-07	MOBIUS THERAP	FOR SOLUTION;TOPICAL	0.2MG/VIAL	NDA	Type 3 - New Dosage Form	Prescription Drug	Yes
REVATIO	SILDENAFIL CITRATE	Chemical Drug	2012-08-30	VIATRIS	FOR SUSPENSION;ORAL	EQ 10MG BASE/ML	NDA	Type 3 - New Dosage Form	Prescription Drug	Yes	PDE5A
ARIKAYCE KIT	AMIKACIN SULFATE	Chemical Drug	2018-09-28	INSMED INC	SUSPENSION, LIPOSOMAL;INHALATION	EQ 590MG BASE/8.4ML	NDA	Type 3 - New Dosage Form	Prescription Drug	Yes	30S rProteins
DIDRONEL	ETIDRONATE DISODIUM	Chemical Drug	1987-04-20	MGI PHARMA INC	INJECTABLE;INJECTION	50MG/ML	NDA	Type 3 - New Dosage Form	Withdrawn from Market	No
CARNITOR	LEVOCARNITINE	Chemical Drug	1985-12-27	LEADIANT BIOSCI INC	TABLET;ORAL	330MG	NDA	Type 1 - New Molecular Entity	Prescription Drug	Yes
SEIZALAM	MIDAZOLAM HYDROCHLORIDE	Chemical Drug	2018-09-14	MMT	SOLUTION;INTRAMUSCULAR	EQ 50MG BASE/10ML (EQ 5MG BASE/ML)	NDA	Type 10 - New Indication Submitted as Distinct NDA - Not Consolidated	Prescription Drug	Yes	GABRA
CORLANOR	IVABRADINE	Chemical Drug	2019-04-22	AMGEN INC	SOLUTION;ORAL	5MG/5ML (1MG/ML)	NDA	Type 3 - New Dosage Form	Prescription Drug	Yes	HCN
AVACLYR	ACYCLOVIR	Chemical Drug	2019-03-29	FERA PHARMS LLC	OINTMENT;OPHTHALMIC	3% **Federal Register determination that product was not discontinued or withdrawn for safety or effectiveness reasons**	NDA	Type 3 - New Dosage Form	Withdrawn from Market	Yes	Thymidine kinase，DNA Pol
NORVIR	RITONAVIR	Chemical Drug	2017-06-07	ABBVIE INC	POWDER;ORAL	100MG/PACKET	NDA	Type 3 - New Dosage Form	Prescription Drug	Yes	CYP3A4，HIV-1 protease
EXSERVAN	RILUZOLE	Chemical Drug	2019-11-22	AQUESTIVE	FILM;ORAL	50MG	NDA	Type 3 - New Dosage Form	Prescription Drug	Yes	SLC1A2，SLC7A11
COLCRYS	COLCHICINE	Chemical Drug	2009-07-29	TAKEDA PHARMS USA	TABLET;ORAL	0.6MG	NDA	Type 7 - Drug Already Marketed without Approved NDA	Prescription Drug	Yes	Tubulin-β，Tubulin-α
VERKAZIA	CYCLOSPORINE	Chemical Drug	2021-06-23	SANTEN	EMULSION;OPHTHALMIC	0.001	NDA	Type 5 - New Formulation or New Manufacturer	Prescription Drug	Yes	PPIA
BOTOX	OnabotulinumtoxinA	Biological Drug	1991-12-09	ALLERGAN	VIAL; SINGLE-USE	200 UNITS/VIAL	BLA	Type 1 - New Molecular Entity	Prescription Drug	No	RHOB，SNAP25
DYSPORT	abobotulinumtoxinA	Biological Drug	2009-04-29	IPSEN BIOPHARM LTD	INJECTABLE; INJECTION	500 UNITS/VIAL	BLA	Type 1 - New Molecular Entity	Prescription Drug	No	RHOB，SNAP25
AYVAKIT	AVAPRITINIB	Chemical Drug	2020-01-09	BLUEPRINT MEDICINES	TABLET;ORAL	50MG	NDA	Type 1 - New Molecular Entity	Prescription Drug	Yes	PDGFRA，KIT，PDGFRB，CSF1R
AYVAKIT	AVAPRITINIB	Chemical Drug	2020-01-09	BLUEPRINT MEDICINES	TABLET;ORAL	25MG	NDA	Type 1 - New Molecular Entity	Prescription Drug	Yes	PDGFRA，KIT，PDGFRB，CSF1R
ABILIFY	ARIPIPRAZOLE	Chemical Drug	2006-09-20	OTSUKA	INJECTABLE;INTRAMUSCULAR	9.75MG/1.3ML (7.5MG/ML)	NDA	Type 3 - New Dosage Form	Withdrawn from Market	No
ABILIFY	ARIPIPRAZOLE	Chemical Drug	2002-11-15	OTSUKA	TABLET;ORAL	2MG	NDA	Type 1 - New Molecular Entity	Prescription Drug	Yes
ABILIFY	ARIPIPRAZOLE	Chemical Drug	2002-11-15	OTSUKA	TABLET;ORAL	30MG	NDA	Type 1 - New Molecular Entity	Prescription Drug	Yes
ABILIFY	ARIPIPRAZOLE	Chemical Drug	2002-11-15	OTSUKA	TABLET;ORAL	20MG	NDA	Type 1 - New Molecular Entity	Prescription Drug	Yes
APOKYN	APOMORPHINE HYDROCHLORIDE	Chemical Drug	2004-04-20	MDD US	INJECTABLE;SUBCUTANEOUS	30MG/3ML (10MG/ML)	NDA	Type 1 - New Molecular Entity	Prescription Drug	Yes	DRD2，DRD4，DRD3，DRD5，ADRA1D，ADRA2B，ADRA2C
APOKYN	APOMORPHINE HYDROCHLORIDE	Chemical Drug	2004-04-20	MDD US	INJECTABLE;SUBCUTANEOUS	20MG/2ML (10MG/ML)	NDA	Type 1 - New Molecular Entity	Withdrawn from Market	No	DRD2，DRD4，DRD3，DRD5，ADRA1D，ADRA2B，ADRA2C
MYOZYME	ALGLUCOSIDASE ALFA	Biological Drug	2006-04-28	GENZYME	INJECTABLE; IV (INFUSION)	20MG/KG	BLA	Type 1 - New Molecular Entity	Prescription Drug	No	Glycogen
PROMACTA KIT	ELTROMBOPAG OLAMINE	Chemical Drug	2015-08-24	NOVARTIS	FOR SUSPENSION;ORAL	EQ 12.5MG ACID/PACKET	NDA	Type 3 - New Dosage Form and Type 4 - New Combination	Prescription Drug	Yes	TPOR
PROMACTA	ELTROMBOPAG OLAMINE	Chemical Drug	2008-11-20	NOVARTIS	TABLET;ORAL	EQ 100MG ACID **Federal Register determination that product was not discontinued or withdrawn for safety or effectiveness reasons**	NDA	Type 1 - New Molecular Entity	Withdrawn from Market	Yes	TPOR
PROMACTA	ELTROMBOPAG OLAMINE	Chemical Drug	2008-11-20	NOVARTIS	TABLET;ORAL	EQ 12.5MG ACID	NDA	Type 1 - New Molecular Entity	Prescription Drug	Yes	TPOR
PROMACTA	ELTROMBOPAG OLAMINE	Chemical Drug	2008-11-20	NOVARTIS	TABLET;ORAL	EQ 75MG ACID	NDA	Type 1 - New Molecular Entity	Prescription Drug	Yes	TPOR
CRESEMBA	ISAVUCONAZONIUM SULFATE	Chemical Drug	2015-03-06	ASTELLAS	CAPSULE;ORAL	186MG	NDA	Type 1 - New Molecular Entity	Prescription Drug	Yes	Sterol 14-alpha demethylase
ETHYOL	AMIFOSTINE	Chemical Drug	1995-12-08	CLINIGEN	INJECTABLE;INJECTION	375MG/VIAL	NDA	Type 1 - New Molecular Entity	Withdrawn from Market	No	ALPG，ENPP1
AZOR	AMLODIPINE BESYLATE; OLMESARTAN MEDOXOMIL	Chemical Drug	2007-09-26	COSETTE	TABLET;ORAL	EQ 10MG BASE;40MG	NDA	Type 4 - New Combination	Prescription Drug	Yes	L-Type Calcium Channel，AGTR1
AZOR	AMLODIPINE BESYLATE; OLMESARTAN MEDOXOMIL	Chemical Drug	2007-09-26	COSETTE	TABLET;ORAL	EQ 10MG BASE;20MG	NDA	Type 4 - New Combination	Prescription Drug	Yes	L-Type Calcium Channel，AGTR1
AZOR	AMLODIPINE BESYLATE; OLMESARTAN MEDOXOMIL	Chemical Drug	2007-09-26	COSETTE	TABLET;ORAL	EQ 5MG BASE;40MG	NDA	Type 4 - New Combination	Prescription Drug	Yes	L-Type Calcium Channel，AGTR1
ARZERRA	OFATUMUMAB	Biological Drug	2009-10-26	NOVARTIS	INJECTABLE; INJECTION	100MG/5ML	BLA	Type 1 - New Molecular Entity	Prescription Drug	No	CD20
LYNPARZA	OLAPARIB	Chemical Drug	2014-12-19	ASTRAZENECA	CAPSULE;ORAL	50MG	NDA	Type 1 - New Molecular Entity	Withdrawn from Market	Yes	PARP
SANDOSTATIN LAR	OCTREOTIDE ACETATE	Chemical Drug	1998-11-25	NOVARTIS	INJECTABLE;INJECTION	EQ 30MG BASE/VIAL	NDA	Type 3 - New Dosage Form	Prescription Drug	Yes	SSTR
SANDOSTATIN LAR	OCTREOTIDE ACETATE	Chemical Drug	1998-11-25	NOVARTIS	INJECTABLE;INJECTION	EQ 20MG BASE/VIAL	NDA	Type 3 - New Dosage Form	Prescription Drug	Yes	SSTR
SANDOSTATIN LAR	OCTREOTIDE ACETATE	Chemical Drug	1998-11-25	NOVARTIS	INJECTABLE;INJECTION	EQ 10MG BASE/VIAL	NDA	Type 3 - New Dosage Form	Prescription Drug	Yes	SSTR
SIRTURO	BEDAQUILINE FUMARATE	Chemical Drug	2012-12-28	JANSSEN THERAP	TABLET;ORAL	EQ 20MG BASE	NDA	Type 1 - New Molecular Entity	Prescription Drug	Yes	ATP synthase gamma chain，ATP synthase subunit c
TREANDA	BENDAMUSTINE HYDROCHLORIDE	Chemical Drug	2008-03-20	CEPHALON	SOLUTION;IV (INFUSION)	180MG/2ML (90MG/ML)	NDA	Type 1 - New Molecular Entity	Withdrawn from Market	Yes
TREANDA	BENDAMUSTINE HYDROCHLORIDE	Chemical Drug	2008-03-20	CEPHALON	SOLUTION;IV (INFUSION)	45MG/0.5ML (90MG/ML)	NDA	Type 1 - New Molecular Entity	Withdrawn from Market	Yes
TREANDA	BENDAMUSTINE HYDROCHLORIDE	Chemical Drug	2008-03-20	CEPHALON	POWDER;IV (INFUSION)	100MG/VIAL	NDA	Type 1 - New Molecular Entity	Prescription Drug	Yes
BIKTARVY	BICTEGRAVIR SODIUM; EMTRICITABINE; TENOFOVIR ALAFENAMIDE FUMARATE	Chemical Drug	2018-02-07	GILEAD SCIENCES INC	TABLET;ORAL	EQ 30MG BASE;120MG;EQ 15MG BASE	NDA	Type 1 - New Molecular Entity and Type 4 - New Combination	Prescription Drug	Yes	Reverse transcriptase/RNaseH
ESBRIET	PIRFENIDONE	Chemical Drug	2014-10-15	GENENTECH INC	CAPSULE;ORAL	267MG	NDA	Type 1 - New Molecular Entity	Prescription Drug	Yes	MAPK12
ESBRIET	PIRFENIDONE	Chemical Drug	2017-01-11	GENENTECH INC	TABLET;ORAL	801MG	NDA	Type 3 - New Dosage Form	Prescription Drug	Yes	MAPK12
ESBRIET	PIRFENIDONE	Chemical Drug	2017-01-11	GENENTECH INC	TABLET;ORAL	534MG **Federal Register determination that product was not discontinued or withdrawn for safety or effectiveness reasons**	NDA	Type 3 - New Dosage Form	Withdrawn from Market	Yes	MAPK12
ESBRIET	PIRFENIDONE	Chemical Drug	2017-01-11	GENENTECH INC	TABLET;ORAL	267MG	NDA	Type 3 - New Dosage Form	Prescription Drug	Yes	MAPK12
ELLENCE	EPIRUBICIN HYDROCHLORIDE	Chemical Drug	1999-09-15	PFIZER INC	INJECTABLE;INJECTION	200MG/100ML (2MG/ML)	NDA	Type 1 - New Molecular Entity	Prescription Drug	Yes	CHD1，TOP2A
NEOPROFEN	IBUPROFEN LYSINE	Chemical Drug	2006-04-13	RECORDATI RARE	INJECTABLE;INTRAVENOUS	EQ 20MG BASE/2ML (EQ 10MG BASE/ML)	NDA	Type 2 - New Active Ingredient	Prescription Drug	Yes	COX
EPOGEN/PROCRIT	EPOETIN ALFA	Biological Drug	1989-06-01	AMGEN	VIAL; SINGLE-USE	4,000U/ML	BLA	Type 1 - New Molecular Entity	Prescription Drug	No	EPOR
EPOGEN/PROCRIT	EPOETIN ALFA	Biological Drug	1989-06-01	AMGEN	VIAL; SINGLE-USE	40,000U/ML	BLA	Type 1 - New Molecular Entity	Prescription Drug	No	EPOR
EPOGEN/PROCRIT	EPOETIN ALFA	Biological Drug	1989-06-01	AMGEN	VIAL; SINGLE-USE	3,000U/ML	BLA	Type 1 - New Molecular Entity	Prescription Drug	No	EPOR
EPOGEN/PROCRIT	EPOETIN ALFA	Biological Drug	1989-06-01	AMGEN	VIAL; SINGLE-USE	2,000U/ML	BLA	Type 1 - New Molecular Entity	Prescription Drug	No	EPOR
EPOGEN/PROCRIT	EPOETIN ALFA	Biological Drug	1989-06-01	AMGEN	VIAL; MULTIDOSE	20,000/ML	BLA	Type 1 - New Molecular Entity	Prescription Drug	No	EPOR
EPOGEN/PROCRIT	EPOETIN ALFA	Biological Drug	1989-06-01	AMGEN	VIAL; MULTIDOSE	20,000U/2ML	BLA	Type 1 - New Molecular Entity	Prescription Drug	No	EPOR
EPOGEN/PROCRIT	EPOETIN ALFA	Biological Drug	1989-06-01	AMGEN	VIAL; SINGLE-USE	10,000U/ML	BLA	Type 1 - New Molecular Entity	Prescription Drug	No	EPOR
ACTHAR GEL	CORTICOTROPIN	Biological Drug	1952-04-29	MALLINCKRODT ARD	INJECTABLE;INJECTION	80 UNITS/ML	NDA	Type 5 - New Formulation or New Manufacturer	Prescription Drug	Yes	MC2R
ACTHAR GEL	CORTICOTROPIN	Biological Drug		MALLINCKRODT ARD	INJECTABLE;INJECTION	40 UNITS/ML	NDA	Type 5 - New Formulation or New Manufacturer
LUTREPULSE KIT	GONADORELIN ACETATE	Chemical Drug	1989-10-10	FERRING	INJECTABLE;INJECTION	3.2MG/VIAL	NDA	Type 2 - New Active Ingredient	Withdrawn from Market	No	GNRHR
LUTREPULSE KIT	GONADORELIN ACETATE	Chemical Drug	1989-10-10	FERRING	INJECTABLE;INJECTION	0.8MG/VIAL	NDA	Type 2 - New Active Ingredient	Withdrawn from Market	No	GNRHR
MEGACE	MEGESTROL ACETATE	Chemical Drug	1993-09-10	BRISTOL MYERS SQUIBB	SUSPENSION;ORAL	40MG/ML **Federal Register determination that product was not discontinued or withdrawn for safety or effectiveness reasons**	NDA	Type 3 - New Dosage Form	Withdrawn from Market	Yes	PGR
VIZIMPRO	DACOMITINIB	Chemical Drug	2018-09-27	PFIZER	TABLET;ORAL	30MG	NDA	Type 1 - New Molecular Entity and Type 4 - New Combination	Prescription Drug	Yes	HER2，EGFR，HER4，HER3
DARZALEX FASPRO	DARATUMUMAB;HYALURONIDASE-FIHJ	Biological Drug	2020-05-01	JANSSEN BIOTECH	INJECTABLE;INJECTION	120MG;2000UNITS/ML	BLA	Type 3 - New Dosage Form and Type 4 - New Combination	Prescription Drug	No	CD38
SPRYCEL	DASATINIB	Chemical Drug	2006-06-28	BRISTOL MYERS SQUIBB	TABLET;ORAL	140MG	NDA	Type 1 - New Molecular Entity	Prescription Drug	Yes	BCR，SRC，KIT，FYN，LCK，PDGFRA
SPRYCEL	DASATINIB	Chemical Drug	2006-06-28	BRISTOL MYERS SQUIBB	TABLET;ORAL	80MG	NDA	Type 1 - New Molecular Entity	Prescription Drug	Yes	BCR，SRC，KIT，FYN，LCK，PDGFRA
UNITUXIN	DINUTUXIMAB	Biological Drug	2015-03-10	UNITED THERAP	INJECTABLE;INTRAVENOUS	17.5MG/5ML	BLA	Type 1 - New Molecular Entity	Prescription Drug	No	GD2
RYANODEX	DANTROLENE SODIUM	Chemical Drug	2014-07-22	EAGLE PHARMS	FOR SUSPENSION;INTRAVENOUS	250MG/VIAL	NDA	Type 3 - New Dosage Form	Prescription Drug	Yes	RYR1
JADENU SPRINKLE	DEFERASIROX	Chemical Drug	2017-05-18	NOVARTIS	GRANULE;ORAL	180MG	NDA	Type 5 - New Formulation or New Manufacturer	Prescription Drug	Yes
JADENU	DEFERASIROX	Chemical Drug	2015-03-30	NOVARTIS PHARMS CORP	TABLET;ORAL	180MG	NDA	Type 5 - New Formulation or New Manufacturer	Prescription Drug	Yes
XGEVA	DENOSUMAB	Biological Drug	2010-06-01	AMGEN	INJECTABLE; SUBCUTANEOUS	70MG/ML	BLA	Type 1 - New Molecular Entity	Prescription Drug	No	RANKL
SUBUTEX	BUPRENORPHINE HYDROCHLORIDE	Chemical Drug	2002-10-08	INDIVIOR INC	TABLET;SUBLINGUAL	EQ 8MG BASE **Federal Register determination that product was not discontinued or withdrawn for safety or effectiveness reasons**	NDA	Type 3 - New Dosage Form	Withdrawn from Market	Yes	MOR，KOR
DESCOVY	EMTRICITABINE; TENOFOVIR ALAFENAMIDE FUMARATE	Chemical Drug	2016-04-04	GILEAD SCIENCES INC	TABLET;ORAL	120MG;EQ 15MG BASE	NDA	Type 4 - New Combination	Prescription Drug	Yes	Reverse transcriptase/RNaseH
NEUPOGEN	FILGRASTIM	Biological Drug	1991-02-20	AMGEN	SYRINGE	480MCG/0.8ML	BLA	Type 1 - New Molecular Entity	Prescription Drug	No	CSF3R
NEUPOGEN	FILGRASTIM	Biological Drug	1991-02-20	AMGEN	SYRINGE	300MGC/0.5ML	BLA	Type 1 - New Molecular Entity	Prescription Drug	No	CSF3R
NEUPOGEN	FILGRASTIM	Biological Drug	1991-02-20	AMGEN	VIAL	480MCG/1.6ML	BLA	Type 1 - New Molecular Entity	Prescription Drug	No	CSF3R
NEUPOGEN	FILGRASTIM	Biological Drug	1991-02-20	AMGEN	VIAL	300MCG/1ML	BLA	Type 1 - New Molecular Entity	Prescription Drug	No	CSF3R
FLUOROURACIL	FLUOROURACIL	Chemical Drug	1962-04-25	SPECTRUM PHARMS	INJECTABLE;INJECTION	2.5GM/50ML (50MG/ML) **Federal Register determination that product was not discontinued or withdrawn for safety or effectiveness reasons**	NDA	Type 1 - New Molecular Entity	Withdrawn from Market	Yes	TYMS
RETISERT	FLUOCINOLONE ACETONIDE	Chemical Drug	2005-04-08	BAUSCH AND LOMB	IMPLANT;INTRAVITREAL	0.59MG	NDA	Type 3 - New Dosage Form	Prescription Drug	Yes	NR3C1，SMO，ANXA1，ANXA2，ANXA3，ANXA4，ANXA5
PHOXILLUM B22K 4/0 IN PLASTIC CONTAINER	CALCIUM CHLORIDE; MAGNESIUM CHLORIDE; POTASSIUM CHLORIDE; SODIUM BICARBONATE; SODIUM CHLORIDE; SODIUM PHOSPHATE	Chemical Drug	2015-01-13	BAXTER HLTHCARE CORP	INJECTABLE;INJECTION	N/A/1000ML;3.05GM/1000ML;0.314GM/1000ML;2.21GM/1000ML;6.95GM/1000ML;0.187GM/1000ML (5000ML)	NDA	Type 5 - New Formulation or New Manufacturer	Prescription Drug	Yes
PHOXILLUM BK 4/2.5 IN PLASTIC CONTAINER	CALCIUM CHLORIDE; MAGNESIUM CHLORIDE; POTASSIUM CHLORIDE; SODIUM BICARBONATE; SODIUM CHLORIDE; SODIUM PHOSPHATE	Chemical Drug	2015-01-13	BAXTER HLTHCARE CORP	INJECTABLE;INJECTION	3.68GM/1000ML;3.05GM/1000ML;0.314GM/1000ML ;3.09GM/1000ML;6.34GM/1000ML;0.187GM/1000ML (5000ML)	NDA	Type 5 - New Formulation or New Manufacturer	Prescription Drug	Yes
VIREAD	TENOFOVIR DISOPROXIL FUMARATE	Chemical Drug	2001-10-26	GILEAD SCIENCES INC	TABLET;ORAL	250MG	NDA	Type 1 - New Molecular Entity	Prescription Drug	Yes	Reverse transcriptase
SYNRIBO	OMACETAXINE MEPESUCCINATE	Chemical Drug	2012-10-26	TEVA PHARMS INTL	POWDER;SUBCUTANEOUS	3.5MG/VIAL	NDA	Type 1 - New Molecular Entity	Prescription Drug	Yes	PT
NUTRESTORE	L-GLUTAMINE	Chemical Drug	2004-06-10	EMMAUS MEDCL	FOR SOLUTION;ORAL	5GM/PACKET	NDA	Type 1 - New Molecular Entity	Withdrawn from Market	Yes
GRALISE	GABAPENTIN	Chemical Drug		ALMATICA	TABLET;ORAL	600MG	NDA
VERMOX	MEBENDAZOLE	Chemical Drug	2016-10-19	JANSSEN PHARMS	TABLET, CHEWABLE;ORAL	500MG	NDA	Type 5 - New Formulation or New Manufacturer	Withdrawn from Market	Yes	Tubulin-α，Tubulin-β，β-tubulin-1
GOCOVRI	AMANTADINE HYDROCHLORIDE	Chemical Drug	2017-08-24	ADAMAS OPERATIONS	CAPSULE, EXTENDED RELEASE;ORAL	EQ 137MG BASE	NDA	Type 3 - New Dosage Form	Prescription Drug	Yes	DRD2，GRIN3A，M2 protein
GOCOVRI	AMANTADINE HYDROCHLORIDE	Chemical Drug	2017-08-24	ADAMAS OPERATIONS	CAPSULE, EXTENDED RELEASE;ORAL	EQ 68.5MG BASE	NDA	Type 3 - New Dosage Form	Prescription Drug	Yes	DRD2，GRIN3A，M2 protein
SYLATRON	PEGINTERFERON ALFA-2B	Biological Drug	2001-01-19	SCHERING	VIAL	888 MCG LYOPHILIZED POWDER PER SINGLE-USE VIAL	BLA	Type 1 - New Molecular Entity	Prescription Drug	No	IFNAR1，IFNAR2
SYLATRON	PEGINTERFERON ALFA-2B	Biological Drug	2001-01-19	SCHERING	VIAL	444 MCG LYOPHILIZED POWDER PER SINGLE-USE VIAL	BLA	Type 1 - New Molecular Entity	Prescription Drug	No	IFNAR1，IFNAR2
SYLATRON	PEGINTERFERON ALFA-2B	Biological Drug	2001-01-19	SCHERING	VIAL	296 MCG LYOPHILIZED POWDER PER SINGLE-USE VIAL	BLA	Type 1 - New Molecular Entity	Prescription Drug	No	IFNAR1，IFNAR2
PEGINTRON	PEGINTERFERON ALFA-2B	Biological Drug	2001-01-19	SCHERING	SYRINGE	120UG/0.5ML	BLA	Type 1 - New Molecular Entity	Prescription Drug	No	IFNAR1，IFNAR2
PEGINTRON	PEGINTERFERON ALFA-2B	Biological Drug	2001-01-19	SCHERING	SYRINGE	150UG/0.5ML	BLA	Type 1 - New Molecular Entity	Prescription Drug	No	IFNAR1，IFNAR2
PEGINTRON	PEGINTERFERON ALFA-2B	Biological Drug	2001-01-19	SCHERING	VIAL	150UG/0.5ML	BLA	Type 1 - New Molecular Entity	Prescription Drug	No	IFNAR1，IFNAR2
PEGINTRON	PEGINTERFERON ALFA-2B	Biological Drug	2001-01-19	SCHERING	VIAL	120UG/0.5ML	BLA	Type 1 - New Molecular Entity	Prescription Drug	No	IFNAR1，IFNAR2
SKYTROFA	LONAPEGSOMATROPIN-TCGD	Biological Drug	2021-08-25	ASCENDIS PHARMA ENCOCRINOLOGY DIV A/S	INJECTABLE;INJECTION	13.3MG	BLA	Type 1 - New Molecular Entity	Prescription Drug	No	GHR
SKYTROFA	LONAPEGSOMATROPIN-TCGD	Biological Drug	2021-08-25	ASCENDIS PHARMA ENCOCRINOLOGY DIV A/S	INJECTABLE;INJECTION	11MG	BLA	Type 1 - New Molecular Entity	Prescription Drug	No	GHR
SKYTROFA	LONAPEGSOMATROPIN-TCGD	Biological Drug	2021-08-25	ASCENDIS PHARMA ENCOCRINOLOGY DIV A/S	INJECTABLE;INJECTION	7.6MG	BLA	Type 1 - New Molecular Entity	Prescription Drug	No	GHR
SKYTROFA	LONAPEGSOMATROPIN-TCGD	Biological Drug	2021-08-25	ASCENDIS PHARMA ENCOCRINOLOGY DIV A/S	INJECTABLE;INJECTION	6.3MG	BLA	Type 1 - New Molecular Entity	Prescription Drug	No	GHR
SKYTROFA	LONAPEGSOMATROPIN-TCGD	Biological Drug	2021-08-25	ASCENDIS PHARMA ENCOCRINOLOGY DIV A/S	INJECTABLE;INJECTION	9.1MG	BLA	Type 1 - New Molecular Entity	Prescription Drug	No	GHR
SKYTROFA	LONAPEGSOMATROPIN-TCGD	Biological Drug	2021-08-25	ASCENDIS PHARMA ENCOCRINOLOGY DIV A/S	INJECTABLE;INJECTION	4.3MG	BLA	Type 1 - New Molecular Entity	Prescription Drug	No	GHR
SKYTROFA	LONAPEGSOMATROPIN-TCGD	Biological Drug	2021-08-25	ASCENDIS PHARMA ENCOCRINOLOGY DIV A/S	INJECTABLE;INJECTION	5.2MG	BLA	Type 1 - New Molecular Entity	Prescription Drug	No	GHR
SKYTROFA	LONAPEGSOMATROPIN-TCGD	Biological Drug	2021-08-25	ASCENDIS PHARMA ENCOCRINOLOGY DIV A/S	INJECTABLE;INJECTION	3.6MG	BLA	Type 1 - New Molecular Entity	Prescription Drug	No	GHR
SKYTROFA	LONAPEGSOMATROPIN-TCGD	Biological Drug	2021-08-25	ASCENDIS PHARMA ENCOCRINOLOGY DIV A/S	INJECTABLE;INJECTION	3MG	BLA	Type 1 - New Molecular Entity	Prescription Drug	No	GHR
KYPROLIS	CARFILZOMIB	Chemical Drug	2012-07-20	ONYX THERAP	POWDER;INTRAVENOUS	10MG/VIAL	NDA	Type 1 - New Molecular Entity	Prescription Drug	Yes	20S Proteasome
KYPROLIS	CARFILZOMIB	Chemical Drug	2012-07-20	ONYX THERAP	POWDER;INTRAVENOUS	30MG/VIAL	NDA	Type 1 - New Molecular Entity	Prescription Drug	Yes	20S Proteasome
DURACLON	CLONIDINE HYDROCHLORIDE	Chemical Drug	1996-10-02	MYLAN INSTITUTIONAL	INJECTABLE;INJECTION	5MG/10ML (0.5MG/ML) **Federal Register determination that product was not discontinued or withdrawn for safety or effectiveness reasons**	NDA	Type 3 - New Dosage Form	Withdrawn from Market	Yes	ADRA2
DURACLON	CLONIDINE HYDROCHLORIDE	Chemical Drug	1996-10-02	MYLAN INSTITUTIONAL	INJECTABLE;INJECTION	1MG/10ML (0.1MG/ML)	NDA	Type 3 - New Dosage Form	Prescription Drug	Yes	ADRA2
ALDURAZYME	LARONIDASE	Biological Drug	2003-04-30	BIOMARIN	VIAL	2.9MG/ML	BLA	Type 1 - New Molecular Entity	Prescription Drug	No	IDUA
HARVONI	LEDIPASVIR; SOFOSBUVIR	Chemical Drug	2014-10-10	GILEAD SCIENCES INC	TABLET;ORAL	45MG;200MG	NDA	Type 1 - New Molecular Entity and Type 4 - New Combination	Prescription Drug	Yes	NS5B，NS5A
REBETOL	RIBAVIRIN	Chemical Drug	2003-07-29	SCHERING	SOLUTION;ORAL	40MG/ML	NDA	Type 3 - New Dosage Form	Withdrawn from Market	Yes	NS5B，IMPDH1，Genome polyprotein，IMPDH2，PB1，Protein L
PRIFTIN	RIFAPENTINE	Chemical Drug	1998-06-22	SANOFI AVENTIS US	TABLET;ORAL	150MG	NDA	Type 1 - New Molecular Entity	Prescription Drug	Yes	DNA-directed RNA polymerase
RIFATER	ISONIAZID; PYRAZINAMIDE; RIFAMPIN	Chemical Drug	1994-05-31	SANOFI AVENTIS US	TABLET;ORAL	50MG;300MG;120MG	NDA	Type 4 - New Combination	Withdrawn from Market	Yes	RNA polymerase
XIFAXAN	RIFAXIMIN	Chemical Drug	2010-03-24	SALIX PHARMS	TABLET;ORAL	550MG	NDA	Type 6 - New Indication (no longer used)	Prescription Drug	Yes	DNA-directed RNA polymerase，NR1I2
XIFAXAN	RIFAXIMIN	Chemical Drug	2004-05-25	SALIX PHARMS	TABLET;ORAL	550MG	NDA	Type 1 - New Molecular Entity	Prescription Drug	Yes	DNA-directed RNA polymerase，NR1I2
RITUXAN HYCELA	RITUXIMAB; HYALURONIDASE (HUMAN RECOMBINANT)	Biological Drug	2017-06-22	GENENTECH INC	SOLUTION;SUBCUTANEOUS	1600MG and 26800UNITS/13.4ML	BLA	Type 5 - New Formulation or New Manufacturer	Prescription Drug	No	CD20，HA
RITUXAN HYCELA	RITUXIMAB; HYALURONIDASE (HUMAN RECOMBINANT)	Biological Drug	2017-06-22	GENENTECH INC	SOLUTION;SUBCUTANEOUS	1400MG and 23400UNITS/11.7ML	BLA	Type 5 - New Formulation or New Manufacturer	Prescription Drug	No	CD20，HA
LUPRON DEPOT-PED KIT	LEUPROLIDE ACETATE	Chemical Drug	1993-04-16	ABBVIE ENDOCRINE INC	POWDER;INTRAMUSCULAR	30MG	NDA	Type 5 - New Formulation or New Manufacturer	Prescription Drug	Yes	GNRHR
LUPRON DEPOT-PED KIT	LEUPROLIDE ACETATE	Chemical Drug	1993-04-16	ABBVIE ENDOCRINE INC	POWDER;INTRAMUSCULAR	15MG	NDA	Type 5 - New Formulation or New Manufacturer	Prescription Drug	Yes	GNRHR
LUPRON DEPOT-PED KIT	LEUPROLIDE ACETATE	Chemical Drug	1993-04-16	ABBVIE ENDOCRINE INC	POWDER;INTRAMUSCULAR	7.5MG,7.5MG **Federal Register determination that product was not discontinued or withdrawn for safety or effectiveness reasons**	NDA	Type 5 - New Formulation or New Manufacturer	Withdrawn from Market	Yes	GNRHR
LUPRON DEPOT-PED KIT	LEUPROLIDE ACETATE	Chemical Drug	1993-04-16	ABBVIE ENDOCRINE INC	POWDER;INTRAMUSCULAR	7.5MG	NDA	Type 5 - New Formulation or New Manufacturer	Prescription Drug	Yes	GNRHR
SODIUM THIOSULFATE	SODIUM THIOSULFATE	Chemical Drug	2012-02-14	HOPE PHARMS	SOLUTION;INTRAVENOUS	12.5GM/50ML (250MG/ML)	NDA	Type 5 - New Formulation or New Manufacturer	Prescription Drug	Yes
THIOLA EC	TIOPRONIN	Chemical Drug	2019-06-28	MISSION PHARMACAL CO	TABLET, DELAYED RELEASE;ORAL	300MG	NDA	Type 3 - New Dosage Form	Prescription Drug	Yes
JAKAFI	RUXOLITINIB PHOSPHATE	Chemical Drug	2011-11-16	INCYTE CORP	TABLET;ORAL	EQ 25MG BASE	NDA	Type 1 - New Molecular Entity	Prescription Drug	Yes	JAK1，JAK2
JAKAFI	RUXOLITINIB PHOSPHATE	Chemical Drug	2011-11-16	INCYTE CORP	TABLET;ORAL	EQ 10MG BASE	NDA	Type 1 - New Molecular Entity	Prescription Drug	Yes	JAK1，JAK2
ONFI	CLOBAZAM	Chemical Drug	2011-10-21	LUNDBECK PHARMS LLC	TABLET;ORAL	5MG **Federal Register determination that product was not discontinued or withdrawn for safety or effectiveness reasons**	NDA	Type 1 - New Molecular Entity	Withdrawn from Market	Yes	GABRA
LAMPRENE	CLOFAZIMINE	Chemical Drug	1986-12-15	NOVARTIS	CAPSULE;ORAL	100MG	NDA	Type 1 - New Molecular Entity	Withdrawn from Market	No
INFUMORPH	MORPHINE SULFATE	Chemical Drug	1984-09-18	HIKMA	INJECTABLE;INJECTION	25MG/ML	NDA	Type 3 - New Dosage Form	Prescription Drug	Yes	KOR，DOR，MOR
DURAMORPH PF	MORPHINE SULFATE	Chemical Drug	1984-09-18	HIKMA	INJECTABLE;INJECTION	1MG/ML	NDA	Type 3 - New Dosage Form	Prescription Drug	Yes	KOR，DOR，MOR
DURAMORPH PF	MORPHINE SULFATE	Chemical Drug	1984-09-18	HIKMA	INJECTABLE;INJECTION	0.5MG/ML	NDA	Type 3 - New Dosage Form	Prescription Drug	Yes	KOR，DOR，MOR
MELOXICAM	MELOXICAM	Chemical Drug	2004-06-01	AVONDALE PHARMS	SUSPENSION;ORAL	7.5MG/5ML	NDA	Type 3 - New Dosage Form	Prescription Drug	Yes	COX-1，COX-2
LIALDA	MESALAMINE	Chemical Drug	2007-01-16	TAKEDA PHARMS USA	TABLET, DELAYED RELEASE;ORAL	1.2GM	NDA	Type 3 - New Dosage Form	Prescription Drug	Yes	COX，Prostaglandin receptor
PROAMATINE	MIDODRINE HYDROCHLORIDE	Chemical Drug	1996-09-06	TAKEDA PHARMS USA	TABLET;ORAL	10MG **Federal Register determination that product was not discontinued or withdrawn for safety or effectiveness reasons**	NDA	Type 1 - New Molecular Entity	Withdrawn from Market	Yes	ADRA1
PROAMATINE	MIDODRINE HYDROCHLORIDE	Chemical Drug	1996-09-06	TAKEDA PHARMS USA	TABLET;ORAL	5MG **Federal Register determination that product was not discontinued or withdrawn for safety or effectiveness reasons**	NDA	Type 1 - New Molecular Entity	Withdrawn from Market	Yes	ADRA1
KORLYM	MIFEPRISTONE	Chemical Drug	2012-02-17	CORCEPT THERAP	TABLET;ORAL	300MG	NDA	Type 5 - New Formulation or New Manufacturer	Prescription Drug	Yes	NR3C1，PGR，AR
NYMALIZE	NIMODIPINE	Chemical Drug	2013-05-10	AZURITY	SOLUTION;ORAL	6MG/ML	NDA	Type 3 - New Dosage Form	Prescription Drug	Yes	AHR，NR3C2，N-type Calcium Channel
ORFADIN	NITISINONE	Chemical Drug	2002-01-18	SWEDISH ORPHAN	CAPSULE;ORAL	20MG	NDA	Type 1 - New Molecular Entity	Prescription Drug	Yes	HPD
ZEMPLAR	PARICALCITOL	Chemical Drug	1998-04-17	ABBVIE	SOLUTION;INTRAVENOUS	0.002MG/ML (0.002MG/ML)	NDA	Type 1 - New Molecular Entity	Prescription Drug	Yes	VDR
SIGNIFOR LAR KIT	PASIREOTIDE PAMOATE	Chemical Drug		RECORDATI RARE	FOR SUSPENSION;INTRAMUSCULAR	EQ 10MG BASE/VIAL	NDA
SIGNIFOR LAR KIT	PASIREOTIDE PAMOATE	Chemical Drug	2014-12-15	RECORDATI RARE	FOR SUSPENSION;INTRAMUSCULAR	EQ 40MG BASE/VIAL	NDA	Type 5 - New Formulation or New Manufacturer	Prescription Drug	Yes	SSTR2，SSTR3，SSTR5，SSTR1
SIGNIFOR LAR KIT	PASIREOTIDE PAMOATE	Chemical Drug	2014-12-15	RECORDATI RARE	FOR SUSPENSION;INTRAMUSCULAR	EQ 20MG BASE/VIAL	NDA	Type 5 - New Formulation or New Manufacturer	Prescription Drug	Yes	SSTR2，SSTR3，SSTR5，SSTR1
ONCASPAR	PEGASPARGASE	Biological Drug	1994-02-01	SIGMA TAU	VIAL	750IU/VIAL	BLA	Type 1 - New Molecular Entity	Prescription Drug	No	Asparagine
PEMAZYRE	PEMIGATINIB	Chemical Drug	2020-04-17	INCYTE CORP	TABLET;ORAL	13.5MG	NDA	Type 1 - New Molecular Entity	Prescription Drug	Yes	FGFR
POMALYST	POMALIDOMIDE	Chemical Drug	2013-02-08	CELGENE	CAPSULE;ORAL	3MG	NDA	Type 1 - New Molecular Entity	Prescription Drug	Yes	IKZF3，IKZF1
POMALYST	POMALIDOMIDE	Chemical Drug	2013-02-08	CELGENE	CAPSULE;ORAL	2MG	NDA	Type 1 - New Molecular Entity	Prescription Drug	Yes	IKZF3，IKZF1
HEMANGEOL	PROPRANOLOL HYDROCHLORIDE	Chemical Drug	2014-03-14	PIERRE FABRE DERMA	SOLUTION;ORAL	4.28MG/ML	NDA	Type 5 - New Formulation or New Manufacturer	Prescription Drug	Yes	ADRB
XYREM	SODIUM OXYBATE	Chemical Drug	2002-07-17	JAZZ PHARMS	SOLUTION;ORAL	0.5GM/ML	NDA	Type 1 - New Molecular Entity	Prescription Drug	Yes
CYANOKIT	HYDROXOCOBALAMIN	Chemical Drug	2006-12-15	BTG INTL	INJECTABLE;INJECTION	2.5GM/VIAL (5GM/KIT)	NDA	Type 3 - New Dosage Form	Withdrawn from Market	No
CYANOKIT	HYDROXOCOBALAMIN	Chemical Drug	2006-12-15	BTG INTL	INJECTABLE;INJECTION	5GM/VIAL (5GM/KIT)	NDA	Type 3 - New Dosage Form	Prescription Drug	Yes
DROXIA	HYDROXYUREA	Chemical Drug	1967-12-07	BRISTOL MYERS SQUIBB	CAPSULE;ORAL	400MG	NDA	Type 1 - New Molecular Entity	Prescription Drug	Yes	RNR
DROXIA	HYDROXYUREA	Chemical Drug	1967-12-07	BRISTOL MYERS SQUIBB	CAPSULE;ORAL	300MG	NDA	Type 1 - New Molecular Entity	Prescription Drug	Yes	RNR
DROXIA	HYDROXYUREA	Chemical Drug		BRISTOL MYERS SQUIBB	CAPSULE;ORAL	200MG	NDA
SIKLOS	HYDROXYUREA	Chemical Drug	2017-12-21	ADDMEDICA SAS	TABLET;ORAL	1GM	NDA	Type 3 - New Dosage Form	Prescription Drug	Yes	RNR
SIKLOS	HYDROXYUREA	Chemical Drug	2017-12-21	ADDMEDICA SAS	TABLET;ORAL	100MG	NDA	Type 3 - New Dosage Form	Prescription Drug	Yes	RNR
ARTESUNATE	ARTESUNATE	Chemical Drug	2020-05-26	AMIVAS	POWDER;INTRAVENOUS	110MG/VIAL	NDA	Type 1 - New Molecular Entity	Prescription Drug	Yes	Malaria protein EXP-1
MEKINIST	TRAMETINIB DIMETHYL SULFOXIDE	Chemical Drug	2013-05-29	NOVARTIS	TABLET;ORAL	EQ 1MG	NDA	Type 1 - New Molecular Entity	Withdrawn from Market	Yes	MAP2K1，MAP2K2
REMODULIN	TREPROSTINIL	Chemical Drug	2018-07-30	UNITED THERAP	SOLUTION;INTRAVENOUS, SUBCUTANEOUS	200MG/20ML (10MG/ML)	NDA	Type 3 - New Dosage Form	Withdrawn from Market	No	PPARD，PTGIR，EP2，PTGDR
REMODULIN	TREPROSTINIL	Chemical Drug	2018-07-30	UNITED THERAP	SOLUTION;INTRAVENOUS, SUBCUTANEOUS	100MG/20ML (5MG/ML)	NDA	Type 3 - New Dosage Form	Withdrawn from Market	No	PPARD，PTGIR，EP2，PTGDR
REMODULIN	TREPROSTINIL	Chemical Drug	2002-05-21	UNITED THERAP	INJECTABLE;IV (INFUSION), SUBCUTANEOUS	20MG/ML	NDA	Type 1 - New Molecular Entity	Prescription Drug	Yes	PPARD，PTGIR，EP2，PTGDR
NORTHERA	DROXIDOPA	Chemical Drug	2014-02-18	LUNDBECK NA LTD	CAPSULE;ORAL	300MG	NDA	Type 1 - New Molecular Entity	Prescription Drug	Yes	ADRA1，ADRA2，ADRB1
NORTHERA	DROXIDOPA	Chemical Drug	2014-02-18	LUNDBECK NA LTD	CAPSULE;ORAL	200MG	NDA	Type 1 - New Molecular Entity	Prescription Drug	Yes	ADRA1，ADRA2，ADRB1
STIMATE (NEEDS NO REFRIGERATION)	DESMOPRESSIN ACETATE	Chemical Drug	1994-03-07	FERRING PHARMS INC	SPRAY, METERED;NASAL	0.15MG/SPRAY	NDA	Type 3 - New Dosage Form	Withdrawn from Market	Yes	AVPR1A，AVPR1B，AVPR2
STIMATE	DESMOPRESSIN ACETATE	Chemical Drug	1994-03-07	FERRING PHARMS INC	SPRAY, METERED;NASAL	0.15MG/SPRAY	NDA	Type 3 - New Dosage Form	Withdrawn from Market	No	AVPR1A，AVPR1B，AVPR2
FERRIPROX	DEFERIPRONE	Chemical Drug	2015-09-09	CHIESI	SOLUTION;ORAL	80MG/ML	NDA	Type 3 - New Dosage Form	Withdrawn from Market	Yes	Iron
FERRIPROX	DEFERIPRONE	Chemical Drug	2015-09-09	CHIESI	SOLUTION;ORAL	100MG/ML	NDA	Type 3 - New Dosage Form	Prescription Drug	Yes	Iron
FERRIPROX	DEFERIPRONE	Chemical Drug	2011-10-14	CHIESI	TABLET;ORAL	1GM	NDA	Type 1 - New Molecular Entity	Prescription Drug	Yes	Iron
FERRIPROX	DEFERIPRONE	Chemical Drug	2020-05-19	CHIESI	TABLET;ORAL	1GM	NDA	Type 5 - New Formulation or New Manufacturer	Prescription Drug	Yes	Iron
DAUNOXOME	DAUNORUBICIN CITRATE	Chemical Drug	1996-04-08	GALEN (UK)	INJECTABLE, LIPOSOMAL;INJECTION	EQ 2MG BASE/ML	NDA	Type 3 - New Dosage Form	Withdrawn from Market	No	TOP2A，TOP2B
CRESTOR	ROSUVASTATIN CALCIUM	Chemical Drug	2003-08-12	IPR	TABLET;ORAL	EQ 40MG BASE	NDA	Type 1 - New Molecular Entity	Prescription Drug	Yes	HMGCR
XPOVIO	SELINEXOR	Chemical Drug	2019-07-03	KARYOPHARM THERAPS	TABLET;ORAL	40MG	NDA	Type 1 - New Molecular Entity	Prescription Drug	Yes	XPO1
XPOVIO	SELINEXOR	Chemical Drug	2019-07-03	KARYOPHARM THERAPS	TABLET;ORAL	60MG	NDA	Type 1 - New Molecular Entity	Prescription Drug	Yes	XPO1
XPOVIO	SELINEXOR	Chemical Drug	2019-07-03	KARYOPHARM THERAPS	TABLET;ORAL	50MG	NDA	Type 1 - New Molecular Entity	Prescription Drug	Yes	XPO1
TEPADINA	THIOTEPA	Chemical Drug	2017-01-26	ADIENNE SA	POWDER;INTRACAVITARY, INTRAVENOUS, INTRAVESICAL	100MG/VIAL	NDA	Type 5 - New Formulation or New Manufacturer	Prescription Drug	Yes
TEPADINA	THIOTEPA	Chemical Drug	2017-01-26	ADIENNE SA	POWDER;INTRACAVITARY, INTRAVENOUS, INTRAVESICAL	15MG/VIAL	NDA	Type 5 - New Formulation or New Manufacturer	Prescription Drug	Yes
TRISENOX	ARSENIC TRIOXIDE	Chemical Drug	2000-09-25	CEPHALON	INJECTABLE;INJECTION	2MG/ML	NDA	Type 1 - New Molecular Entity	Prescription Drug	Yes
TRISENOX	ARSENIC TRIOXIDE	Chemical Drug	2000-09-25	CEPHALON	INJECTABLE;INJECTION	1MG/ML **Federal Register determination that product was not discontinued or withdrawn for safety or effectiveness reasons**	NDA	Type 1 - New Molecular Entity	Withdrawn from Market	Yes
THALOMID	THALIDOMIDE	Chemical Drug	2006-05-25	CELGENE	CAPSULE; ORAL	200MG	NDA	Type 6 - New Indication (no longer used)	Prescription Drug	No
THALOMID	THALIDOMIDE	Chemical Drug	2006-05-25	CELGENE	CAPSULE; ORAL	100MG	NDA	Type 6 - New Indication (no longer used)	Prescription Drug	No
THALOMID	THALIDOMIDE	Chemical Drug	1998-07-16	CELGENE	CAPSULE;ORAL	150MG	NDA	Type 1 - New Molecular Entity	Prescription Drug	Yes
THALOMID	THALIDOMIDE	Chemical Drug	1998-07-16	CELGENE	CAPSULE;ORAL	200MG	NDA	Type 1 - New Molecular Entity	Prescription Drug	Yes
THALOMID	THALIDOMIDE	Chemical Drug	1998-07-16	CELGENE	CAPSULE;ORAL	100MG	NDA	Type 1 - New Molecular Entity	Prescription Drug	Yes
KEVEYIS	DICHLORPHENAMIDE	Chemical Drug	1958-07-22	XERIS	TABLET;ORAL	50MG	NDA	Type 1 - New Molecular Entity	Prescription Drug	Yes	CA
DARANIDE	DICHLORPHENAMIDE	Chemical Drug	1958-07-22	XERIS	TABLET;ORAL	50MG **Federal Register determination that product was not discontinued or withdrawn for safety or effectiveness reasons**	NDA	Type 1 - New Molecular Entity	Withdrawn from Market	Yes	CA
TRIPTODUR KIT	TRIPTORELIN PAMOATE	Chemical Drug	2017-06-29	AZURITY	FOR SUSPENSION, EXTENDED RELEASE;INTRAMUSCULAR	EQ 22.5MG BASE/VIAL	NDA	Type 5 - New Formulation or New Manufacturer	Prescription Drug	Yes	GNRHR
JELMYTO	MITOMYCIN	Chemical Drug	2020-04-15	UROGEN PHARMA	POWDER;PYELOCALYCEAL	40MG/VIAL	NDA	Type 5 - New Formulation or New Manufacturer	Prescription Drug	Yes
SOVALDI	SOFOSBUVIR	Chemical Drug	2013-12-06	GILEAD SCIENCES INC	TABLET;ORAL	200MG	NDA	Type 1 - New Molecular Entity	Prescription Drug	Yes	NS5B
EPCLUSA	SOFOSBUVIR; VELPATASVIR	Chemical Drug	2016-06-28	GILEAD SCIENCES INC	TABLET;ORAL	200MG;50MG	NDA	Type 1 - New Molecular Entity and Type 4 - New Combination	Prescription Drug	Yes	NS5B，NS5A
SOTALOL HYDROCHLORIDE	SOTALOL HYDROCHLORIDE	Chemical Drug	2009-07-02	ALTATHERA PHARMS LLC	SOLUTION;INTRAVENOUS	150MG/10ML (15MG/ML)	NDA	Type 3 - New Dosage Form	Prescription Drug	Yes	ADRB1，ADRB2，KCNH2
BETAPACE AF	SOTALOL HYDROCHLORIDE	Chemical Drug	2000-02-22	COVIS	TABLET;ORAL	60MG	NDA	Type 6 - New Indication (no longer used)	Withdrawn from Market	No	ADRB1，ADRB2，KCNH2
BETAPACE AF	SOTALOL HYDROCHLORIDE	Chemical Drug	2000-02-22	COVIS	TABLET;ORAL	100MG	NDA	Type 6 - New Indication (no longer used)	Withdrawn from Market	No	ADRB1，ADRB2，KCNH2
BETAPACE AF	SOTALOL HYDROCHLORIDE	Chemical Drug	2000-02-22	COVIS	TABLET;ORAL	160MG	NDA	Type 6 - New Indication (no longer used)	Prescription Drug	Yes	ADRB1，ADRB2，KCNH2
BETAPACE AF	SOTALOL HYDROCHLORIDE	Chemical Drug	2000-02-22	COVIS	TABLET;ORAL	120MG	NDA	Type 6 - New Indication (no longer used)	Prescription Drug	Yes	ADRB1，ADRB2，KCNH2
BETAPACE	SOTALOL HYDROCHLORIDE	Chemical Drug	1992-10-30	COVIS	TABLET;ORAL	120MG	NDA	Type 1 - New Molecular Entity	Prescription Drug	Yes	ADRB1，ADRB2，KCNH2
BETAPACE	SOTALOL HYDROCHLORIDE	Chemical Drug	1992-10-30	COVIS	TABLET;ORAL	320MG	NDA	Type 1 - New Molecular Entity	Withdrawn from Market	No	ADRB1，ADRB2，KCNH2
BETAPACE	SOTALOL HYDROCHLORIDE	Chemical Drug	1992-10-30	COVIS	TABLET;ORAL	240MG	NDA	Type 1 - New Molecular Entity	Prescription Drug	Yes	ADRB1，ADRB2，KCNH2
BETAPACE	SOTALOL HYDROCHLORIDE	Chemical Drug	1992-10-30	COVIS	TABLET;ORAL	160MG	NDA	Type 1 - New Molecular Entity	Prescription Drug	Yes	ADRB1，ADRB2，KCNH2
ENVARSUS XR	TACROLIMUS	Chemical Drug	2015-07-10	VELOXIS PHARMS INC	TABLET, EXTENDED RELEASE;ORAL	EQ 4MG BASE	NDA	Type 3 - New Dosage Form	Prescription Drug	Yes	FKBP1A
ENVARSUS XR	TACROLIMUS	Chemical Drug	2015-07-10	VELOXIS PHARMS INC	TABLET, EXTENDED RELEASE;ORAL	EQ 0.75MG BASE	NDA	Type 3 - New Dosage Form	Prescription Drug	Yes	FKBP1A
TINDAMAX	TINIDAZOLE	Chemical Drug	2004-05-17	MISSION PHARMA	TABLET; ORAL	250MG	NDA	Type 6 - New Indication (no longer used)	Prescription Drug	No
TINDAMAX	TINIDAZOLE	Chemical Drug	2004-05-17	MISSION PHARMA	TABLET; ORAL	250MG	NDA	Type 6 - New Indication (no longer used)	Prescription Drug	No
TINDAMAX	TINIDAZOLE	Chemical Drug	2004-05-17	MISSION PHARMA	TABLET;ORAL	250MG	NDA	Type 1 - New Molecular Entity	Prescription Drug	Yes
JYNARQUE	TOLVAPTAN	Chemical Drug	2018-04-23	OTSUKA	TABLET;ORAL	90MG	NDA	Type 10 - New Indication Submitted as Distinct NDA - Not Consolidated	Prescription Drug	Yes	AVPR1A，AVPR2
JYNARQUE	TOLVAPTAN	Chemical Drug	2018-04-23	OTSUKA	TABLET;ORAL	60MG	NDA	Type 10 - New Indication Submitted as Distinct NDA - Not Consolidated	Prescription Drug	Yes	AVPR1A，AVPR2
JYNARQUE	TOLVAPTAN	Chemical Drug	2018-04-23	OTSUKA	TABLET;ORAL	45MG	NDA	Type 10 - New Indication Submitted as Distinct NDA - Not Consolidated	Prescription Drug	Yes	AVPR1A，AVPR2
TOBI PODHALER	TOBRAMYCIN	Chemical Drug	2013-03-22	MYLAN SPECIALITY LP	POWDER;INHALATION	28MG	NDA	Type 3 - New Dosage Form	Prescription Drug	Yes	30S rProteins
VPRIV	VELAGLUCERASE ALFA	Biological Drug	2010-02-26	SHIRE HUMAN GENETIC	POWDER;INTRAVENOUS	200 UNITS/VIAL	BLA	Type 1 - New Molecular Entity	Withdrawn from Market	No	Glucocerebroside
ASCOR	ASCORBIC ACID	Chemical Drug	2017-10-02	MCGUFF	SOLUTION;INTRAVENOUS	25,000MG/50ML (500MG/ML)	NDA	Type 7 - Drug Already Marketed without Approved NDA	Prescription Drug	Yes	DBH
RINVOQ	UPADACITINIB	Chemical Drug	2019-08-16	ABBVIE INC	TABLET, EXTENDED RELEASE;ORAL	45MG	NDA	Type 1 - New Molecular Entity	Prescription Drug	Yes	JAK1
RAPAMUNE	SIROLIMUS	Chemical Drug	2000-08-25	PF PRISM CV	TABLET;ORAL	0.5MG	NDA	Type 3 - New Dosage Form	Prescription Drug	Yes	mTOR，FKBP1A
RAPAMUNE	SIROLIMUS	Chemical Drug	2000-08-25	PF PRISM CV	TABLET;ORAL	5MG **Federal Register determination that product was not discontinued or withdrawn for safety or effectiveness reasons**	NDA	Type 3 - New Dosage Form	Withdrawn from Market	Yes	mTOR，FKBP1A
RAPAMUNE	SIROLIMUS	Chemical Drug	2000-08-25	PF PRISM CV	TABLET;ORAL	2MG	NDA	Type 3 - New Dosage Form	Prescription Drug	Yes	mTOR，FKBP1A
SENSIPAR	CINACALCET HYDROCHLORIDE	Chemical Drug	2004-03-08	AMGEN	TABLET;ORAL	EQ 90MG BASE	NDA	Type 1 - New Molecular Entity	Prescription Drug	Yes	CASR
SENSIPAR	CINACALCET HYDROCHLORIDE	Chemical Drug	2004-03-08	AMGEN	TABLET;ORAL	EQ 60MG BASE	NDA	Type 1 - New Molecular Entity	Prescription Drug	Yes	CASR
SENSIPAR	CINACALCET HYDROCHLORIDE	Chemical Drug	2004-03-08	AMGEN	TABLET;ORAL	EQ 30MG BASE	NDA	Type 1 - New Molecular Entity	Prescription Drug	Yes	CASR
URSO FORTE	URSODIOL	Chemical Drug	1997-12-10	ALLERGAN	TABLET;ORAL	500MG	NDA	Type 3 - New Dosage Form	Prescription Drug	Yes	FXR
ACTIGALL	URSODIOL	Chemical Drug	1987-12-31	TEVA BRANDED PHARM	CAPSULE;ORAL	300MG	NDA	Type 1 - New Molecular Entity	Prescription Drug	Yes	FXR
ACTIGALL	URSODIOL	Chemical Drug	1987-12-31	TEVA BRANDED PHARM	CAPSULE;ORAL	150MG	NDA	Type 1 - New Molecular Entity	Withdrawn from Market	No	FXR
PROVAYBLUE	METHYLENE BLUE	Chemical Drug	2016-04-08	PROVEPHARM SAS	SOLUTION;INTRAVENOUS	10MG/2ML (5MG/ML)	NDA	Type 5 - New Formulation or New Manufacturer	Prescription Drug	Yes	GUCY1A2，NOS1
PROVAYBLUE	METHYLENE BLUE	Chemical Drug	2016-04-08	PROVEPHARM SAS	SOLUTION;INTRAVENOUS	50MG/10ML (5MG/ML)	NDA	Type 5 - New Formulation or New Manufacturer	Prescription Drug	Yes	GUCY1A2，NOS1
INOMAX	NITRIC OXIDE	Chemical Drug	1999-12-23	MALLINCKRODT HOSP	GAS;INHALATION	100PPM **Federal Register determination that product was not discontinued or withdrawn for safety or effectiveness reasons**	NDA	Type 1 - New Molecular Entity	Withdrawn from Market	Yes	Hemoglobin
IMBRUVICA	IBRUTINIB	Chemical Drug	2013-11-13	PHARMACYCLICS INC	CAPSULE;ORAL	70MG	NDA	Type 1 - New Molecular Entity	Prescription Drug	Yes	BTK
IMBRUVICA	IBRUTINIB	Chemical Drug	2018-02-16	PHARMACYCLICS INC	TABLET;ORAL	560MG	NDA	Type 3 - New Dosage Form	Prescription Drug	Yes	BTK
IMBRUVICA	IBRUTINIB	Chemical Drug	2018-02-16	PHARMACYCLICS INC	TABLET;ORAL	420MG	NDA	Type 3 - New Dosage Form	Prescription Drug	Yes	BTK
IMBRUVICA	IBRUTINIB	Chemical Drug	2018-02-16	PHARMACYCLICS INC	TABLET;ORAL	280MG	NDA	Type 3 - New Dosage Form	Prescription Drug	Yes	BTK
IDAMYCIN	IDARUBICIN HYDROCHLORIDE	Chemical Drug	1990-09-27	PFIZER	INJECTABLE;INJECTION	20MG/VIAL	NDA	Type 1 - New Molecular Entity	Withdrawn from Market	No	TOP2A
VENTAVIS	ILOPROST	Chemical Drug	2004-12-29	ACTELION	SOLUTION;INHALATION	20MCG/ML (20MCG/ML)	NDA	Type 1 - New Molecular Entity	Prescription Drug	Yes	PTGDR，PTGIR，PDE4
VENTAVIS	ILOPROST	Chemical Drug	2004-12-29	ACTELION	SOLUTION;INHALATION	10MCG/ML (10MCG/ML)	NDA	Type 1 - New Molecular Entity	Prescription Drug	Yes	PTGDR，PTGIR，PDE4
YERVOY	IPILIMUMAB	Biological Drug	2011-03-25	BRISTOL MYERS SQUIBB	INJECTABLE; INJECTION	3MG	BLA	Type 1 - New Molecular Entity	Prescription Drug	No	CTLA4
RADICAVA	EDARAVONE	Chemical Drug	2017-05-05	MITSUBISHI TANABE	SOLUTION;INTRAVENOUS	60MG/100ML (0.6MG/ML)	NDA	Type 1 - New Molecular Entity	Prescription Drug	Yes
AFINITOR DISPERZ	EVEROLIMUS	Chemical Drug	2012-08-29	NOVARTIS PHARM	TABLET, FOR SUSPENSION;ORAL	3MG	NDA	Type 3 - New Dosage Form	Prescription Drug	Yes	mTOR
AFINITOR DISPERZ	EVEROLIMUS	Chemical Drug	2012-08-29	NOVARTIS PHARM	TABLET, FOR SUSPENSION;ORAL	2MG	NDA	Type 3 - New Dosage Form	Prescription Drug	Yes	mTOR
CETYLEV	ACETYLCYSTEINE	Chemical Drug	2016-01-29	ARBOR PHARMS LLC	TABLET, EFFERVESCENT;ORAL	2.5GM	NDA	Type 3 - New Dosage Form	Withdrawn from Market	Yes	ACY1，SLC7A11，GSS，IKK-A，IKK-B
CETYLEV	ACETYLCYSTEINE	Chemical Drug	2016-01-29	ARBOR PHARMS LLC	TABLET, EFFERVESCENT;ORAL	500MG	NDA	Type 3 - New Dosage Form	Withdrawn from Market	Yes	ACY1，SLC7A11，GSS，IKK-A，IKK-B
ACETADOTE	ACETYLCYSTEINE	Chemical Drug	2004-01-23	CUMBERLAND PHARMS	INJECTABLE;INTRAVENOUS	6GM/30ML (200MG/ML)	NDA	Type 3 - New Dosage Form	Prescription Drug	Yes	ACY1，SLC7A11，GSS，IKK-A，IKK-B
MUCOMYST	ACETYLCYSTEINE	Chemical Drug	1963-09-14	APOTHECON	SOLUTION;INHALATION, ORAL	0.2	NDA	Type 1 - New Molecular Entity	Withdrawn from Market	Yes	ACY1，SLC7A11，GSS，IKK-A，IKK-B
IFEX	IFOSFAMIDE	Chemical Drug	1987-08-14	BAXTER HLTHCARE	INJECTABLE;INJECTION	3GM/VIAL	NDA	Type 1 - New Molecular Entity	Prescription Drug	Yes
TRASYLOL	APROTININ	Biological Drug	1993-12-29	BAYER HLTHCARE	INJECTABLE;INJECTION	10,000KIU/ML	BLA	Type 1 - New Molecular Entity	Withdrawn from Market	No	KLKB1，PLG，CTRB1，KLK1，PRSS1
MARQIBO KIT	VINCRISTINE SULFATE	Chemical Drug	2012-08-09	ACROTECH	INJECTABLE, LIPOSOMAL;INTRAVENOUS	5MG/5ML (1MG/ML)	NDA	Type 5 - New Formulation or New Manufacturer	Withdrawn from Market	Yes	Tubulin
PROLEUKIN	ALDESLEUKIN	Biological Drug	1992-05-05	CHIRON	VIAL	22MIU/VIAL	BLA	Type 1 - New Molecular Entity	Prescription Drug	No	IL2R
AVONEX	INTERFERON BETA-1A	Biological Drug	1996-05-17	BIOGEN	VIAL	30UG/ML	BLA	Type 1 - New Molecular Entity	Prescription Drug	No	IFNAR1，IFNAR2
OMNITROPE	SOMATROPIN	Biological Drug	2006-05-30	SANDOZ	INJECTABLE;INJECTION	1.5MG/VIAL	BLA	Type 5 - New Formulation or New Manufacturer	Prescription Drug	No
OMNITROPE	SOMATROPIN	Biological Drug	2006-05-30	SANDOZ	INJECTABLE;INJECTION	5.8MG/VIAL	BLA	Type 5 - New Formulation or New Manufacturer	Prescription Drug	No
ZORBTIVE	SOMATROPIN RECOMBINANT	Biological Drug	2003-12-01	EMD SERONO	INJECTABLE;INJECTION	8.8MG/VIAL	BLA	Type 6 - New Indication (no longer used)	Prescription Drug	No
ZORBTIVE	SOMATROPIN RECOMBINANT	Biological Drug	2003-12-01	EMD SERONO	INJECTABLE;INJECTION	6MG/VIAL	BLA	Type 6 - New Indication (no longer used)	Withdrawn from Market	No
ZORBTIVE	SOMATROPIN RECOMBINANT	Biological Drug	2003-12-01	EMD SERONO	INJECTABLE;INJECTION	5MG/VIAL	BLA	Type 6 - New Indication (no longer used)	Withdrawn from Market	No
ZORBTIVE	SOMATROPIN RECOMBINANT	Biological Drug	2003-12-01	EMD SERONO	INJECTABLE;INJECTION	4MG/VIAL	BLA	Type 6 - New Indication (no longer used)	Withdrawn from Market	No
SAIZEN	SOMATROPIN	Biological Drug	1996-10-08	EMD SERONO	INJECTABLE;INJECTION	4MG/VIAL	BLA	Type 5 - New Formulation or New Manufacturer	Withdrawn from Market	No
SAIZEN	SOMATROPIN	Biological Drug	1996-10-08	EMD SERONO	INJECTABLE;INJECTION	8.8MG/VIAL	BLA	Type 5 - New Formulation or New Manufacturer	Prescription Drug	No
SAIZEN	SOMATROPIN	Biological Drug	1996-10-08	EMD SERONO	INJECTABLE;INJECTION	6MG/VIAL	BLA	Type 5 - New Formulation or New Manufacturer	Withdrawn from Market	No
SEROSTIM LQ	SOMATROPIN	Biological Drug	1996-08-23	EMD SERONO	INJECTABLE;SUBCUTANEOUS	6MG/0.5ML (6MG/0.5ML)	BLA	Type 5 - New Formulation or New Manufacturer	Withdrawn from Market	No
SEROSTIM	SOMATROPIN	Biological Drug	1996-08-23	EMD SERONO	INJECTABLE;INJECTION	8.8MG/VIAL	BLA	Type 5 - New Formulation or New Manufacturer	Withdrawn from Market	No
SEROSTIM	SOMATROPIN	Biological Drug	1996-08-23	EMD SERONO	INJECTABLE;INJECTION	4MG/VIAL	BLA	Type 5 - New Formulation or New Manufacturer	Prescription Drug	No
SEROSTIM	SOMATROPIN	Biological Drug	1996-08-23	EMD SERONO	INJECTABLE;INJECTION	6MG/VIAL	BLA	Type 5 - New Formulation or New Manufacturer	Prescription Drug	No
NUTROPIN	SOMATROPIN	Biological Drug	1993-11-17	GENENTECH	INJECTABLE;INJECTION	10MG/VIAL	BLA	Type 5 - New Formulation or New Manufacturer	Withdrawn from Market	No
HUMATROPE	SOMATROPIN	Biological Drug	1986-10-16	LILLY	INJECTABLE;INJECTION	24MG/VIAL	BLA	Type 5 - New Formulation or New Manufacturer	Prescription Drug	No
HUMATROPE	SOMATROPIN	Biological Drug	1986-10-16	LILLY	INJECTABLE;INJECTION	12MG/VIAL	BLA	Type 5 - New Formulation or New Manufacturer	Prescription Drug	No
HUMATROPE	SOMATROPIN	Biological Drug	1986-10-16	LILLY	INJECTABLE;INJECTION	6MG/VIAL	BLA	Type 5 - New Formulation or New Manufacturer	Prescription Drug	No
HUMATROPE	SOMATROPIN	Biological Drug	1986-10-16	LILLY	INJECTABLE;INJECTION	2MG/VIAL	BLA	Type 5 - New Formulation or New Manufacturer	Withdrawn from Market	No
EUTHYROX	LEVOTHYROXINE SODIUM	Chemical Drug	2002-05-31	PROVELL	TABLET;ORAL	0.3MG	NDA	Type 5 - New Formulation or New Manufacturer	Withdrawn from Market	No	THRA，THRB，ITGAV，ITGB3
EUTHYROX	LEVOTHYROXINE SODIUM	Chemical Drug	2002-05-31	PROVELL	TABLET;ORAL	0.2MG **See current Annual Edition, 1.8 Description of Special Situations, Levothyroxine Sodium	NDA	Type 5 - New Formulation or New Manufacturer	Prescription Drug	No	THRA，THRB，ITGAV，ITGB3
EUTHYROX	LEVOTHYROXINE SODIUM	Chemical Drug	2002-05-31	PROVELL	TABLET;ORAL	0.175MG **See current Annual Edition, 1.8 Description of Special Situations, Levothyroxine Sodium	NDA	Type 5 - New Formulation or New Manufacturer	Prescription Drug	No	THRA，THRB，ITGAV，ITGB3
EUTHYROX	LEVOTHYROXINE SODIUM	Chemical Drug	2002-05-31	PROVELL	TABLET;ORAL	0.15MG **See current Annual Edition, 1.8 Description of Special Situations, Levothyroxine Sodium	NDA	Type 5 - New Formulation or New Manufacturer	Prescription Drug	No	THRA，THRB，ITGAV，ITGB3
EUTHYROX	LEVOTHYROXINE SODIUM	Chemical Drug	2002-05-31	PROVELL	TABLET;ORAL	0.137MG **See current Annual Edition, 1.8 Description of Special Situations, Levothyroxine Sodium	NDA	Type 5 - New Formulation or New Manufacturer	Prescription Drug	No	THRA，THRB，ITGAV，ITGB3
EUTHYROX	LEVOTHYROXINE SODIUM	Chemical Drug	2002-05-31	PROVELL	TABLET;ORAL	0.125MG **See current Annual Edition, 1.8 Description of Special Situations, Levothyroxine Sodium	NDA	Type 5 - New Formulation or New Manufacturer	Prescription Drug	No	THRA，THRB，ITGAV，ITGB3
EUTHYROX	LEVOTHYROXINE SODIUM	Chemical Drug	2002-05-31	PROVELL	TABLET;ORAL	0.112MG **See current Annual Edition, 1.8 Description of Special Situations, Levothyroxine Sodium	NDA	Type 5 - New Formulation or New Manufacturer	Prescription Drug	No	THRA，THRB，ITGAV，ITGB3
EUTHYROX	LEVOTHYROXINE SODIUM	Chemical Drug	2002-05-31	PROVELL	TABLET;ORAL	0.088MG **See current Annual Edition, 1.8 Description of Special Situations, Levothyroxine Sodium	NDA	Type 5 - New Formulation or New Manufacturer	Prescription Drug	No	THRA，THRB，ITGAV，ITGB3
EUTHYROX	LEVOTHYROXINE SODIUM	Chemical Drug	2002-05-31	PROVELL	TABLET;ORAL	0.075MG **See current Annual Edition, 1.8 Description of Special Situations, Levothyroxine Sodium	NDA	Type 5 - New Formulation or New Manufacturer	Prescription Drug	No	THRA，THRB，ITGAV，ITGB3
KHAPZORY	LEVOLEUCOVORIN	Chemical Drug	2018-10-19	ACROTECH BIOPHARMA	POWDER;INTRAVENOUS	300MG/VIAL	NDA	Type 2 - New Active Ingredient	Prescription Drug	Yes	Folate receptor
KHAPZORY	LEVOLEUCOVORIN	Chemical Drug	2018-10-19	ACROTECH BIOPHARMA	POWDER;INTRAVENOUS	175MG/VIAL	NDA	Type 2 - New Active Ingredient	Prescription Drug	Yes	Folate receptor
LEVOLEUCOVORIN CALCIUM	LEVOLEUCOVORIN CALCIUM	Chemical Drug	2016-09-29	ACTAVIS LLC	POWDER;INTRAVENOUS	EQ 175MG BASE/VIAL	NDA	Type 5 - New Formulation or New Manufacturer	Withdrawn from Market	Yes	DHFR，SHMT
FUSILEV	LEVOLEUCOVORIN CALCIUM	Chemical Drug	2008-03-07	ACROTECH	SOLUTION;INTRAVENOUS	EQ 250MG BASE/25ML (EQ 10MG BASE/ML) **Federal Register determination that product was not discontinued or withdrawn for safety or effectiveness reasons**	NDA	Type 5 - New Formulation or New Manufacturer	Withdrawn from Market	Yes	DHFR，SHMT
FUSILEV	LEVOLEUCOVORIN CALCIUM	Chemical Drug	2008-03-07	ACROTECH	SOLUTION;INTRAVENOUS	EQ 175MG BASE/17.5ML (EQ 10MG BASE/ML) **Federal Register determination that product was not discontinued or withdrawn for safety or effectiveness reasons**	NDA	Type 5 - New Formulation or New Manufacturer	Withdrawn from Market	Yes	DHFR，SHMT
THIOLA EC	TIOPRONIN	Chemical Drug	2019-06-28	MISSION PHARMACAL CO	TABLET, DELAYED RELEASE;ORAL	100MG	NDA	Type 3 - New Dosage Form	Prescription Drug	Yes
SKYRIZI	RISANKIZUMAB-RZAA	Biological Drug	2019-04-23	ABBVIE INC	INJECTABLE;INJECTION	75MG/0.83ML	BLA	Type 1 - New Molecular Entity	Prescription Drug	No	IL23A
POLIVY	POLATUZUMAB VEDOTIN-PIIQ	Biological Drug	2019-06-10	GENENTECH	POWDER;INTRAVENOUS	140MG/VIAL	BLA	Type 1 - New Molecular Entity	Prescription Drug	No	CD79B
CALQUENCE	ACALABRUTINIB	Chemical Drug	2017-10-31	ASTRAZENECA	CAPSULE;ORAL	100MG	NDA	Type 1 - New Molecular Entity	Prescription Drug	Yes	BTK
POLIVY	POLATUZUMAB VEDOTIN-PIIQ	Biological Drug	2019-06-10	GENENTECH	POWDER;INTRAVENOUS	30MG/VIAL	BLA	Type 1 - New Molecular Entity	Prescription Drug	No	CD79B
ULTOMIRIS	RAVULIZUMAB-CWVZ	Biological Drug	2018-12-21	ALEXION PHARM	INJECTABLE;INJECTION	300MG/30ML(10MG/ML)	BLA	Type 1 - New Molecular Entity	Prescription Drug	No	C5
PULMOZYME	DORNASE ALFA	Biological Drug	1993-12-30	GENENTECH	VIAL	1MG/ML	BLA	Type 1 - New Molecular Entity	Prescription Drug	No
YONDELIS	TRABECTEDIN	Chemical Drug		JANSSEN PRODS	POWDER;INTRAVENOUS	1MG/VIAL	NDA
THYROGEN	THYROTROPIN ALFA	Biological Drug	1998-11-30	GENZYME	INJECTABLE;INJECTION	1.1MG/VIAL	BLA	Type 1 - New Molecular Entity	Prescription Drug	No	TSHR
EFFIENT	PRASUGREL HYDROCHLORIDE	Chemical Drug	2009-07-10	COSETTE	TABLET;ORAL	EQ 10MG BASE	NDA	Type 1 - New Molecular Entity	Prescription Drug	Yes	P2RY12
EFFIENT	PRASUGREL HYDROCHLORIDE	Chemical Drug	2009-07-10	COSETTE	TABLET;ORAL	EQ 5MG BASE	NDA	Type 1 - New Molecular Entity	Prescription Drug	Yes	P2RY12
NAGLAZYME	GALSULFASE	Biological Drug	2005-05-31	BIOMARIN	INJECTABLE; INJECTION	5MG/5ML	BLA	Type 1 - New Molecular Entity	Prescription Drug	No	GAGs
VOTRIENT	PAZOPANIB HYDROCHLORIDE	Chemical Drug	2009-10-19	NOVARTIS	TABLET;ORAL	EQ 400MG BASE **Federal Register determination that product was not discontinued or withdrawn for safety or effectiveness reasons**	NDA	Type 1 - New Molecular Entity	Withdrawn from Market	Yes	VEGFR，PDGFR，FGFR，KIT
VOTRIENT	PAZOPANIB HYDROCHLORIDE	Chemical Drug	2009-10-19	NOVARTIS	TABLET;ORAL	EQ 200MG BASE	NDA	Type 1 - New Molecular Entity	Prescription Drug	Yes	VEGFR，PDGFR，FGFR，KIT
CLOLAR	CLOFARABINE	Chemical Drug	2004-12-28	GENZYME	SOLUTION;INTRAVENOUS	20MG/20ML (1MG/ML)	NDA	Type 1 - New Molecular Entity	Prescription Drug	Yes	DNA Pol，RNR
CAPRELSA	VANDETANIB	Chemical Drug	2011-04-06	GENZYME CORP	TABLET;ORAL	300MG	NDA	Type 1 - New Molecular Entity	Prescription Drug	Yes	RET，FLT3，EGFR，VEGFR
CAPRELSA	VANDETANIB	Chemical Drug	2011-04-06	GENZYME CORP	TABLET;ORAL	100MG	NDA	Type 1 - New Molecular Entity	Prescription Drug	Yes	RET，FLT3，EGFR，VEGFR
VIEKIRA PAK (COPACKAGED)	DASABUVIR SODIUM; OMBITASVIR, PARITAPREVIR, RITONAVIR	Chemical Drug	2014-12-19	ABBVIE INC	TABLET;ORAL	EQ 250MG BASE;12.5MG, 75MG, 50MG	NDA	Type 1 - New Molecular Entity and Type 4 - New Combination	Withdrawn from Market	Yes	NS5B，NS5A，NS3-4A，CYP3A
BANZEL	RUFINAMIDE	Chemical Drug	2008-11-14	EISAI INC	TABLET;ORAL	400MG	NDA	Type 1 - New Molecular Entity	Prescription Drug	Yes	GRM5，Sodium channel
BANZEL	RUFINAMIDE	Chemical Drug	2008-11-14	EISAI INC	TABLET;ORAL	200MG	NDA	Type 1 - New Molecular Entity	Prescription Drug	Yes	GRM5，Sodium channel
BANZEL	RUFINAMIDE	Chemical Drug	2008-11-14	EISAI INC	TABLET;ORAL	100MG **Federal Register determination that product was not discontinued or withdrawn for safety or effectiveness reasons**	NDA	Type 1 - New Molecular Entity	Withdrawn from Market	Yes	GRM5，Sodium channel
COTELLIC	COBIMETINIB FUMARATE	Chemical Drug	2015-11-10	GENENTECH INC	TABLET;ORAL	EQ 20MG BASE	NDA	Type 1 - New Molecular Entity	Prescription Drug	Yes	MEK
EMPLICITI	ELOTUZUMAB	Biological Drug	2015-11-30	BRISTOL MYERS SQUIBB	INJECTABLE;INJECTION	400MG	BLA	Type 1 - New Molecular Entity	Prescription Drug	No	SLAMF7
EMPLICITI	ELOTUZUMAB	Biological Drug	2015-11-30	BRISTOL MYERS SQUIBB	INJECTABLE;INJECTION	300MG	BLA	Type 1 - New Molecular Entity	Prescription Drug	No	SLAMF7
BAVENCIO	AVELUMAB	Biological Drug	2017-03-23	EMD SERONO INC	INJECTABLE;INJECTION	20MG/ML	BLA	Type 1 - New Molecular Entity	Prescription Drug	No	PD-L1
BLENREP	BELANTAMAB MAFODOTIN-BLMF	Biological Drug	2020-08-05	GLAXOSMITHKLINE	INJECTABLE;INTRAVENOUS	2.5MG/KG	BLA	Type 1 - New Molecular Entity	Prescription Drug	No	BCMA
SARCLISA	ISATUXIMAB-IRFC	Biological Drug	2020-03-02	SANOFI AVENTIS US	INJECTABLE;INJECTION	500MG/25ML (20MG/ML)	BLA	Type 1 - New Molecular Entity	Prescription Drug	No	CD38
SARCLISA	ISATUXIMAB-IRFC	Biological Drug	2020-03-02	SANOFI AVENTIS US	INJECTABLE;INJECTION	100MG/5ML (20MG/ML)	BLA	Type 1 - New Molecular Entity	Prescription Drug	No	CD38
TUKYSA	TUCATINIB	Chemical Drug	2020-04-17	SEAGEN	TABLET;ORAL	150MG	NDA	Type 1 - New Molecular Entity	Prescription Drug	Yes	HER2
TUKYSA	TUCATINIB	Chemical Drug	2020-04-17	SEAGEN	TABLET;ORAL	50MG	NDA	Type 1 - New Molecular Entity	Prescription Drug	Yes	HER2
MYLOTARG	GEMTUZUMAB OZOGAMICIN	Biological Drug	2017-09-01	WYETH PHARMS INC	VIAL;SINGLE-DOSE	4.5MG	BLA	Type 4 - New Combination	Prescription Drug	No	CD33
ONUREG	AZACITIDINE	Chemical Drug	2020-09-01	CELGENE CORP	TABLET;ORAL	300MG	NDA	Type 3 - New Dosage Form	Prescription Drug	Yes	DNMT
ONUREG	AZACITIDINE	Chemical Drug	2020-09-01	CELGENE CORP	TABLET;ORAL	200MG	NDA	Type 3 - New Dosage Form	Prescription Drug	Yes	DNMT
GLEOLAN	AMINOLEVULINIC ACID HYDROCHLORIDE	Chemical Drug	2017-06-06	NXDC	FOR SOLUTION;ORAL	1.5GM/VIAL	NDA	Type 3 - New Dosage Form	Prescription Drug	Yes	ALAD
MYCAPSSA	OCTREOTIDE ACETATE	Chemical Drug	2020-06-26	AMRYT	CAPSULE, DELAYED RELEASE;ORAL	EQ 20MG BASE	NDA	Type 5 - New Formulation or New Manufacturer	Prescription Drug	Yes	SSTR
TARPEYO	BUDESONIDE	Chemical Drug	2021-12-15	CALLIDITAS	CAPSULE, DELAYED RELEASE;ORAL	4MG	NDA	Type 5 - New Formulation or New Manufacturer	Prescription Drug	Yes	NR3C1
DIAZEPAM	DIAZEPAM	Chemical Drug	2022-08-30	AQUESTIVE	FILM;BUCCAL	17.5MG	NDA	Type 3 - New Dosage Form	临时批准	No	GABRA
DIAZEPAM	DIAZEPAM	Chemical Drug	2022-08-30	AQUESTIVE	FILM;BUCCAL	20MG	NDA	Type 3 - New Dosage Form	临时批准	No	GABRA
DIAZEPAM	DIAZEPAM	Chemical Drug	2022-08-30	AQUESTIVE	FILM;BUCCAL	15MG	NDA	Type 3 - New Dosage Form	临时批准	No	GABRA
DIAZEPAM	DIAZEPAM	Chemical Drug	2022-08-30	AQUESTIVE	FILM;BUCCAL	12.5MG	NDA	Type 3 - New Dosage Form	临时批准	No	GABRA
DIAZEPAM	DIAZEPAM	Chemical Drug	2022-08-30	AQUESTIVE	FILM;BUCCAL	10MG	NDA	Type 3 - New Dosage Form	临时批准	No	GABRA
DIAZEPAM	DIAZEPAM	Chemical Drug	2022-08-30	AQUESTIVE	FILM;BUCCAL	7.5MG	NDA	Type 3 - New Dosage Form	临时批准	No	GABRA
DIAZEPAM	DIAZEPAM	Chemical Drug	2022-08-30	AQUESTIVE	FILM;BUCCAL	5MG	NDA	Type 3 - New Dosage Form	临时批准	No	GABRA
BRONCHITOL	MANNITOL	Chemical Drug	2020-10-30	CHIESI	POWDER;INHALATION	40MG	NDA	Type 10 - New Indication Submitted as Distinct NDA - Not Consolidated	Prescription Drug	Yes
MAVYRET	GLECAPREVIR; PIBRENTASVIR	Chemical Drug	2021-06-10	ABBVIE INC	PELLETS;ORAL	50MG;20MG/PACKET	NDA	Type 3 - New Dosage Form	Prescription Drug	Yes	NS3-4A，NS5A
CUVPOSA	GLYCOPYRROLATE	Chemical Drug	2010-07-28	MERZ PHARMS	SOLUTION;ORAL	1MG/5ML	NDA	Type 3 - New Dosage Form	Prescription Drug	Yes	CHRM
ENDARI	L-GLUTAMINE	Chemical Drug	2017-07-07	EMMAUS MEDCL	FOR SOLUTION;ORAL	5GM/PACKET	NDA	Type 5 - New Formulation or New Manufacturer	Prescription Drug	Yes
XATMEP	METHOTREXATE SODIUM	Chemical Drug	2017-04-25	AZURITY	SOLUTION;ORAL	EQ 2.5MG BASE/ML	NDA	Type 3 - New Dosage Form	Prescription Drug	Yes	DHFR
DUOPA	CARBIDOPA; LEVODOPA	Chemical Drug	2015-01-09	ABBVIE INC	SUSPENSION;ENTERAL	4.63MG/ML;20MG/ML	NDA	Type 3 - New Dosage Form	Prescription Drug	Yes	DRD，AADC
CARNEXIV	CARBAMAZEPINE	Chemical Drug	2016-10-07	LUNDBECK PHARMS LLC	SOLUTION;INTRAVENOUS	200MG/20ML (10MG/ML)	NDA	Type 3 - New Dosage Form	Withdrawn from Market	Yes	NR1I2，Sodium channel，CHRNA4，CHRNB2，SCN
ALKINDI SPRINKLE	HYDROCORTISONE	Chemical Drug	2020-09-29	ETON	GRANULE;ORAL	5MG	NDA	Type 3 - New Dosage Form	Prescription Drug	Yes
ALKINDI SPRINKLE	HYDROCORTISONE	Chemical Drug	2020-09-29	ETON	GRANULE;ORAL	2MG	NDA	Type 3 - New Dosage Form	Prescription Drug	Yes
ALKINDI SPRINKLE	HYDROCORTISONE	Chemical Drug	2020-09-29	ETON	GRANULE;ORAL	1MG	NDA	Type 3 - New Dosage Form	Prescription Drug	Yes
ALKINDI SPRINKLE	HYDROCORTISONE	Chemical Drug	2020-09-29	ETON	GRANULE;ORAL	0.5MG	NDA	Type 3 - New Dosage Form	Prescription Drug	Yes
ORENITRAM	TREPROSTINIL DIOLAMINE	Chemical Drug	2013-12-20	UNITED THERAP	TABLET, EXTENDED RELEASE;ORAL	EQ 5MG BASE	NDA	Type 3 - New Dosage Form	Prescription Drug	Yes	PPARD，PTGIR，EP2，PTGDR
ORENITRAM	TREPROSTINIL DIOLAMINE	Chemical Drug	2013-12-20	UNITED THERAP	TABLET, EXTENDED RELEASE;ORAL	EQ 2.5MG BASE	NDA	Type 3 - New Dosage Form	Prescription Drug	Yes	PPARD，PTGIR，EP2，PTGDR
ORENITRAM	TREPROSTINIL DIOLAMINE	Chemical Drug	2013-12-20	UNITED THERAP	TABLET, EXTENDED RELEASE;ORAL	EQ 1MG BASE	NDA	Type 3 - New Dosage Form	Prescription Drug	Yes	PPARD，PTGIR，EP2，PTGDR
ORENITRAM	TREPROSTINIL DIOLAMINE	Chemical Drug	2013-12-20	UNITED THERAP	TABLET, EXTENDED RELEASE;ORAL	EQ 0.25MG BASE	NDA	Type 3 - New Dosage Form	Prescription Drug	Yes	PPARD，PTGIR，EP2，PTGDR
ORENITRAM	TREPROSTINIL DIOLAMINE	Chemical Drug	2013-12-20	UNITED THERAP	TABLET, EXTENDED RELEASE;ORAL	EQ 0.125MG BASE	NDA	Type 3 - New Dosage Form	Prescription Drug	Yes	PPARD，PTGIR，EP2，PTGDR
TYVASO DPI	TREPROSTINIL	Chemical Drug	2022-05-23	UNITED THERAP	POWDER;INHALATION	0.064MG/INH	NDA	Type 5 - New Formulation or New Manufacturer	Prescription Drug	Yes	PPARD，PTGIR，EP2，PTGDR
TYVASO DPI	TREPROSTINIL	Chemical Drug	2022-05-23	UNITED THERAP	POWDER;INHALATION	0.048MG/INH	NDA	Type 5 - New Formulation or New Manufacturer	Prescription Drug	Yes	PPARD，PTGIR，EP2，PTGDR
TYVASO DPI	TREPROSTINIL	Chemical Drug	2022-05-23	UNITED THERAP	POWDER;INHALATION	0.032MG/INH	NDA	Type 5 - New Formulation or New Manufacturer	Prescription Drug	Yes	PPARD，PTGIR，EP2，PTGDR
TYVASO DPI	TREPROSTINIL	Chemical Drug	2022-05-23	UNITED THERAP	POWDER;INHALATION	0.016MG/INH	NDA	Type 5 - New Formulation or New Manufacturer	Prescription Drug	Yes	PPARD，PTGIR，EP2，PTGDR
KUVAN	SAPROPTERIN DIHYDROCHLORIDE	Chemical Drug	2013-12-19	BIOMARIN PHARM	POWDER;ORAL	500MG/PACKET	NDA	Type 3 - New Dosage Form	Prescription Drug	Yes	PAH
KUVAN	SAPROPTERIN DIHYDROCHLORIDE	Chemical Drug	2013-12-19	BIOMARIN PHARM	POWDER;ORAL	100MG/PACKET	NDA	Type 3 - New Dosage Form	Prescription Drug	Yes	PAH
UPTRAVI	SELEXIPAG	Chemical Drug	2021-07-29	ACTELION	INJECTABLE;INJECTION	1800MCG	NDA	Type 3 - New Dosage Form	Prescription Drug	No	PTGIR
UPTRAVI	SELEXIPAG	Chemical Drug	2021-07-29	ACTELION	POWDER;INTRAVENOUS	1.8MG/VIAL	NDA	Type 3 - New Dosage Form	Prescription Drug	Yes	PTGIR
EPCLUSA	SOFOSBUVIR; VELPATASVIR	Chemical Drug	2021-06-10	GILEAD SCIENCES INC	PELLETS;ORAL	200MG;50MG/PACKET	NDA	Type 3 - New Dosage Form	Prescription Drug	Yes	NS5B，NS5A
EPCLUSA	SOFOSBUVIR; VELPATASVIR	Chemical Drug		GILEAD SCIENCES INC	PELLETS;ORAL	150MG;37.5MG/PACKET	NDA
TERLIVAZ	TERLIPRESSIN ACETATE	Chemical Drug	2022-09-14	MALLINCKRODT IRELAND	POWDER;INTRAVENOUS	EQ 0.85MG BASE/VIAL	NDA	Type 1 - New Molecular Entity	Prescription Drug	Yes	AVPR1A，AVPR1B，AVPR2
FYARRO	SIROLIMUS	Chemical Drug	2021-11-22	AADI	POWDER;INTRAVENOUS	100MG/VIAL	NDA	Type 5 - New Formulation or New Manufacturer	Prescription Drug	Yes	mTOR，FKBP1A
HYFTOR	SIROLIMUS	Chemical Drug	2022-03-22	NOBELPHARMA	GEL;TOPICAL	0.002	NDA	Type 3 - New Dosage Form	Prescription Drug	Yes	FKBP1A，mTOR
RADICAVA ORS	EDARAVONE	Chemical Drug	2022-05-12	MITSUBISHI TANABE	SUSPENSION;ORAL	105MG/5ML	NDA	Type 3 - New Dosage Form	Prescription Drug	Yes
OZOBAX	BACLOFEN	Chemical Drug	2019-09-18	METACEL PHARMS LLC	SOLUTION;ORAL	5MG/5ML	NDA	Type 3 - New Dosage Form	Prescription Drug	Yes	GABRB
HARVONI	LEDIPASVIR; SOFOSBUVIR	Chemical Drug	2019-08-28	GILEAD SCIENCES INC	PELLETS;ORAL	45MG;200MG/PACKET	NDA	Type 3 - New Dosage Form	Prescription Drug	Yes	NS5B，NS5A
HARVONI	LEDIPASVIR; SOFOSBUVIR	Chemical Drug	2019-08-28	GILEAD SCIENCES INC	PELLETS;ORAL	33.75MG;150MG/PACKET	NDA	Type 3 - New Dosage Form	Prescription Drug	Yes	NS5B，NS5A
SOVALDI	SOFOSBUVIR	Chemical Drug	2019-08-28	GILEAD SCIENCES INC	PELLETS;ORAL	200MG/PACKET	NDA	Type 3 - New Dosage Form	Prescription Drug	Yes	NS5B
SOVALDI	SOFOSBUVIR	Chemical Drug	2019-08-28	GILEAD SCIENCES INC	PELLETS;ORAL	150MG/PACKET	NDA	Type 3 - New Dosage Form	Prescription Drug	Yes	NS5B
CAROSPIR	SPIRONOLACTONE	Chemical Drug	2017-08-04	CMP DEV LLC	SUSPENSION;ORAL	25MG/5ML	NDA	Type 3 - New Dosage Form	Prescription Drug	Yes	AR，CYP17A1，NR3C1，NR3C2，PGR，NR1I2，SRD5A3，SHBG，N-type Calcium Channel
LYMPHOSEEK KIT	TECHNETIUM TC-99M TILMANOCEPT	Chemical Drug	2013-03-13	CARDINAL HEALTH 414	INJECTABLE;INJECTION	N/A	NDA	Type 1 - New Molecular Entity	Prescription Drug	Yes	MRC1
EBANGA	ANSUVIMAB-ZYKL	Biological Drug	2020-12-21	RIDGEBACK BIOTHERAPEUTICS	POWDER;IV (INFUSION)	400MG/VIAL	BLA	Type 1 - New Molecular Entity	Prescription Drug	No
SCEMBLIX	ASCIMINIB HYDROCHLORIDE	Chemical Drug	2021-10-29	NOVARTIS	TABLET;ORAL	EQ 40MG BASE	NDA	Type 1 - New Molecular Entity	Prescription Drug	Yes	BCR-ABL
SCEMBLIX	ASCIMINIB HYDROCHLORIDE	Chemical Drug	2021-10-29	NOVARTIS	TABLET;ORAL	EQ 20MG BASE	NDA	Type 1 - New Molecular Entity	Prescription Drug	Yes	BCR-ABL
INMAZEB	ATOLTIVIMAB; ODESIVIMAB; MAFTIVIMAB	Biological Drug	2020-10-14	REGENERON PHARMACEUTICALS	SOLUTION; INJECTION	16.7MG/1ML	BLA	Type 1 - New Molecular Entity	Prescription Drug	No
TAVNEOS	AVACOPAN	Chemical Drug	2021-10-07	CHEMOCENTRYX	CAPSULE;ORAL	10MG	NDA	Type 1 - New Molecular Entity	Prescription Drug	Yes	C5AR
NEXVIAZYME	AVALGLUCOSIDASE ALFA-NGPT	Biological Drug	2021-08-06	GENZYME CORP	INJECTABLE;INJECTION	100MG	BLA	Type 1 - New Molecular Entity	Prescription Drug	No	Glycogen
WELIREG	BELZUTIFAN	Chemical Drug	2021-08-13	MERCK SHARP DOHME	TABLET;ORAL	40MG	NDA	Type 1 - New Molecular Entity	Prescription Drug	Yes	HIF2A
TEMBEXA	BRINCIDOFOVIR	Chemical Drug	2021-06-04	CHIMERIX	TABLET;ORAL	100MG	NDA	Type 2 - New Active Ingredient	Prescription Drug	Yes
TEMBEXA	BRINCIDOFOVIR	Chemical Drug	2021-06-04	CHIMERIX	SUSPENSION;ORAL	10MG/ML	NDA	Type 2 - New Active Ingredient	Prescription Drug	Yes
MYOBLOC	Botulinum Toxin Type B	Biological Drug	2000-12-08	ELAN PHARM	VIAL	5000IU/VIAL	BLA	Type 1 - New Molecular Entity	Prescription Drug	No	VAMP2，SYT2，VAMP1
INFASURF PRESERVATIVE FREE	CALFACTANT	Biological Drug	1998-07-01	ONY	SUSPENSION;INTRATRACHEAL	35MG/ML	BLA	Type 1 - New Molecular Entity	Prescription Drug	No
AMONDYS 45	CASIMERSEN	Chemical Drug	2021-02-25	SAREPTA THERAPS INC	SOLUTION;INTRAVENOUS	100MG/2ML (50MG/ML)	NDA	Type 1 - New Molecular Entity	Prescription Drug	Yes	DMD
BRINEURA	CERLIPONASE ALFA	Biological Drug	2017-04-27	BIOMARIN PHARM	INJECTABLE;INJECTION	30MG/ML	BLA	Type 1 - New Molecular Entity	Prescription Drug	No
ACTHREL	CORTICORELIN OVINE TRIFLUTATE	Biological Drug	1996-05-23	FERRING	INJECTABLE;INJECTION	EQ 0.1MG BASE/VIAL	BLA	Type 1 - New Molecular Entity	Prescription Drug	No	CRHR
KALBITOR	ECALLANTIDE	Biological Drug	2009-12-01	DYAX CORP.	INJECTABLE; INJECTION	10MG/ML	BLA	Type 1 - New Molecular Entity	Prescription Drug	No	KLKB1
VYVGART	EFGARTIGIMOD ALFA	Biological Drug	2021-12-17	ARGENX BV	INJECTABLE;INJECTION	400MG	BLA	Type 1 - New Molecular Entity	Prescription Drug	No	FcRn
ETHAMOLIN	ETHANOLAMINE OLEATE	Chemical Drug	1988-12-22	QOL MEDCL	INJECTABLE;INJECTION	50MG/ML	NDA	Type 1 - New Molecular Entity	Prescription Drug	Yes
INREBIC	FEDRATINIB HYDROCHLORIDE	Chemical Drug	2019-08-16	IMPACT	CAPSULE;ORAL	EQ 100MG BASE	NDA	Type 1 - New Molecular Entity	Prescription Drug	Yes	FLT3，JAK2
NULIBRY	FOSDENOPTERIN HYDROBROMIDE	Chemical Drug	2021-02-26	SENTYNL THERAPS INC	POWDER;INTRAVENOUS	EQ 9.5MG BASE/VIAL	NDA	Type 1 - New Molecular Entity	Prescription Drug	Yes
LYTGOBI	FUTIBATINIB	Chemical Drug	2022-09-30	TAIHO ONCOLOGY	TABLET, FILM COATED	4MG	NDA	Type 1 - New Molecular Entity	Prescription Drug	No	FGFR
GIVLAARI	GIVOSIRAN SODIUM	Chemical Drug	2019-11-20	ALNYLAM PHARMS INC	SOLUTION;SUBCUTANEOUS	EQ 189MG BASE/ML (EQ 189MG BASE/ML)	NDA	Type 1 - New Molecular Entity	Prescription Drug	Yes	ALAS1
DAURISMO	GLASDEGIB MALEATE	Chemical Drug	2018-11-21	PFIZER	TABLET;ORAL	EQ 100MG BASE	NDA	Type 1 - New Molecular Entity	Prescription Drug	Yes	SMO
DAURISMO	GLASDEGIB MALEATE	Chemical Drug	2018-11-21	PFIZER	TABLET;ORAL	EQ 25MG BASE	NDA	Type 1 - New Molecular Entity	Prescription Drug	Yes	SMO
VYONDYS 53	GOLODIRSEN	Chemical Drug	2019-12-12	SAREPTA THERAPS INC	SOLUTION;INTRAVENOUS	100MG/2ML (50MG/ML)	NDA	Type 1 - New Molecular Entity	Prescription Drug	Yes	DMD
TEGSEDI	INOTERSEN SODIUM	Chemical Drug	2018-10-05	AKCEA THERAPS	SOLUTION;SUBCUTANEOUS	EQ 284MG BASE/1.5ML (EQ 189.3MG BASE/ML)	NDA	Type 1 - New Molecular Entity	Prescription Drug	Yes	TTR
XYWAV	CALCIUM OXYBATE; MAGNESIUM OXYBATE; POTASSIUM OXYBATE; SODIUM OXYBATE	Chemical Drug	2020-07-21	JAZZ	SOLUTION;ORAL	0.234GM/ML;0.096GM/ML;0.13GM/ML;0.04GM/ML	NDA	Type 2 - New Active Ingredient	Prescription Drug	Yes
RYLAZE	ASPARAGINASE ERWINIA CHRYSANTHEMI (RECOMBINANT)-RYWN	Biological Drug	2021-06-30	JAZZ PHARMS	INJECTABLE;INTRAMUSCULAR	10MG/0.5ML	BLA	Type 1 - New Molecular Entity	Prescription Drug	No	Asparagine
ZYNLONTA	LONCASTUXIMAB TESIRINE-LPYL	Biological Drug	2021-04-23	ADC Therapeutics SA	INJECTABLE;INJECTION	10MG	BLA	Type 1 - New Molecular Entity	Prescription Drug	No	CD19
OXLUMO	LUMASIRAN SODIUM	Chemical Drug	2020-11-23	ALNYLAM PHARMS INC	SOLUTION;SUBCUTANEOUS	EQ 94.5MG/0.5ML BASE (EQ 94.5MG/0.5ML BASE)	NDA	Type 1 - New Molecular Entity	Prescription Drug	Yes	HAO1
CAMZYOS	MAVACAMTEN	Chemical Drug	2022-04-28	MYOKARDIA	CAPSULE;ORAL	15MG	NDA	Type 1 - New Molecular Entity	Prescription Drug	Yes	Myosin
CAMZYOS	MAVACAMTEN	Chemical Drug	2022-04-28	MYOKARDIA	CAPSULE;ORAL	10MG	NDA	Type 1 - New Molecular Entity	Prescription Drug	Yes	Myosin
CAMZYOS	MAVACAMTEN	Chemical Drug	2022-04-28	MYOKARDIA	CAPSULE;ORAL	5MG	NDA	Type 1 - New Molecular Entity	Prescription Drug	Yes	Myosin
CAMZYOS	MAVACAMTEN	Chemical Drug	2022-04-28	MYOKARDIA	CAPSULE;ORAL	2.5MG	NDA	Type 1 - New Molecular Entity	Prescription Drug	Yes	Myosin
PYRUKYND	MITAPIVAT SULFATE	Chemical Drug	2022-02-17	AGIOS PHARMS INC	TABLET;ORAL	EQ 50MG BASE	NDA	Type 1 - New Molecular Entity	Prescription Drug	Yes	PKR
PYRUKYND	MITAPIVAT SULFATE	Chemical Drug	2022-02-17	AGIOS PHARMS INC	TABLET;ORAL	EQ 20MG BASE	NDA	Type 1 - New Molecular Entity	Prescription Drug	Yes	PKR
PYRUKYND	MITAPIVAT SULFATE	Chemical Drug		AGIOS PHARMS INC	TABLET;ORAL	EQ 5MG BASE	NDA	Type 1 - New Molecular Entity
EXKIVITY	MOBOCERTINIB SUCCINATE	Chemical Drug	2021-09-15	TAKEDA PHARMS USA	CAPSULE;ORAL	EQ 40MG BASE	NDA	Type 1 - New Molecular Entity	Prescription Drug	Yes	EGFR-Ex20Ins，HER2
LUMOXITI	MOXETUMOMAB PASUDOTOX-TDFK	Biological Drug	2018-09-13	INNATE PHARMA	INJECTABLE;INJECTION	1MG/VIAL	BLA	Type 1 - New Molecular Entity	Prescription Drug	No	CD22，EEF2
ANTHIM	OBILTOXAXIMAB	Biological Drug	2016-03-18	ELUSYS THERAPEUTICS INC	INJECTABLE;INJECTION	600MG/6ML	BLA	Type 1 - New Molecular Entity	Prescription Drug	No	Protective antigen
XENPOZYME	OLIPUDASE ALFA-RPCP	Biological Drug	2022-08-31	GENZYME CORP	INJECTABLE;INJECTION	20MG	BLA	Type 1 - New Molecular Entity	Prescription Drug	No	SPH
ISTURISA	OSILODROSTAT PHOSPHATE	Chemical Drug	2020-03-06	RECORDATI RARE	TABLET;ORAL	EQ 10MG BASE	NDA	Type 1 - New Molecular Entity	Prescription Drug	Yes	CYP11B1
ISTURISA	OSILODROSTAT PHOSPHATE	Chemical Drug	2020-03-06	RECORDATI RARE	TABLET;ORAL	EQ 5MG BASE	NDA	Type 1 - New Molecular Entity	Prescription Drug	Yes	CYP11B1
ISTURISA	OSILODROSTAT PHOSPHATE	Chemical Drug	2020-03-06	RECORDATI RARE	TABLET;ORAL	EQ 1MG BASE	NDA	Type 1 - New Molecular Entity	Prescription Drug	Yes	CYP11B1
VONJO	PACRITINIB CITRATE	Chemical Drug	2022-02-28	CTI BIOPHARMA CORP	CAPSULE;ORAL	EQ 100MG BASE	NDA	Type 1 - New Molecular Entity	Prescription Drug	Yes	FLT3，JAK2，IRAK1，CSF1R
CYTALUX	PAFOLACIANINE SODIUM	Chemical Drug	2021-11-29	ON TARGET LABS	SOLUTION;INTRAVENOUS	EQ 3.2MG BASE/1.6ML (EQ 2MG BASE/ML)	NDA	Type 1 - New Molecular Entity	Prescription Drug	Yes	Folate receptor
ONPATTRO	PATISIRAN SODIUM	Chemical Drug	2018-08-10	ALNYLAM PHARMS INC	SOLUTION;INTRAVENOUS	EQ 10MG BASE/5ML (EQ 2MG BASE/ML)	NDA	Type 1 - New Molecular Entity	Prescription Drug	Yes	TTR
EMPAVELI	PEGCETACOPLAN	Chemical Drug	2021-05-14	APELLIS PHARMS	SOLUTION;SUBCUTANEOUS	1080MG/20ML (54MG/ML)	NDA	Type 1 - New Molecular Entity	Prescription Drug	Yes	C3
PALYNZIQ	PEGVALIASE-PQPZ	Biological Drug	2018-05-24	BIOMARIN PHARM	INJECTABLE;INJECTION	20MG/ML	BLA	Type 1 - New Molecular Entity	Prescription Drug	No	Phe
PALYNZIQ	PEGVALIASE-PQPZ	Biological Drug	2018-05-24	BIOMARIN PHARM	INJECTABLE;INJECTION	10MG/0.5ML	BLA	Type 1 - New Molecular Entity	Prescription Drug	No	Phe
PALYNZIQ	PEGVALIASE-PQPZ	Biological Drug		BIOMARIN PHARM	INJECTABLE;INJECTION	2.5MG/O.5ML	BLA
TURALIO	PEXIDARTINIB HYDROCHLORIDE	Chemical Drug	2019-08-02	DAIICHI SANKYO INC	CAPSULE;ORAL	EQ 200MG BASE	NDA	Type 1 - New Molecular Entity	Prescription Drug	Yes	CSF1R
PRETOMANID	PRETOMANID	Chemical Drug	2019-08-14	MYLAN IRELAND LTD	TABLET;ORAL	200MG	NDA	Type 1 - New Molecular Entity	Prescription Drug	Yes
KANUMA	SEBELIPASE ALFA	Biological Drug	2015-12-08	ALEXION PHARM	INJECTABLE;INJECTION	20MG/10ML	BLA	Type 1 - New Molecular Entity	Prescription Drug	No	Ox-LDL
SUNOSI	SOLRIAMFETOL HYDROCHLORIDE	Chemical Drug	2019-03-20	AXSOME MALTA	TABLET;ORAL	EQ 150MG BASE	NDA	Type 1 - New Molecular Entity	Prescription Drug	Yes
SUNOSI	SOLRIAMFETOL HYDROCHLORIDE	Chemical Drug	2019-03-20	AXSOME MALTA	TABLET;ORAL	EQ 75MG BASE	NDA	Type 1 - New Molecular Entity	Prescription Drug	Yes
SUCRAID	SACROSIDASE	Chemical Drug	1998-04-09	QOL MEDCL	SOLUTION;ORAL	8,500 IU/ML	BLA	Type 1 - New Molecular Entity	Prescription Drug	No
ENJAYMO	SUTIMLIMAB-JOME	Biological Drug	2022-02-04	BIOVERATIV THERAPEUTICS INC	INJECTABLE;INJECTION	1,100MG/22ML(50MG/ML)	BLA	Type 1 - New Molecular Entity	Prescription Drug	No	C1S
MONJUVI	TAFASITAMAB-CXIX	Biological Drug	2020-07-31	MORPHOSYS US INC	SOLUTION;INTRAVENOUS	12MG/KG	BLA	Type 1 - New Molecular Entity	Prescription Drug	No	CD19
ELZONRIS	TAGRAXOFUSP-ERZS	Biological Drug	2018-12-21	STEMLINE THERAPEUTICS INC	SOLUTION;INJECTION	1000MCG	BLA	Type 1 - New Molecular Entity	Prescription Drug	No	IL3RA，EEF2
ELELYSO	TALIGLUCERASE ALFA	Biological Drug	2012-05-01	PFIZER	POWDER;INTRAVENOUS	200 UNITS/VIAL	BLA	Type 1 - New Molecular Entity	Prescription Drug	No	Glucocerebroside
KIMMTRAK	TEBENTAFUSP-TEBN	Biological Drug	2022-01-25	IMMUNOCORE LTD	INJECTABLE;INJECTION	100MCG/0.5ML	BLA	Type 1 - New Molecular Entity	Prescription Drug	No	gp100，CD3
UKONIQ	UMBRALISIB TOSYLATE	Chemical Drug	2021-02-05	TG THERAPS	TABLET;ORAL	EQ 200MG BASE	NDA	Type 1 - New Molecular Entity	Withdrawn from Market	Yes	PI3Kδ，CSNK1E
MEPSEVII	VESTRONIDASE ALFA-VJBK	Biological Drug	2017-11-15	ULTRAGENYX PHARM INC	INJECTABLE;INJECTION	10MG/5ML	BLA	Type 1 - New Molecular Entity	Prescription Drug	No	GAGs
AMVUTTRA	VUTRISIRAN	Chemical Drug	2022-06-13	ALNYLAM PHARMS INC	SOLUTION;SUBCUTANEOUS	25MG/0.5ML (25MG/0.5ML)	NDA	Type 1 - New Molecular Entity	Prescription Drug	Yes	TTR
VIJOICE	ALPELISIB	Chemical Drug	2022-04-05	NOVARTIS	TABLET;ORAL	200MG	NDA	Type 10 - New Indication Submitted as Distinct NDA - Not Consolidated	Prescription Drug	Yes	PI3Kα
VIJOICE	ALPELISIB	Chemical Drug	2022-04-05	NOVARTIS	TABLET;ORAL	125MG	NDA	Type 10 - New Indication Submitted as Distinct NDA - Not Consolidated	Prescription Drug	Yes	PI3Kα
VIJOICE	ALPELISIB	Chemical Drug	2022-04-05	NOVARTIS	TABLET;ORAL	50MG	NDA	Type 10 - New Indication Submitted as Distinct NDA - Not Consolidated	Prescription Drug	Yes	PI3Kα
SCENESSE	AFAMELANOTIDE	Biological Drug	2019-10-08	CLIVUNEL INC	IMPLANT;SUBCUTANEOUS	16MG	NDA	Type 1 - New Molecular Entity	Prescription Drug	Yes	MC1R
CALQUENCE	ACALABRUTINIB MALEATE	Chemical Drug	2022-08-03	ASTRAZENECA	TABLET;ORAL	EQ 100MG BASE	NDA	Type 3 - New Dosage Form	Prescription Drug	Yes	BTK
ABILIFY	ARIPIPRAZOLE	Chemical Drug	2006-06-07	OTSUKA	TABLET, ORALLY DISINTEGRATING;ORAL	30MG **Federal Register determination that product was not discontinued or withdrawn for safety or effectiveness reasons**	NDA	Type 3 - New Dosage Form	Withdrawn from Market	Yes
PANRETIN	ALITRETINOIN	Chemical Drug	1999-02-02	CONCORDIA	GEL;TOPICAL	EQ 0.1% BASE	NDA	Type 1 - New Molecular Entity	Prescription Drug	Yes	RXR
LEMTRADA	ALEMTUZUMAB	Biological Drug	2001-05-07	GENZYME	INJECTABLE;INJECTION	12MG/1.2ML (10MG/ML)	BLA	Type 1 - New Molecular Entity	Prescription Drug	No	CD52
CAMPATH	ALEMTUZUMAB	Biological Drug	2001-05-07	GENZYME	VIAL; INTRAVENOUS	30MG/ML	BLA	Type 1 - New Molecular Entity	Prescription Drug	No	CD52
CAMPATH	ALEMTUZUMAB	Biological Drug	2001-05-07	GENZYME	VIAL; INTRAVENOUS	10MG/ML	BLA	Type 1 - New Molecular Entity	Prescription Drug	No	CD52
RUZURGI	AMIFAMPRIDINE	Chemical Drug	2019-05-06	JACOBUS PHARM CO INC	TABLET;ORAL	10MG	NDA	Type 2 - New Active Ingredient	临时批准	Yes	KCN
FIRDAPSE	AMIFAMPRIDINE PHOSPHATE	Chemical Drug	2018-11-28	CATALYST PHARMS	TABLET;ORAL	EQ 10MG BASE	NDA	Type 1 - New Molecular Entity	Prescription Drug	Yes	KCN
AGRYLIN	ANAGRELIDE HYDROCHLORIDE	Chemical Drug	1997-03-14	TAKEDA PHARMS USA	CAPSULE;ORAL	EQ 1MG BASE **Federal Register determination that product was not discontinued or withdrawn for safety or effectiveness reasons**	NDA	Type 1 - New Molecular Entity	Withdrawn from Market	Yes	PDE3
AGRYLIN	ANAGRELIDE HYDROCHLORIDE	Chemical Drug	1997-03-14	TAKEDA PHARMS USA	CAPSULE;ORAL	EQ 0.5MG BASE	NDA	Type 1 - New Molecular Entity	Prescription Drug	No	PDE3
STRENSIQ	ASFOTASE ALFA	Biological Drug	2015-10-23	ALEXION PHARM	SOLUTION;INJECTION	80MG/0.8ML	BLA	Type 1 - New Molecular Entity	Prescription Drug	No	PPi
STRENSIQ	ASFOTASE ALFA	Biological Drug	2015-10-23	ALEXION PHARM	SOLUTION;INJECTION	40MG/ML	BLA	Type 1 - New Molecular Entity	Prescription Drug	No	PPi
STRENSIQ	ASFOTASE ALFA	Biological Drug	2015-10-23	ALEXION PHARM	SOLUTION;INJECTION	28MG/0.7ML	BLA	Type 1 - New Molecular Entity	Prescription Drug	No	PPi
STRENSIQ	ASFOTASE ALFA	Biological Drug	2015-10-23	ALEXION PHARM	SOLUTION;INJECTION	18MG/0.45ML	BLA	Type 1 - New Molecular Entity	Prescription Drug	No	PPi
VYXEOS	CYTARABINE; DAUNORUBICIN	Chemical Drug		CELATOR PHARMS	POWDER;INTRAVENOUS	100MG;44MG	NDA
MEPRON	ATOVAQUONE	Chemical Drug	1992-11-25	GLAXOSMITHKLINE LLC	TABLET;ORAL	250MG **Federal Register determination that product was not discontinued or withdrawn for safety or effectiveness reasons**	NDA	Type 1 - New Molecular Entity	Withdrawn from Market	Yes	CYBB，DHODH
ZYDELIG	IDELALISIB	Chemical Drug	2014-07-23	GILEAD SCIENCES INC	TABLET;ORAL	150MG	NDA	Type 9 - New Indication Submitted as Distinct NDA, Consolidated with Original NDA after Approval	Prescription Drug	Unknow	PI3Kδ
ZYDELIG	IDELALISIB	Chemical Drug	2014-07-23	GILEAD SCIENCES INC	TABLET;ORAL	100MG	NDA	Type 9 - New Indication Submitted as Distinct NDA, Consolidated with Original NDA after Approval	Prescription Drug	Unknow	PI3Kδ
ZYDELIG	IDELALISIB	Chemical Drug	2014-07-23	GILEAD SCIENCES INC	TABLET;ORAL	150MG	NDA	Type 1 - New Molecular Entity	Prescription Drug	Yes	PI3Kδ
ZYDELIG	IDELALISIB	Chemical Drug	2014-07-23	GILEAD SCIENCES INC	TABLET;ORAL	100MG	NDA	Type 1 - New Molecular Entity	Prescription Drug	Yes	PI3Kδ
KALYDECO	IVACAFTOR	Chemical Drug	2015-03-17	VERTEX PHARMS INC	GRANULE;ORAL	25MG/PACKET	NDA	Type 3 - New Dosage Form	Prescription Drug	Yes	CFTR
KALYDECO	IVACAFTOR	Chemical Drug	2015-03-17	VERTEX PHARMS INC	GRANULE;ORAL	75MG/PACKET	NDA	Type 3 - New Dosage Form	Prescription Drug	Yes	CFTR
KALYDECO	IVACAFTOR	Chemical Drug	2015-03-17	VERTEX PHARMS INC	GRANULE;ORAL	50MG/PACKET	NDA	Type 3 - New Dosage Form	Prescription Drug	Yes	CFTR
KALYDECO	IVACAFTOR	Chemical Drug	2012-01-31	VERTEX PHARMS	TABLET;ORAL	75MG	NDA	Type 1 - New Molecular Entity	Withdrawn from Market	Yes	CFTR
KALYDECO	IVACAFTOR	Chemical Drug	2012-01-31	VERTEX PHARMS	TABLET;ORAL	150MG	NDA	Type 1 - New Molecular Entity	Prescription Drug	Yes	CFTR
ORKAMBI	IVACAFTOR; LUMACAFTOR	Chemical Drug	2018-08-07	VERTEX PHARMS INC	GRANULE;ORAL	94MG/PACKET;75MG/PACKET	NDA	Type 3 - New Dosage Form	Prescription Drug	Yes	CFTR
ORKAMBI	IVACAFTOR; LUMACAFTOR	Chemical Drug	2018-08-07	VERTEX PHARMS INC	GRANULE;ORAL	188MG/PACKET;150MG/PACKET	NDA	Type 3 - New Dosage Form	Prescription Drug	Yes	CFTR
ORKAMBI	IVACAFTOR; LUMACAFTOR	Chemical Drug	2018-08-07	VERTEX PHARMS INC	GRANULE;ORAL	125MG/PACKET;100MG/PACKET	NDA	Type 3 - New Dosage Form	Prescription Drug	Yes	CFTR
ORKAMBI	IVACAFTOR; LUMACAFTOR	Chemical Drug	2015-07-02	VERTEX PHARMS INC	TABLET;ORAL	125MG;100MG	NDA	Type 1 - New Molecular Entity	Prescription Drug	Yes	CFTR
ORKAMBI	IVACAFTOR; LUMACAFTOR	Chemical Drug	2015-07-02	VERTEX PHARMS INC	TABLET;ORAL	125MG;200MG	NDA	Type 1 - New Molecular Entity	Prescription Drug	Yes	CFTR
SYMDEKO (COPACKAGED)	IVACAFTOR; IVACAFTOR, TEZACAFTOR	Chemical Drug	2018-02-12	VERTEX PHARMS INC	TABLET;ORAL	75MG;75MG, 50MG	NDA	Type 1 - New Molecular Entity	Prescription Drug	Yes	CFTR
SYMDEKO (COPACKAGED)	IVACAFTOR; IVACAFTOR, TEZACAFTOR	Chemical Drug	2018-02-12	VERTEX PHARMS INC	TABLET;ORAL	150MG;150MG, 100MG	NDA	Type 1 - New Molecular Entity	Prescription Drug	Yes	CFTR
TRIKAFTA (COPACKAGED)	ELEXACAFTOR, IVACAFTOR, TEZACAFTOR; IVACAFTOR	Chemical Drug	2019-10-21	VERTEX PHARMS INC	TABLET;ORAL	50MG,37.5MG,25MG; 75MG	NDA	Type 1 - New Molecular Entity	Prescription Drug	Yes	CFTR
TRIKAFTA (COPACKAGED)	ELEXACAFTOR, IVACAFTOR, TEZACAFTOR; IVACAFTOR	Chemical Drug	2019-10-21	VERTEX PHARMS INC	TABLET;ORAL	100MG,75MG,50MG; 150MG	NDA	Type 1 - New Molecular Entity	Prescription Drug	Yes	CFTR
KINERET	ANAKINRA	Biological Drug	2001-11-14	BIOVITRUM AB	VIAL; SUBCUTANEOUS	25MIU/VIAL	BLA	Type 1 - New Molecular Entity	Prescription Drug	No	IL1R
KINERET	ANAKINRA	Biological Drug	2001-11-14	BIOVITRUM AB	VIAL; SUBCUTANEOUS	18MIU/VIAL	BLA	Type 1 - New Molecular Entity	Prescription Drug	No	IL1R
KINERET	ANAKINRA	Biological Drug	2001-11-14	BIOVITRUM AB	VIAL; SUBCUTANEOUS	10MIU/VIAL	BLA	Type 1 - New Molecular Entity	Prescription Drug	No	IL1R
OCALIVA	OBETICHOLIC ACID	Chemical Drug	2016-05-27	INTERCEPT PHARMS INC	TABLET;ORAL	10MG	NDA	Type 1 - New Molecular Entity	Prescription Drug	Yes	FXR
OCALIVA	OBETICHOLIC ACID	Chemical Drug	2016-05-27	INTERCEPT PHARMS INC	TABLET;ORAL	5MG	NDA	Type 1 - New Molecular Entity	Prescription Drug	Yes	FXR
LARTRUVO	OLARATUMAB	Biological Drug	2016-10-19	ELI LILLY AND CO	INJECTABLE; INJECTION	500MG/50ML	BLA	Type 1 - New Molecular Entity	Prescription Drug	No	PDGFRA
LYNPARZA	OLAPARIB	Chemical Drug	2017-08-17	ASTRAZENECA	TABLET;ORAL	150MG	NDA	Type 3 - New Dosage Form	Prescription Drug	Yes	PARP
LYNPARZA	OLAPARIB	Chemical Drug	2017-08-17	ASTRAZENECA	TABLET;ORAL	100MG	NDA	Type 3 - New Dosage Form	Prescription Drug	Yes	PARP
BYLVAY	ODEVIXIBAT	Chemical Drug	2021-07-20	ALBIREO	CAPSULE;ORAL	1.2MG	NDA	Type 1 - New Molecular Entity	Prescription Drug	Yes	ASBT
BYLVAY	ODEVIXIBAT	Chemical Drug	2021-07-20	ALBIREO	CAPSULE, PELLETS;ORAL	0.6MG	NDA	Type 1 - New Molecular Entity	Prescription Drug	Yes	ASBT
BYLVAY	ODEVIXIBAT	Chemical Drug	2021-07-20	ALBIREO	CAPSULE, PELLETS;ORAL	0.2MG	NDA	Type 1 - New Molecular Entity	Prescription Drug	Yes	ASBT
BYLVAY	ODEVIXIBAT	Chemical Drug	2021-07-20	ALBIREO	CAPSULE;ORAL	0.4MG	NDA	Type 1 - New Molecular Entity	Prescription Drug	Yes	ASBT
CYSTARAN	CYSTEAMINE HYDROCHLORIDE	Chemical Drug	2012-10-02	LEADIANT BIOSCI INC	SOLUTION/DROPS;OPHTHALMIC	EQ 0.44% BASE	NDA	Type 3 - New Dosage Form	Prescription Drug	Yes
PROCYSBI	CYSTEAMINE BITARTRATE	Chemical Drug	2020-02-14	HORIZON	GRANULE, DELAYED RELEASE;ORAL	EQ 300MG BASE/PACKET	NDA	Type 3 - New Dosage Form	Prescription Drug	Yes
PROCYSBI	CYSTEAMINE BITARTRATE	Chemical Drug	2020-02-14	HORIZON	GRANULE, DELAYED RELEASE;ORAL	EQ 75MG BASE/PACKET	NDA	Type 3 - New Dosage Form	Prescription Drug	Yes
PROCYSBI	CYSTEAMINE BITARTRATE	Chemical Drug	2013-04-30	HORIZON	CAPSULE, DELAYED RELEASE;ORAL	EQ 75MG BASE	NDA	Type 5 - New Formulation or New Manufacturer	Prescription Drug	Yes
PROCYSBI	CYSTEAMINE BITARTRATE	Chemical Drug	2013-04-30	HORIZON	CAPSULE, DELAYED RELEASE;ORAL	EQ 25MG BASE	NDA	Type 5 - New Formulation or New Manufacturer	Prescription Drug	Yes
CYSTAGON	CYSTEAMINE BITARTRATE	Chemical Drug		MYLAN	CAPSULE;ORAL	EQ 150MG BASE	NDA
CYSTAGON	CYSTEAMINE BITARTRATE	Chemical Drug	1994-08-15	MYLAN	CAPSULE;ORAL	EQ 50MG BASE	NDA	Type 1 - New Molecular Entity	Prescription Drug	Yes
SURVANTA	BERACTANT	Biological Drug	1991-07-01	ABBVIE	SUSPENSION;INTRATRACHEAL	25MG/ML	BLA	Type 1 - New Molecular Entity	Prescription Drug	No
NULOJIX	BELATACEPT	Biological Drug	2011-06-15	BRISTOL MYERS SQUIBB	INJECTABLE; INJECTION	250MG	BLA	Type 1 - New Molecular Entity	Prescription Drug	No	CD80，CD86
BELEODAQ	BELINOSTAT	Chemical Drug	2014-07-03	ACROTECH	POWDER;INTRAVENOUS	500MG/VIAL	NDA	Type 1 - New Molecular Entity	Prescription Drug	Yes	HDAC
ORLADEYO	BEROTRALSTAT HYDROCHLORIDE	Chemical Drug	2020-12-03	BIOCRYST	CAPSULE;ORAL	EQ 150MG BASE	NDA	Type 1 - New Molecular Entity	Prescription Drug	Yes	KLK
ORLADEYO	BEROTRALSTAT HYDROCHLORIDE	Chemical Drug	2020-12-03	BIOCRYST	CAPSULE;ORAL	EQ 110MG BASE	NDA	Type 1 - New Molecular Entity	Prescription Drug	Yes	KLK
TARGRETIN	BEXAROTENE	Chemical Drug	2000-06-28	BAUSCH	GEL;TOPICAL	0.01	NDA	Type 3 - New Dosage Form	Prescription Drug	Yes	RXR
TARGRETIN	BEXAROTENE	Chemical Drug	1999-12-29	VALEANT LUXEMBOURG	CAPSULE;ORAL	75MG	NDA	Type 1 - New Molecular Entity	Prescription Drug	Yes	RXR
REZUROCK	BELUMOSUDIL MESYLATE	Chemical Drug	2021-07-16	KADMON PHARMS LLC	TABLET;ORAL	EQ 200MG BASE	NDA	Type 1 - New Molecular Entity	Prescription Drug	Yes	ROCK2
RELYVRIO	SODIUM PHENYLBUTYRATE; SODIUM TAURURSODIOL	Chemical Drug	2022-09-29	AMYLYX PHARMS	SUSPENSION; ORAL	3G/1G	NDA	Type 1 - New Molecular Entity	Prescription Drug	Unknow	BAX
UCEPHAN	SODIUM BENZOATE; SODIUM PHENYLACETATE	Chemical Drug		B BRAUN	SOLUTION;ORAL	100MG/ML;100MG/ML	NDA
MEKTOVI	BINIMETINIB	Chemical Drug	2018-06-27	ARRAY BIOPHARMA INC	TABLET;ORAL	15MG	NDA	Type 1 - New Molecular Entity and Type 4 - New Combination	Prescription Drug	Yes	MAP2K1，MAP2K2
BENZNIDAZOLE	BENZNIDAZOLE	Chemical Drug	2017-08-29	CHEMO RESEARCH SL	TABLET;ORAL	100MG	NDA	Type 1 - New Molecular Entity	Prescription Drug	Yes
BENZNIDAZOLE	BENZNIDAZOLE	Chemical Drug	2017-08-29	CHEMO RESEARCH SL	TABLET;ORAL	12.5MG	NDA	Type 1 - New Molecular Entity	Prescription Drug	Yes
BOSULIF	BOSUTINIB MONOHYDRATE	Chemical Drug	2012-09-04	PF PRISM CV	TABLET;ORAL	EQ 400MG BASE	NDA	Type 1 - New Molecular Entity	Prescription Drug	Yes	SRC，BCR-ABL
BOSULIF	BOSUTINIB MONOHYDRATE	Chemical Drug	2012-09-04	PF PRISM CV	TABLET;ORAL	EQ 500MG BASE	NDA	Type 1 - New Molecular Entity	Prescription Drug	Yes	SRC，BCR-ABL
BOSULIF	BOSUTINIB MONOHYDRATE	Chemical Drug	2012-09-04	PF PRISM CV	TABLET;ORAL	EQ 100MG BASE	NDA	Type 1 - New Molecular Entity	Prescription Drug	Yes	SRC，BCR-ABL
PHOTOFRIN	PORFIMER SODIUM	Chemical Drug	2003-08-01	AXCAN SCANDIPHARM	Injectable; Injection	75MG/VIAL	NDA	Type 6 - New Indication (no longer used)	Prescription Drug	Yes	LDLR，FCGR1A
PHOTOFRIN	PORFIMER SODIUM	Chemical Drug	1995-12-27	PINNACLE BIOLGS	INJECTABLE;INJECTION	75MG/VIAL	NDA	Type 1 - New Molecular Entity	Prescription Drug	No	LDLR，FCGR1A
GALZIN	ZINC ACETATE	Chemical Drug	1997-01-28	TEVA	CAPSULE;ORAL	EQ 50MG ZINC	NDA	Type 2 - New Active Ingredient	Prescription Drug	Yes
GALZIN	ZINC ACETATE	Chemical Drug	1997-01-28	TEVA	CAPSULE;ORAL	EQ 25MG ZINC	NDA	Type 2 - New Active Ingredient	Prescription Drug	Yes
EPIDIOLEX	CANNABIDIOL	Chemical Drug	2018-06-25	GW RES LTD	SOLUTION;ORAL	100MG/ML	NDA	Type 1 - New Molecular Entity	Prescription Drug	Yes	HTR1A，GLRA3，TRPV，DRD2，GPR55
CHOLBAM	CHOLIC ACID	Chemical Drug	2015-03-17	TRAVERE	CAPSULE;ORAL	250MG	NDA	Type 1 - New Molecular Entity	Prescription Drug	Yes
CHOLBAM	CHOLIC ACID	Chemical Drug	2015-03-17	TRAVERE	CAPSULE;ORAL	50MG	NDA	Type 1 - New Molecular Entity	Prescription Drug	Yes
VALCHLOR	MECHLORETHAMINE HYDROCHLORIDE	Chemical Drug	2013-08-23	HELSINN	GEL;TOPICAL	EQ 0.016% BASE	NDA	Type 5 - New Formulation or New Manufacturer	Prescription Drug	Yes
NEPHROSCAN	TECHNETIUM TC-99M SUCCIMER	Chemical Drug	2022-02-18	THERAGNOSTICS	POWDER;INTRAVENOUS	N/A	NDA	Type 5 - New Formulation or New Manufacturer	Prescription Drug	Yes
ENHERTU	FAM-TRASTUZUMAB DERUXTECAN-NXKI	Biological Drug	2019-12-20	DAIICHI SANKYO	INJECTABLE;INJECTION	100MG	BLA	Type 1 - New Molecular Entity	Prescription Drug	Unknow	HER2
EMFLAZA	DEFLAZACORT	Chemical Drug	2017-02-09	PTC THERAP	SUSPENSION;ORAL	22.75MG/ML	NDA	Type 1 - New Molecular Entity	Prescription Drug	Yes	NR3C1
EMFLAZA	DEFLAZACORT	Chemical Drug	2017-02-09	PTC THERAP	TABLET;ORAL	36MG	NDA	Type 1 - New Molecular Entity	Prescription Drug	Yes	NR3C1
EMFLAZA	DEFLAZACORT	Chemical Drug	2017-02-09	PTC THERAP	TABLET;ORAL	30MG	NDA	Type 1 - New Molecular Entity	Prescription Drug	Yes	NR3C1
EMFLAZA	DEFLAZACORT	Chemical Drug	2017-02-09	PTC THERAP	TABLET;ORAL	18MG	NDA	Type 1 - New Molecular Entity	Prescription Drug	Yes	NR3C1
EMFLAZA	DEFLAZACORT	Chemical Drug	2017-02-09	PTC THERAP	TABLET;ORAL	6MG	NDA	Type 1 - New Molecular Entity	Prescription Drug	Yes	NR3C1
ONTAK	DENILEUKIN DIFTITOX	Biological Drug	1999-02-05	EISAI INC	VIAL	150UG/ML	BLA	Type 1 - New Molecular Entity	Prescription Drug	No	IL2R
HEMADY	DEXAMETHASONE	Chemical Drug		DEXCEL PHARMA	TABLET;ORAL	20MG	NDA
VALTOCO	DIAZEPAM	Chemical Drug	2020-01-10	NEURELIS INC	SPRAY;NASAL	10MG/SPRAY	NDA	Type 3 - New Dosage Form	Prescription Drug	Yes	GABRA
VALTOCO	DIAZEPAM	Chemical Drug	2020-01-10	NEURELIS INC	SPRAY;NASAL	7.5MG/SPRAY	NDA	Type 3 - New Dosage Form	Prescription Drug	Yes	GABRA
VALTOCO	DIAZEPAM	Chemical Drug	2020-01-10	NEURELIS INC	SPRAY;NASAL	5MG/SPRAY	NDA	Type 3 - New Dosage Form	Prescription Drug	Yes	GABRA
ADREVIEW	IOBENGUANE SULFATE I-123	Chemical Drug	2008-09-19	GE HEALTHCARE	SOLUTION;INTRAVENOUS	10mCi/5ML (2mCi/ML)	NDA	Type 1 - New Molecular Entity	Prescription Drug	Yes
AZEDRA	IOBENGUANE I-131	Chemical Drug	2018-07-30	PROGENICS PHARMS INC	SOLUTION;INTRAVENOUS	15mCi/ML	NDA	Type 5 - New Formulation or New Manufacturer	Prescription Drug	Yes	SLC6A2
TRIOSTAT	LIOTHYRONINE SODIUM	Chemical Drug	1991-12-31	PAR STERILE PRODUCTS	INJECTABLE;INJECTION	EQ 0.01MG BASE/ML	NDA	Type 3 - New Dosage Form	Prescription Drug	Yes	SLC25A5
SUBOXONE	BUPRENORPHINE HYDROCHLORIDE; NALOXONE HYDROCHLORIDE	Chemical Drug	2010-08-30	INDIVIOR INC	FILM;BUCCAL, SUBLINGUAL	EQ 12MG BASE;EQ 3MG BASE	NDA	Type 4 - New Combination	Prescription Drug	Yes
SUBOXONE	BUPRENORPHINE HYDROCHLORIDE; NALOXONE HYDROCHLORIDE	Chemical Drug	2010-08-30	INDIVIOR INC	FILM;BUCCAL, SUBLINGUAL	EQ 4MG BASE;EQ 1MG BASE	NDA	Type 4 - New Combination	Prescription Drug	Yes
SUBOXONE	BUPRENORPHINE HYDROCHLORIDE; NALOXONE HYDROCHLORIDE	Chemical Drug	2010-08-30	INDIVIOR INC	FILM;BUCCAL, SUBLINGUAL	EQ 8MG BASE;EQ 2MG BASE	NDA	Type 4 - New Combination	Prescription Drug	Yes
SUBOXONE	BUPRENORPHINE HYDROCHLORIDE; NALOXONE HYDROCHLORIDE	Chemical Drug	2010-08-30	INDIVIOR INC	FILM;BUCCAL, SUBLINGUAL	EQ 2MG BASE;EQ 0.5MG BASE	NDA	Type 4 - New Combination	Prescription Drug	Yes
BRAFTOVI	ENCORAFENIB	Chemical Drug	2018-06-27	ARRAY BIOPHARMA INC	CAPSULE;ORAL	75MG	NDA	Type 1 - New Molecular Entity and Type 4 - New Combination	Prescription Drug	Yes	BRAF
BRAFTOVI	ENCORAFENIB	Chemical Drug	2018-06-27	ARRAY BIOPHARMA INC	CAPSULE;ORAL	50MG	NDA	Type 1 - New Molecular Entity and Type 4 - New Combination	Withdrawn from Market	Yes	BRAF
DUREZOL	DIFLUPREDNATE	Chemical Drug	2008-06-23	NOVARTIS	EMULSION;OPHTHALMIC	0.0005	NDA	Type 1 - New Molecular Entity	Prescription Drug	Yes	NR3C1
DIFICID	FIDAXOMICIN	Chemical Drug	2020-01-24	CUBIST PHARMS LLC	FOR SUSPENSION;ORAL	40MG/ML	NDA	Type 5 - New Formulation or New Manufacturer	Prescription Drug	Yes	SigA，RNA polymerase
DIFICID	FIDAXOMICIN	Chemical Drug	2011-05-27	CUBIST PHARMS LLC	TABLET;ORAL	200MG	NDA	Type 1 - New Molecular Entity	Prescription Drug	Yes	SigA，RNA polymerase
FELBATOL	FELBAMATE	Chemical Drug	1993-07-29	MYLAN SPECIALITY LP	SUSPENSION;ORAL	600MG/5ML	NDA	Type 1 - New Molecular Entity	Prescription Drug	Yes	GABR，GRIN
FELBATOL	FELBAMATE	Chemical Drug	1993-07-29	MYLAN SPECIALITY LP	TABLET;ORAL	600MG	NDA	Type 1 - New Molecular Entity	Prescription Drug	Yes	GABR，GRIN
FELBATOL	FELBAMATE	Chemical Drug	1993-07-29	MYLAN SPECIALITY LP	TABLET;ORAL	400MG	NDA	Type 1 - New Molecular Entity	Prescription Drug	Yes	GABR，GRIN
FEXINIDAZOLE	FEXINIDAZOLE	Chemical Drug	2021-07-16	SANOFI	TABLET;ORAL	600MG	NDA	Type 1 - New Molecular Entity	Prescription Drug	Yes
FINTEPLA	FENFLURAMINE HYDROCHLORIDE	Chemical Drug	2020-06-25	ZOGENIX INC	SOLUTION;ORAL	EQ 2.2MG BASE/ML	NDA	Type 3 - New Dosage Form	Prescription Drug	Yes	HTR2B
ZOLINZA	VORINOSTAT	Chemical Drug	2006-10-06	MSD SUB MERCK	CAPSULE;ORAL	100MG	NDA	Type 1 - New Molecular Entity	Prescription Drug	Yes	HDAC1，HDAC2，HDAC3，HDAC6
VOXZOGO	VOSORITIDE	Chemical Drug	2021-11-19	BIOMARIN PHARM	POWDER;SUBCUTANEOUS	1.2MG/VIAL	NDA	Type 1 - New Molecular Entity	Prescription Drug	Yes	NPR2
VOXZOGO	VOSORITIDE	Chemical Drug	2021-11-19	BIOMARIN PHARM	POWDER;SUBCUTANEOUS	0.56MG/VIAL	NDA	Type 1 - New Molecular Entity	Prescription Drug	Yes	NPR2
VOXZOGO	VOSORITIDE	Chemical Drug	2021-11-19	BIOMARIN PHARM	POWDER;SUBCUTANEOUS	0.4MG/VIAL	NDA	Type 1 - New Molecular Entity	Prescription Drug	Yes	NPR2
TAVALISSE	FOSTAMATINIB DISODIUM	Chemical Drug	2018-04-17	RIGEL PHARMS INC	TABLET;ORAL	EQ 150MG BASE	NDA	Type 1 - New Molecular Entity	Prescription Drug	Yes	SYK
TAVALISSE	FOSTAMATINIB DISODIUM	Chemical Drug	2018-04-17	RIGEL PHARMS INC	TABLET;ORAL	EQ 100MG BASE	NDA	Type 1 - New Molecular Entity	Prescription Drug	Yes	SYK
M.V.I. PEDIATRIC	ASCORBIC ACID; BIOTIN; CYANOCOBALAMIN; DEXPANTHENOL; ERGOCALCIFEROL; FOLIC ACID; NIACINAMIDE; PHYTONADIONE; PYRIDOXINE HYDROCHLORIDE; RIBOFLAVIN 5'-PHOSPHATE SODIUM; THIAMINE HYDROCHLORIDE; VITAMIN A; VITAMIN E	Chemical Drug	1983-04-06	HOSPIRA	FOR SOLUTION;INTRAVENOUS	80MG/VIAL;0.02MG/VIAL;0.001MG/VIAL;5MG/VIAL;0.01MG/VIAL;0.14MG/VIAL;17MG/VIAL;0.2MG/VIAL;1MG/VIAL;1.4MG/VIAL;EQ 1.2MG BASE/VIAL;0.7MG/VIAL;7MG/VIAL	NDA	Type 4 - New Combination	Withdrawn from Market	Yes
RAVICTI	GLYCEROL PHENYLBUTYRATE	Chemical Drug	2013-02-01	HORIZON THERAP	LIQUID;ORAL	1.1GM/ML	NDA	Type 2 - New Active Ingredient	Prescription Drug	Yes	Glutamate
COPAXONE	GLATIRAMER ACETATE	Chemical Drug	1996-12-20	TEVA PHARMS USA	INJECTABLE;SUBCUTANEOUS	40MG/ML	NDA	Type 1 - New Molecular Entity	Prescription Drug	Yes	MBP，HLA-DRB1-1β
COPAXONE	GLATIRAMER ACETATE	Chemical Drug	1996-12-20	TEVA PHARMS USA	INJECTABLE;SUBCUTANEOUS	20MG/ML	NDA	Type 1 - New Molecular Entity	Prescription Drug	Yes	MBP，HLA-DRB1-1β
COPAXONE	GLATIRAMER ACETATE	Chemical Drug	1996-12-20	TEVA PHARMS USA	FOR SOLUTION;SUBCUTANEOUS	20MG/VIAL	NDA	Type 1 - New Molecular Entity	Withdrawn from Market	No	MBP，HLA-DRB1-1β
VITRASERT	GANCICLOVIR	Chemical Drug	1996-03-04	BAUSCH AND LOMB	IMPLANT;IMPLANTATION	4.5MG	NDA	Type 3 - New Dosage Form	Withdrawn from Market	No	DNA Pol
VORAXAZE	GLUCARPIDASE	Biological Drug	2012-01-17	BTG INTERNATIONAL INC	INJECTABLE; INJECTION	1000 UNITS PER VIAL	BLA	Type 1 - New Molecular Entity	Prescription Drug	No	MTX
COARTEM	ARTEMETHER; LUMEFANTRINE	Chemical Drug		NOVARTIS	TABLET;ORAL	20MG;120MG	NDA
STERITALC	TALC	Chemical Drug	2017-05-01	NOVATECH SA	POWDER;INTRAPLEURAL	4GM/VIAL	NDA	Type 5 - New Formulation or New Manufacturer	Prescription Drug	Yes
STERITALC	TALC	Chemical Drug	2017-05-01	NOVATECH SA	POWDER;INTRAPLEURAL	3GM/VIAL	NDA	Type 5 - New Formulation or New Manufacturer	Prescription Drug	Yes
STERITALC	TALC	Chemical Drug	2017-05-01	NOVATECH SA	POWDER;INTRAPLEURAL	2GM/VIAL	NDA	Type 5 - New Formulation or New Manufacturer	Prescription Drug	Yes
TALC	TALC	Chemical Drug	2003-12-15	SCIARRA LABS	POWDER;INTRAPLEURAL	5GM/BOT	NDA	Type 3 - New Dosage Form	Prescription Drug	Yes
SCLEROSOL	TALC	Chemical Drug	1997-12-24	SCIARRA LABS	AEROSOL;INTRAPLEURAL	4GM/SPRAY	NDA	Type 1 - New Molecular Entity	Prescription Drug	Yes
SULFAMYLON	MAFENIDE ACETATE	Chemical Drug	1998-06-05	MYLAN INSTITUTIONAL	FOR SOLUTION;TOPICAL	0.05	NDA	Type 3 - New Dosage Form	Withdrawn from Market	Yes	CA6
SULFAMYLON	MAFENIDE ACETATE	Chemical Drug	1969-01-24	RISING	CREAM;TOPICAL	EQ 85MG BASE/GM	NDA	Type 2 - New Active Ingredient	Prescription Drug	Yes	CA6
MAKENA (AUTOINJECTOR)	HYDROXYPROGESTERONE CAPROATE	Chemical Drug	2011-02-03	COVIS	SOLUTION;SUBCUTANEOUS	275MG/1.1ML (250MG/ML)	NDA	Type 5 - New Formulation or New Manufacturer	Prescription Drug	Yes	PGR
MAKENA PRESERVATIVE FREE	HYDROXYPROGESTERONE CAPROATE	Chemical Drug	2011-02-03	COVIS	SOLUTION;INTRAMUSCULAR	250MG/ML (250MG/ML)	NDA	Type 5 - New Formulation or New Manufacturer	Prescription Drug	Yes	PGR
MAKENA PRESERVATIVE FREE	HYDROXYPROGESTERONE CAPROATE	Chemical Drug	2011-02-03	COVIS	SOLUTION;INTRAMUSCULAR	250MG/ML (250MG/ML)	NDA	Type 5 - New Formulation or New Manufacturer	Prescription Drug	Yes	PGR
MAKENA	HYDROXYPROGESTERONE CAPROATE	Chemical Drug	2011-02-03	COVIS	SOLUTION;INTRAMUSCULAR	1250MG/5ML (250MG/ML)	NDA	Type 5 - New Formulation or New Manufacturer	Prescription Drug	Yes	PGR
HORIZANT	GABAPENTIN ENACARBIL	Chemical Drug	2011-04-06	AZURITY	TABLET, EXTENDED RELEASE;ORAL	300MG	NDA	Type 1 - New Molecular Entity	Prescription Drug	Yes	CACNA2D，GABR
HORIZANT	GABAPENTIN ENACARBIL	Chemical Drug	2011-04-06	AZURITY	TABLET, EXTENDED RELEASE;ORAL	600MG	NDA	Type 1 - New Molecular Entity	Prescription Drug	Yes	CACNA2D，GABR
ZTALMY	GANAXOLONE	Chemical Drug	2022-03-18	MARINUS	SUSPENSION;ORAL	50MG/ML	NDA	Type 1 - New Molecular Entity	Prescription Drug	Yes	GABRA
GALLIUM DOTATOC GA 68	GALLIUM GA 68 DOTATOC	Chemical Drug	2019-08-21	UIHC PET IMAGING	SOLUTION;INTRAVENOUS	0.5-4mCi/ML	NDA	Type 1 - New Molecular Entity	Prescription Drug	Yes	SSTR2
NETSPOT	GALLIUM DOTATATE GA-68	Chemical Drug	2016-06-01	AAA USA INC	POWDER;INTRAVENOUS	2.1-5.5mCi/ML	NDA	Type 1 - New Molecular Entity	Prescription Drug	Yes	SSTR2
METHOTREXATE PRESERVATIVE FREE	METHOTREXATE SODIUM	Chemical Drug	1959-08-10	HOSPIRA	INJECTABLE;INJECTION	EQ 20MG BASE/2ML (EQ 10MG BASE/ML)	NDA	Type 2 - New Active Ingredient	Withdrawn from Market	Yes	DHFR
METHOTREXATE PRESERVATIVE FREE	METHOTREXATE SODIUM	Chemical Drug	1959-08-10	HOSPIRA	INJECTABLE;INJECTION	EQ 500MG BASE/20ML (EQ 25MG BASE/ML) **Federal Register determination that product was not discontinued or withdrawn for safety or effectiveness reasons**	NDA	Type 2 - New Active Ingredient	Withdrawn from Market	Yes	DHFR
METHOTREXATE SODIUM PRESERVATIVE FREE	METHOTREXATE SODIUM	Chemical Drug	1959-08-10	HOSPIRA	INJECTABLE;INJECTION	EQ 1GM BASE/40ML (EQ 25MG BASE/ML)	NDA	Type 2 - New Active Ingredient	Prescription Drug	Yes	DHFR
METHOTREXATE PRESERVATIVE FREE	METHOTREXATE SODIUM	Chemical Drug	1959-08-10	HOSPIRA	INJECTABLE;INJECTION	EQ 2.5GM BASE/100ML (EQ 25MG BASE/ML)	NDA	Type 2 - New Active Ingredient	Withdrawn from Market	Yes	DHFR
METHOTREXATE SODIUM	METHOTREXATE SODIUM	Chemical Drug	1959-08-10	HOSPIRA	INJECTABLE;INJECTION	EQ 50MG BASE/2ML (EQ 25MG BASE/ML)	NDA	Type 2 - New Active Ingredient	Prescription Drug	Yes	DHFR
METHOTREXATE SODIUM PRESERVATIVE FREE	METHOTREXATE SODIUM	Chemical Drug	1959-08-10	HOSPIRA	INJECTABLE;INJECTION	EQ 1GM BASE/VIAL	NDA	Type 2 - New Active Ingredient	Withdrawn from Market	Yes	DHFR
METHOTREXATE LPF	METHOTREXATE SODIUM	Chemical Drug	1959-08-10	HOSPIRA	INJECTABLE;INJECTION	EQ 25MG BASE/ML	NDA	Type 2 - New Active Ingredient	Withdrawn from Market	Yes	DHFR
METHOTREXATE SODIUM	METHOTREXATE SODIUM	Chemical Drug	1959-08-10	HOSPIRA	INJECTABLE;INJECTION	EQ 100MG BASE/VIAL	NDA	Type 2 - New Active Ingredient	Withdrawn from Market	Yes	DHFR
METHOTREXATE SODIUM	METHOTREXATE SODIUM	Chemical Drug	1959-08-10	HOSPIRA	INJECTABLE;INJECTION	EQ 25MG BASE/ML	NDA	Type 2 - New Active Ingredient	Withdrawn from Market	Yes	DHFR
METHOTREXATE SODIUM	METHOTREXATE SODIUM	Chemical Drug	1959-08-10	HOSPIRA	INJECTABLE;INJECTION	EQ 2.5MG BASE/ML	NDA	Type 2 - New Active Ingredient	Withdrawn from Market	Yes	DHFR
METHOTREXATE SODIUM	METHOTREXATE SODIUM	Chemical Drug	1959-08-10	HOSPIRA	INJECTABLE;INJECTION	EQ 50MG BASE/VIAL	NDA	Type 2 - New Active Ingredient	Withdrawn from Market	Yes	DHFR
METHOTREXATE SODIUM	METHOTREXATE SODIUM	Chemical Drug	1959-08-10	HOSPIRA	INJECTABLE;INJECTION	EQ 20MG BASE/VIAL	NDA	Type 2 - New Active Ingredient	Withdrawn from Market	Yes	DHFR
ANTIZOL	FOMEPIZOLE	Chemical Drug	1997-12-04	PAR PHARM INC	INJECTABLE;INJECTION	1.5GM/1.5ML (1GM/ML) **Federal Register determination that product was not discontinued or withdrawn for safety or effectiveness reasons**	NDA	Type 1 - New Molecular Entity	Withdrawn from Market	Yes	ADH
PEDMARK	SODIUM THIOSULFATE	Chemical Drug	2022-09-20	FENNEC PHARMACEUTICALS INC	INJECTABLE;INJECTION	12.5G;100ML	NDA	Type 5 - New Formulation or New Manufacturer	Prescription Drug	No
EXOSURF NEONATAL	CETYL ALCOHOL; COLFOSCERIL PALMITATE; TYLOXAPOL	Chemical Drug	1990-08-02	GLAXOSMITHKLINE	FOR SUSPENSION;INTRATRACHEAL	12MG/VIAL;108MG/VIAL;8MG/VIAL	NDA	Type 1 - New Molecular Entity and Type 4 - New Combination	Withdrawn from Market	No
DOXIL (LIPOSOMAL)	DOXORUBICIN HYDROCHLORIDE	Chemical Drug	1995-11-17	BAXTER HLTHCARE CORP	INJECTABLE, LIPOSOMAL;INJECTION	50MG/25ML (2MG/ML)	NDA	Type 3 - New Dosage Form	Prescription Drug	Yes	TOP2
REVCOVI	ELAPEGADEMASE-LVLR	Biological Drug	2018-10-05	LEADIANT BIOSCI INC	INJECTABLE;INJECTION	1.6MG/ML	BLA	Type 1 - New Molecular Entity	Prescription Drug	No	Ado
ADAGEN	PEGADEMASE BOVINE	Biological Drug	1990-03-21	LEADIANT BIOSCI INC	INJECTABLE;INJECTION	250 UNITS/ML	BLA	Type 1 - New Molecular Entity	Withdrawn from Market	No	Ado
CABOMETYX	CABOZANTINIB S-MALATE	Chemical Drug	2016-04-25	EXELIXIS INC	TABLET;ORAL	EQ 60MG BASE	NDA	Type 3 - New Dosage Form	Prescription Drug	Yes	MET，AXL，RET，ROS1，TYRO3，MERTK，KIT，NTRK2，FLT3，TEK，VEGFR
CABOMETYX	CABOZANTINIB S-MALATE	Chemical Drug	2016-04-25	EXELIXIS INC	TABLET;ORAL	EQ 40MG BASE	NDA	Type 3 - New Dosage Form	Prescription Drug	Yes	MET，AXL，RET，ROS1，TYRO3，MERTK，KIT，NTRK2，FLT3，TEK，VEGFR
CABOMETYX	CABOZANTINIB S-MALATE	Chemical Drug	2016-04-25	EXELIXIS INC	TABLET;ORAL	EQ 20MG BASE	NDA	Type 3 - New Dosage Form	Prescription Drug	Yes	MET，AXL，RET，ROS1，TYRO3，MERTK，KIT，NTRK2，FLT3，TEK，VEGFR
COMETRIQ	CABOZANTINIB S-MALATE	Chemical Drug	2012-11-29	EXELIXIS	CAPSULE;ORAL	EQ 80MG BASE	NDA	Type 1 - New Molecular Entity	Prescription Drug	Yes	MET，AXL，RET，ROS1，TYRO3，MERTK，KIT，NTRK2，FLT3，TEK，VEGFR
COMETRIQ	CABOZANTINIB S-MALATE	Chemical Drug	2012-11-29	EXELIXIS	CAPSULE;ORAL	EQ 20MG BASE	NDA	Type 1 - New Molecular Entity	Prescription Drug	Yes	MET，AXL，RET，ROS1，TYRO3，MERTK，KIT，NTRK2，FLT3，TEK，VEGFR
CARBAGLU	CARGLUMIC ACID	Chemical Drug	2010-03-18	RECORDATI RARE	TABLET, FOR SUSPENSION;ORAL	200MG	NDA	Type 1 - New Molecular Entity	Prescription Drug	Yes	CPS1
TABRECTA	CAPMATINIB HYDROCHLORIDE	Chemical Drug	2020-05-06	NOVARTIS PHARM	TABLET;ORAL	EQ 200MG BASE	NDA	Type 1 - New Molecular Entity	Prescription Drug	Yes	MET
TABRECTA	CAPMATINIB HYDROCHLORIDE	Chemical Drug	2020-05-06	NOVARTIS PHARM	TABLET;ORAL	EQ 150MG BASE	NDA	Type 1 - New Molecular Entity	Prescription Drug	Yes	MET
ILARIS	CANAKINUMAB	Biological Drug	2009-06-17	NOVARTIS PHARMS	INJECTABLE; SUBCUTANEOUS	180MG	BLA	Type 1 - New Molecular Entity	Prescription Drug	No	IL1B
CABLIVI	CAPLACIZUMAB-YHDP	Biological Drug	2019-02-06	ABLYNX NV	INJECTABLE;INJECTION	11MG/VIAL	BLA	Type 1 - New Molecular Entity	Prescription Drug	No	VWF
ALIQOPA	COPANLISIB DIHYDROCHLORIDE	Chemical Drug	2017-09-14	BAYER HEALTHCARE	POWDER;INTRAVENOUS	60MG/VIAL	NDA	Type 1 - New Molecular Entity	Prescription Drug	Yes	PI3K
REVLIMID	LENALIDOMIDE	Chemical Drug	2005-12-27	CELGENE	CAPSULE;ORAL	20MG	NDA	Type 1 - New Molecular Entity	Prescription Drug	Yes	IKZF3，IKZF1，CSNK1A1
REVLIMID	LENALIDOMIDE	Chemical Drug	2005-12-27	CELGENE	CAPSULE;ORAL	2.5MG	NDA	Type 1 - New Molecular Entity	Prescription Drug	Yes	IKZF3，IKZF1，CSNK1A1
RAXIBACUMAB	RAXIBACUMAB	Biological Drug	2012-12-14	HUMAN GENOME SCIENCES INC.	INJECTABLE; IV (INFUSION)	1700MG/34ML (50MG/ML)	BLA	Type 1 - New Molecular Entity	Prescription Drug	Unknow	ANTXR
ADAKVEO	CRIZANLIZUMAB-TMCA	Biological Drug	2019-11-15	NOVARTIS PHARMS CORP	INJECTABLE; INJECTION	100MG/10ML	BLA	Type 1 - New Molecular Entity	Prescription Drug	No	SELP
ARCALYST	RILONACEPT	Biological Drug	2008-02-27	KINIKSA PHARMACEUTICALS (UK), LTD.	VIAL; SINGLE-USE	220MG	BLA	Type 1 - New Molecular Entity	Prescription Drug	No	IL1A，IL1B，IL1RN
TISSUEBLUE	BRILLIANT BLUE G	Chemical Drug	2019-12-20	DUTCH OPHTHALMIC	SOLUTION;OPHTHALMIC	0.00025	NDA	Type 1 - New Molecular Entity	Prescription Drug	Yes
SUTAB	MAGNESIUM SULFATE; POTASSIUM CHLORIDE; SODIUM SULFATE	Chemical Drug	2020-11-10	BRAINTREE LABS	TABLET;ORAL	0.225GM;0.188GM;1.479GM	NDA	Type 3 - New Dosage Form	Prescription Drug	Yes
BANZEL	RUFINAMIDE	Chemical Drug	2011-03-03	EISAI INC	SUSPENSION;ORAL	40MG/ML	NDA	Type 3 - New Dosage Form	Prescription Drug	Yes	GRM5，Sodium channel
ZEPZELCA	LURBINECTEDIN	Chemical Drug		JAZZ	POWDER;INTRAVENOUS	4MG/VIAL	NDA
RUBRACA	RUCAPARIB CAMSYLATE	Chemical Drug	2016-12-19	CLOVIS ONCOLOGY INC	TABLET;ORAL	EQ 250MG BASE	NDA	Type 1 - New Molecular Entity	Prescription Drug	Yes	PARP1，PARP2，PARP3
RUBRACA	RUCAPARIB CAMSYLATE	Chemical Drug	2016-12-19	CLOVIS ONCOLOGY INC	TABLET;ORAL	EQ 300MG BASE	NDA	Type 1 - New Molecular Entity	Prescription Drug	Yes	PARP1，PARP2，PARP3
RUBRACA	RUCAPARIB CAMSYLATE	Chemical Drug	2016-12-19	CLOVIS ONCOLOGY INC	TABLET;ORAL	EQ 200MG BASE	NDA	Type 1 - New Molecular Entity	Prescription Drug	Yes	PARP1，PARP2，PARP3
HALFAN	HALOFANTRINE HYDROCHLORIDE	Chemical Drug	1992-07-24	GLAXOSMITHKLINE	TABLET;ORAL	250MG	NDA	Type 1 - New Molecular Entity	Withdrawn from Market	No
LUTATHERA	LUTETIUM LU 177 DOTATATE	Chemical Drug	2018-01-26	AAA USA INC	SOLUTION;INTRAVENOUS	10mCi/ML	NDA	Type 1 - New Molecular Entity	Prescription Drug	Yes	SSTR2
ISTODAX	ROMIDEPSIN	Chemical Drug	2009-11-05	CELGENE	POWDER;INTRAVENOUS	10MG/VIAL	NDA	Type 1 - New Molecular Entity	Prescription Drug	Yes	HDAC
JUXTAPID	LOMITAPIDE MESYLATE	Chemical Drug	2012-12-21	AMRYT	CAPSULE;ORAL	EQ 60MG BASE	NDA	Type 1 - New Molecular Entity	Withdrawn from Market	Yes	MTTP
JUXTAPID	LOMITAPIDE MESYLATE	Chemical Drug	2012-12-21	AMRYT	CAPSULE;ORAL	EQ 40MG BASE	NDA	Type 1 - New Molecular Entity	Withdrawn from Market	Yes	MTTP
JUXTAPID	LOMITAPIDE MESYLATE	Chemical Drug	2012-12-21	AMRYT	CAPSULE;ORAL	EQ 30MG BASE	NDA	Type 1 - New Molecular Entity	Prescription Drug	Yes	MTTP
JUXTAPID	LOMITAPIDE MESYLATE	Chemical Drug	2012-12-21	AMRYT	CAPSULE;ORAL	EQ 20MG BASE	NDA	Type 1 - New Molecular Entity	Prescription Drug	Yes	MTTP
JUXTAPID	LOMITAPIDE MESYLATE	Chemical Drug	2012-12-21	AMRYT	CAPSULE;ORAL	EQ 10MG BASE	NDA	Type 1 - New Molecular Entity	Prescription Drug	Yes	MTTP
JUXTAPID	LOMITAPIDE MESYLATE	Chemical Drug	2012-12-21	AMRYT	CAPSULE;ORAL	EQ 5MG BASE	NDA	Type 1 - New Molecular Entity	Prescription Drug	Yes	MTTP
NORMOCARB HF 35	MAGNESIUM CHLORIDE; SODIUM BICARBONATE; SODIUM CHLORIDE	Chemical Drug	2006-07-26	DIALYSIS SUPS	SOLUTION;INJECTION	0.21GM/100ML;3.97GM/100ML;8.3GM/100ML	NDA	Type 3 - New Dosage Form	Prescription Drug	Yes
NORMOCARB HF 25	MAGNESIUM CHLORIDE; SODIUM BICARBONATE; SODIUM CHLORIDE	Chemical Drug		DIALYSIS SUPS	SOLUTION;INJECTION	0.21GM/100ML;2.8GM/100ML;9.07GM/100ML	NDA
ZOKINVY	LONAFARNIB	Chemical Drug	2020-11-20	EIGER BIOPHARMS	CAPSULE;ORAL	50MG	NDA	Type 1 - New Molecular Entity	Prescription Drug	Yes	FTase
ZOKINVY	LONAFARNIB	Chemical Drug	2020-11-20	EIGER BIOPHARMS	CAPSULE;ORAL	75MG	NDA	Type 1 - New Molecular Entity	Prescription Drug	Yes	FTase
LIVTENCITY	MARIBAVIR	Chemical Drug	2021-11-23	TAKEDA PHARMS USA	TABLET;ORAL	200MG	NDA	Type 1 - New Molecular Entity	Prescription Drug	Yes	UL97
MACRILEN	MACIMORELIN ACETATE	Chemical Drug	2017-12-20	NOVO	FOR SOLUTION;ORAL	EQ 60MG BASE/POUCH	NDA	Type 1 - New Molecular Entity	Prescription Drug	Yes	GHSR
LIVMARLI	MARALIXIBAT CHLORIDE	Chemical Drug	2021-09-29	MIRUM	SOLUTION;ORAL	EQ 9.5MG BASE/ML	NDA	Type 1 - New Molecular Entity	Prescription Drug	Yes	ASBT
PEPAXTO	MELPHALAN FLUFENAMIDE HYDROCHLORIDE	Chemical Drug	2021-02-26	ONCOPEPTIDES AB	POWDER;INTRAVENOUS	EQ 20MG BASE/VIAL	NDA	Type 1 - New Molecular Entity	Withdrawn from Market	Yes
IPLEX	MECASERMIN RINFABATE RECOMBINANT	Biological Drug	2005-12-12	INSMED	INJECTABLE;SUBCUTANEOUS	36MG/0.6ML	BLA	Type 1 - New Molecular Entity and Type 4 - New Combination	Withdrawn from Market	No	IGF1R
MYALEPT	METRELEPTIN	Biological Drug	2014-02-24	AEGERION	INJECTABLE;INJECTION	11.3MG	BLA	Type 1 - New Molecular Entity	Prescription Drug	No	LEPR
GALAFOLD	MIGALASTAT HYDROCHLORIDE	Chemical Drug	2018-08-10	AMICUS THERAP US	CAPSULE;ORAL	EQ 123MG BASE	NDA	Type 1 - New Molecular Entity	Prescription Drug	Yes	GLA
KYNAMRO	MIPOMERSEN SODIUM	Chemical Drug	2013-01-29	KASTLE THERAPS LLC	SOLUTION;SUBCUTANEOUS	200MG/ML (200MG/ML)	NDA	Type 1 - New Molecular Entity	Withdrawn from Market	Yes	ApoB
IMPAVIDO	MILTEFOSINE	Chemical Drug	2014-03-19	KNIGHT THERAPS	CAPSULE;ORAL	50MG	NDA	Type 1 - New Molecular Entity	Prescription Drug	Yes	CCT，AKT
MOXIDECTIN	MOXIDECTIN	Chemical Drug	2018-06-13	MDGH	TABLET;ORAL	2MG	NDA	Type 1 - New Molecular Entity	Prescription Drug	Yes	GluCl
ELMIRON	PENTOSAN POLYSULFATE SODIUM	Chemical Drug	1996-09-26	JANSSEN PHARMS	CAPSULE;ORAL	100MG	NDA	Type 1 - New Molecular Entity	Prescription Drug	Yes
DANYELZA	NAXITAMAB-GQGK	Biological Drug	2020-11-25	Y-MABS THERAPEUTICS INC	SOLUTION;INTRAVENOUS	40MG/10ML	BLA	Type 1 - New Molecular Entity	Prescription Drug	No	GD2
OPDUALAG	NIVOLUMAB;RELATLIMAB-RMBW	Biological Drug	2022-03-18	BRISTOL MYERS SQUIBB	SOLUTION;INTRAVENOUS	240MG;80MG	BLA	Type 1 - New Molecular Entity	Prescription Drug	No	LAG3，PD-1
ARRANON	NELARABINE	Chemical Drug	2005-10-28	NOVARTIS	INJECTABLE;INTRAVENOUS	250MG/50ML (5MG/ML)	NDA	Type 1 - New Molecular Entity	Prescription Drug	Yes	POLA1
VISTOGARD	URIDINE TRIACETATE	Chemical Drug	2015-12-11	WELLSTAT THERAP	GRANULE;ORAL	10GM/PACKET	NDA	Type 10 - New Indication Submitted as Distinct NDA - Not Consolidated	Prescription Drug	Yes
XURIDEN	URIDINE TRIACETATE	Chemical Drug	2015-09-04	WELLSTAT THERAP	GRANULE;ORAL	2GM/PACKET	NDA	Type 1 - New Molecular Entity	Prescription Drug	Yes
RENACIDIN	CITRIC ACID; GLUCONOLACTONE; MAGNESIUM CARBONATE	Chemical Drug	1990-10-02	UNITED GUARDIAN	SOLUTION;IRRIGATION	6.602GM/100ML;198MG/100ML;3.177GM/100ML	NDA	Type 3 - New Dosage Form	Prescription Drug	Yes
FARYDAK	PANOBINOSTAT LACTATE	Chemical Drug	2015-02-23	SECURA	CAPSULE;ORAL	EQ 20MG BASE	NDA	Type 1 - New Molecular Entity	Withdrawn from Market	Yes	HDAC
FARYDAK	PANOBINOSTAT LACTATE	Chemical Drug	2015-02-23	SECURA	CAPSULE;ORAL	EQ 15MG BASE	NDA	Type 1 - New Molecular Entity	Withdrawn from Market	Yes	HDAC
FARYDAK	PANOBINOSTAT LACTATE	Chemical Drug	2015-02-23	SECURA	CAPSULE;ORAL	EQ 10MG BASE	NDA	Type 1 - New Molecular Entity	Withdrawn from Market	Yes	HDAC
KRYSTEXXA	PEGLOTICASE	Biological Drug	2010-09-14	HORIZON PHARMA	INJECTABLE; INJECTION	8MG	BLA	Type 1 - New Molecular Entity	Prescription Drug	Unknow	Uric acid
SOMAVERT	PEGVISOMANT	Biological Drug	2003-03-25	PHARMACIA	INJECTABLE;SUBCUTANEOUS	30MG/VIAL	BLA	Type 1 - New Molecular Entity	Prescription Drug	No	GHR
SOMAVERT	PEGVISOMANT	Biological Drug	2003-03-25	PHARMACIA	INJECTABLE;SUBCUTANEOUS	25MG/VIAL	BLA	Type 1 - New Molecular Entity	Prescription Drug	No	GHR
SOMAVERT	PEGVISOMANT	Biological Drug	2003-03-25	PHARMACIA	INJECTABLE;SUBCUTANEOUS	20MG/VIAL	BLA	Type 1 - New Molecular Entity	Prescription Drug	No	GHR
SOMAVERT	PEGVISOMANT	Biological Drug	2003-03-25	PHARMACIA	INJECTABLE;SUBCUTANEOUS	15MG/VIAL	BLA	Type 1 - New Molecular Entity	Prescription Drug	No	GHR
SOMAVERT	PEGVISOMANT	Biological Drug		PHARMACIA	INJECTABLE;SUBCUTANEOUS	10MG/VIAL	BLA
NIPENT	PENTOSTATIN	Chemical Drug	1991-10-11	HOSPIRA INC	INJECTABLE;INJECTION	10MG/VIAL	NDA	Type 1 - New Molecular Entity	Prescription Drug	Yes	ADA
NEBUPENT	PENTAMIDINE ISETHIONATE	Chemical Drug	1989-06-15	FRESENIUS KABI USA	FOR SOLUTION;INHALATION	600MG/VIAL	NDA	Type 3 - New Dosage Form	Withdrawn from Market	No
NEBUPENT	PENTAMIDINE ISETHIONATE	Chemical Drug	1989-06-15	FRESENIUS KABI USA	FOR SOLUTION;INHALATION	300MG/VIAL	NDA	Type 3 - New Dosage Form	Prescription Drug	Yes
PENTAM	PENTAMIDINE ISETHIONATE	Chemical Drug	1984-10-16	FRESENIUS KABI USA	INJECTABLE;INJECTION	300MG/VIAL	NDA	Type 1 - New Molecular Entity	Prescription Drug	Yes
PENTETATE CALCIUM TRISODIUM	PENTETATE CALCIUM TRISODIUM	Chemical Drug	2004-08-11	HAMELN	SOLUTION;INHALATION, INTRAVENOUS	EQ 1GM BASE/5ML (EQ 200MG BASE/ML) **Federal Register determination that product was not discontinued or withdrawn for safety or effectiveness reasons**	NDA	Type 1 - New Molecular Entity	Withdrawn from Market	Yes
PENTETATE ZINC TRISODIUM	PENTETATE ZINC TRISODIUM	Chemical Drug	2004-08-11	HAMELN PHARMA PLUS	SOLUTION;INHALATION, INTRAVENOUS	EQ 1GM BASE/5ML (EQ 200MG BASE/ML) **Federal Register determination that product was not discontinued or withdrawn for safety or effectiveness reasons**	NDA	Type 1 - New Molecular Entity	Withdrawn from Market	Yes
BESREMI	ROPEGINTERFERON ALFA-2B-NJFT	Biological Drug	2021-11-12	PHARMAESSENTIA CORP	INJECTABLE;SUBCUTANEOUS	500 MCG/ML	BLA	Type 1 - New Molecular Entity	Prescription Drug	No	IFNAR1
FOLOTYN	PRALATREXATE	Chemical Drug	2009-09-24	ACROTECH	SOLUTION;INTRAVENOUS	40MG/2ML (20MG/ML)	NDA	Type 1 - New Molecular Entity	Prescription Drug	Yes	DHFR，TYMS
MOZOBIL	PLERIXAFOR	Chemical Drug	2008-12-15	GENZYME	SOLUTION;SUBCUTANEOUS	24MG/1.2ML (20MG/ML)	NDA	Type 1 - New Molecular Entity	Prescription Drug	Yes	CXCR4
ICLUSIG	PONATINIB HYDROCHLORIDE	Chemical Drug	2012-12-14	TAKEDA PHARMS USA	TABLET;ORAL	EQ 10MG BASE	NDA	Type 1 - New Molecular Entity	Prescription Drug	Yes	BCR-ABL
ICLUSIG	PONATINIB HYDROCHLORIDE	Chemical Drug	2012-12-14	TAKEDA PHARMS USA	TABLET;ORAL	EQ 30MG BASE	NDA	Type 1 - New Molecular Entity	Prescription Drug	Yes	BCR-ABL
ICLUSIG	PONATINIB HYDROCHLORIDE	Chemical Drug	2012-12-14	TAKEDA PHARMS USA	TABLET;ORAL	EQ 45MG BASE	NDA	Type 1 - New Molecular Entity	Prescription Drug	Yes	BCR-ABL
ICLUSIG	PONATINIB HYDROCHLORIDE	Chemical Drug	2012-12-14	TAKEDA PHARMS USA	TABLET;ORAL	EQ 15MG BASE	NDA	Type 1 - New Molecular Entity	Prescription Drug	Yes	BCR-ABL
LUMRYZ	SODIUM OXYBATE	Chemical Drug	2022-07-18	AVADEL CNS PHARMA LLC	SUSPENSION;ORAL	9G	NDA	UNKNOWN	临时批准	No	GABRB
LUMRYZ	SODIUM OXYBATE	Chemical Drug	2022-07-18	AVADEL CNS PHARMA LLC	SUSPENSION;ORAL	7.5G	NDA	UNKNOWN	临时批准	No	GABRB
LUMRYZ	SODIUM OXYBATE	Chemical Drug	2022-07-18	AVADEL CNS PHARMA LLC	SUSPENSION;ORAL	6G	NDA	UNKNOWN	临时批准	No	GABRB
LUMRYZ	SODIUM OXYBATE	Chemical Drug	2022-07-18	AVADEL CNS PHARMA LLC	SUSPENSION;ORAL	4.5G	NDA	UNKNOWN	临时批准	No	GABRB
OPANA	OXYMORPHONE HYDROCHLORIDE	Chemical Drug	1959-04-02	ENDO PHARMS	INJECTABLE;INJECTION	1MG/ML	NDA	Type 3 - New Dosage Form	Withdrawn from Market	Yes	KOR，DOR，MOR
OPANA	OXYMORPHONE HYDROCHLORIDE	Chemical Drug	1959-04-02	ENDO PHARMS	INJECTABLE;INJECTION	1.5MG/ML	NDA	Type 3 - New Dosage Form	Withdrawn from Market	No	KOR，DOR，MOR
EXALGO	HYDROMORPHONE HYDROCHLORIDE	Chemical Drug	2010-03-01	SPECGX LLC	TABLET, EXTENDED RELEASE;ORAL	16MG **Federal Register determination that product was not discontinued or withdrawn for safety or effectiveness reasons**	NDA	Type 3 - New Dosage Form	Withdrawn from Market	Yes	OPR
EXALGO	HYDROMORPHONE HYDROCHLORIDE	Chemical Drug	2010-03-01	SPECGX LLC	TABLET, EXTENDED RELEASE;ORAL	12MG **Federal Register determination that product was not discontinued or withdrawn for safety or effectiveness reasons**	NDA	Type 3 - New Dosage Form	Withdrawn from Market	Yes	OPR
EXALGO	HYDROMORPHONE HYDROCHLORIDE	Chemical Drug	2010-03-01	SPECGX LLC	TABLET, EXTENDED RELEASE;ORAL	8MG **Federal Register determination that product was not discontinued or withdrawn for safety or effectiveness reasons**	NDA	Type 3 - New Dosage Form	Withdrawn from Market	Yes	OPR
CUVRIOR	TRIENTINE TETRAHYDROCHLORIDE	Chemical Drug	2022-04-28	ORPHALAN	TABLET;ORAL	300MG	NDA	Type 2 - New Active Ingredient	Prescription Drug	Yes
SYPRINE	TRIENTINE HYDROCHLORIDE	Chemical Drug	1985-11-08	BAUSCH	CAPSULE;ORAL	250MG	NDA	Type 1 - New Molecular Entity	Prescription Drug	Yes
DEFITELIO	DEFIBROTIDE SODIUM	Chemical Drug	2016-03-30	JAZZ PHARMS INC	SOLUTION;INTRAVENOUS	200MG/2.5ML (80MG/ML)	NDA	Type 1 - New Molecular Entity	Prescription Drug	Yes
INCRELEX	MECASERMIN RECOMBINANT	Biological Drug	2005-08-30	IPSEN INC	INJECTABLE;SUBCUTANEOUS	40MG/4ML (10MG/ML)	BLA	Type 1 - New Molecular Entity	Prescription Drug	No	IGF1R，IGFBP3，INSR，IGF2R
XIAFLEX	COLLAGENASE CLOSTRIDIUM HISTOLYTICUM	Biological Drug	2010-02-02	AUXILIUM PHARMS	SOLUTION; INJECTION	0.9MG	BLA	Type 1 - New Molecular Entity	Prescription Drug	No
SKYRIZI	RISANKIZUMAB-RZAA	Biological Drug	2022-06-16	ABBVIE INC	INJECTABLE;INTRAVENOUS	600MG/VIAL	BLA	Type 3 - New Dosage Form	Prescription Drug	No	IL23A
SKYRIZI	RISANKIZUMAB-RZAA	Biological Drug	2019-04-23	ABBVIE INC	INJECTABLE;INJECTION	150MG/ML	BLA	Type 1 - New Molecular Entity	Prescription Drug	No	IL23A
IMCIVREE	SETMELANOTIDE ACETATE	Chemical Drug	2020-11-25	RHYTHM	SOLUTION;SUBCUTANEOUS	EQ 10MG/ML BASE (EQ 10MG/ML BASE)	NDA	Type 1 - New Molecular Entity	Prescription Drug	Yes	MC4R
DOJOLVI	TRIHEPTANOIN	Chemical Drug	2020-06-30	ULTRAGENYX PHARM INC	LIQUID;ORAL	100% w/w	NDA	Type 1 - New Molecular Entity	Prescription Drug	Yes
NEUTREXIN	TRIMETREXATE GLUCURONATE	Chemical Drug	1993-12-17	MEDIMMUNE ONCOLOGY	INJECTABLE;INJECTION	EQ 200MG BASE/VIAL	NDA	Type 1 - New Molecular Entity	Withdrawn from Market	No	DHFR
NEUTREXIN	TRIMETREXATE GLUCURONATE	Chemical Drug	1993-12-17	MEDIMMUNE ONCOLOGY	INJECTABLE;INJECTION	EQ 25MG BASE/VIAL	NDA	Type 1 - New Molecular Entity	Withdrawn from Market	No	DHFR
EGATEN	TRICLABENDAZOLE	Chemical Drug	2019-02-13	NOVARTIS	TABLET;ORAL	250MG	NDA	Type 1 - New Molecular Entity	Prescription Drug	Yes	Tubulin
LEUKINE	SARGRAMOSTIM	Biological Drug	1991-03-05	BERLEX LABS	VIAL	500UG/ML	BLA	Type 1 - New Molecular Entity	Prescription Drug	No	CSF2R
LEUKINE	SARGRAMOSTIM	Biological Drug	1991-03-05	BERLEX LABS	VIAL	250UG/ML	BLA	Type 1 - New Molecular Entity	Prescription Drug	No	CSF2R
GEREF	SERMORELIN ACETATE	Chemical Drug	1997-09-26	EMD SERONO INC	INJECTABLE;INJECTION	EQ 1MG BASE/VIAL **Federal Register determination that product was not discontinued or withdrawn for safety or effectiveness reasons**	NDA	Type 3 - New Dosage Form	Withdrawn from Market	Yes	GHRHR
GEREF	SERMORELIN ACETATE	Chemical Drug	1997-09-26	EMD SERONO INC	INJECTABLE;INJECTION	EQ 0.5MG BASE/VIAL **Federal Register determination that product was not discontinued or withdrawn for safety or effectiveness reasons**	NDA	Type 3 - New Dosage Form	Withdrawn from Market	Yes	GHRHR
SPEVIGO	SPESOLIMAB-SBZO	Biological Drug	2022-09-01	BOEHRINGER INGELHEIM PHARMACEUTICALS INC	INJECTABLE;INTRAVENOUS	900MG	BLA	Type 1 - New Molecular Entity	Prescription Drug	No	IL-36R
KOSELUGO	SELUMETINIB SULFATE	Chemical Drug	2020-04-10	ASTRAZENECA	CAPSULE;ORAL	EQ 25MG BASE	NDA	Type 1 - New Molecular Entity	Prescription Drug	Yes	MAP2K2，MAP2K1
KOSELUGO	SELUMETINIB SULFATE	Chemical Drug	2020-04-10	ASTRAZENECA	CAPSULE;ORAL	EQ 10MG BASE	NDA	Type 1 - New Molecular Entity	Prescription Drug	Yes	MAP2K2，MAP2K1
DIACOMIT	STIRIPENTOL	Chemical Drug	2018-08-20	BIOCODEX SA	FOR SUSPENSION;ORAL	500MG/PACKET	NDA	Type 3 - New Dosage Form	Prescription Drug	Yes	GABR
DIACOMIT	STIRIPENTOL	Chemical Drug	2018-08-20	BIOCODEX SA	FOR SUSPENSION;ORAL	250MG/PACKET	NDA	Type 3 - New Dosage Form	Prescription Drug	Yes	GABR
DIACOMIT	STIRIPENTOL	Chemical Drug	2018-08-20	BIOCODEX SA	CAPSULE;ORAL	500MG	NDA	Type 1 - New Molecular Entity	Prescription Drug	Yes	GABR
DIACOMIT	STIRIPENTOL	Chemical Drug	2018-08-20	BIOCODEX SA	CAPSULE;ORAL	250MG	NDA	Type 1 - New Molecular Entity	Prescription Drug	Yes	GABR
MARINOL	DRONABINOL	Chemical Drug	1985-05-31	ALKEM LABS LTD	CAPSULE;ORAL	10MG	NDA	Type 1 - New Molecular Entity	Prescription Drug	Yes	CNR1，CNR2
MARINOL	DRONABINOL	Chemical Drug	1985-05-31	ALKEM LABS LTD	CAPSULE;ORAL	5MG	NDA	Type 1 - New Molecular Entity	Prescription Drug	Yes	CNR1，CNR2
MARINOL	DRONABINOL	Chemical Drug	1985-05-31	ALKEM LABS LTD	CAPSULE;ORAL	2.5MG	NDA	Type 1 - New Molecular Entity	Prescription Drug	Yes	CNR1，CNR2
KRINTAFEL	TAFENOQUINE SUCCINATE	Chemical Drug	2018-07-20	GLAXOSMITHKLINE	TABLET;ORAL	EQ 150MG BASE	NDA	Type 1 - New Molecular Entity	Prescription Drug	Yes
HETLIOZ LQ	TASIMELTEON	Chemical Drug	2020-12-01	VANDA PHARMS INC	SUSPENSION;ORAL	4MG/ML	NDA	Type 3 - New Dosage Form	Prescription Drug	Unknow	MTNR1A，MTNR1B
HETLIOZ LQ	TASIMELTEON	Chemical Drug	2020-12-01	VANDA PHARMS INC	SUSPENSION;ORAL	4MG/ML	NDA	Type 3 - New Dosage Form	Prescription Drug	Yes	MTNR1A，MTNR1B
HETLIOZ	TASIMELTEON	Chemical Drug	2014-01-31	VANDA PHARMS INC	CAPSULE;ORAL	20MG	NDA	Type 1 - New Molecular Entity	Prescription Drug	Yes	MTNR1A，MTNR1B
TAZVERIK	TAZEMETOSTAT HYDROBROMIDE	Chemical Drug	2020-06-18	EPIZYME INC	TABLET;ORAL	200MG	NDA	Type 9 - New Indication Submitted as Distinct NDA, Consolidated with Original NDA after Approval	Prescription Drug	Unknow	EZH2
TAZVERIK	TAZEMETOSTAT HYDROBROMIDE	Chemical Drug	2020-01-23	EPIZYME INC	TABLET;ORAL	EQ 200MG BASE	NDA	Type 1 - New Molecular Entity	Prescription Drug	Yes	EZH2
XERMELO	TELOTRISTAT ETIPRATE	Chemical Drug	2017-02-28	TERSERA	TABLET;ORAL	EQ 250MG BASE	NDA	Type 1 - New Molecular Entity	Prescription Drug	Yes	TPH1
TEPMETKO	TEPOTINIB HYDROCHLORIDE	Chemical Drug	2021-02-03	EMD SERONO INC	TABLET;ORAL	EQ 225MG BASE	NDA	Type 1 - New Molecular Entity	Prescription Drug	Yes	MET
GATTEX KIT	TEDUGLUTIDE RECOMBINANT	Biological Drug	2012-12-21	TAKEDA PHARMS USA	POWDER;SUBCUTANEOUS	5MG/VIAL	NDA	Type 1 - New Molecular Entity	Prescription Drug	Yes	GLP2R
WAKIX	PITOLISANT HYDROCHLORIDE	Chemical Drug	2019-08-14	HARMONY	TABLET;ORAL	EQ 17.8MG BASE	NDA	Type 1 - New Molecular Entity	Prescription Drug	Yes	HRH3，KCNH2
WAKIX	PITOLISANT HYDROCHLORIDE	Chemical Drug	2019-08-14	HARMONY	TABLET;ORAL	EQ 4.45MG BASE	NDA	Type 1 - New Molecular Entity	Prescription Drug	Yes	HRH3，KCNH2
TEMODAR	TEMOZOLOMIDE	Chemical Drug	1999-08-11	MERCK SHARP DOHME	CAPSULE;ORAL	180MG	NDA	Type 1 - New Molecular Entity	Prescription Drug	Yes
TEMODAR	TEMOZOLOMIDE	Chemical Drug	1999-08-11	MERCK SHARP DOHME	CAPSULE;ORAL	140MG	NDA	Type 1 - New Molecular Entity	Prescription Drug	Yes
TEMODAR	TEMOZOLOMIDE	Chemical Drug	1999-08-11	MERCK SHARP DOHME	CAPSULE;ORAL	250MG	NDA	Type 1 - New Molecular Entity	Prescription Drug	Yes
TEMODAR	TEMOZOLOMIDE	Chemical Drug		MERCK SHARP DOHME	CAPSULE;ORAL	100MG	NDA
TEMODAR	TEMOZOLOMIDE	Chemical Drug	1999-08-11	MERCK SHARP DOHME	CAPSULE;ORAL	20MG	NDA	Type 1 - New Molecular Entity	Prescription Drug	Yes
TEPEZZA	TEPROTUMUMAB-TRBW	Biological Drug	2020-01-21	HORIZON THERAPEUTICS IRELAND	INJECTABLE;INJECTION	500MG	BLA	Type 1 - New Molecular Entity	Prescription Drug	Unknow	IGF1R
TPOXX	TECOVIRIMAT	Chemical Drug	2022-05-18	SIGA TECHNOLOGIES	SOLUTION;INTRAVENOUS	200MG/20ML (10MG/ML)	NDA	Type 3 - New Dosage Form	Prescription Drug	Yes	Envelope protein F13
TPOXX	TECOVIRIMAT	Chemical Drug	2018-07-13	SIGA TECHNOLOGIES	CAPSULE;ORAL	200MG	NDA	Type 1 - New Molecular Entity	Prescription Drug	Yes	Envelope protein F13
ZEVALIN	IBRITUMOMAB TIUXETAN	Biological Drug	2002-02-19	SPECTRUM PHARMS	INJECTABLE; INJECTION	3.2MG/2ML	BLA	Type 1 - New Molecular Entity	Prescription Drug	No	CD20
CYSTADANE	BETAINE	Chemical Drug	1996-10-25	RECORDATI RARE	FOR SOLUTION;ORAL	1GM/SCOOPFUL	NDA	Type 1 - New Molecular Entity	Prescription Drug	Yes
DETECTNET	COPPER DOTATATE CU-64	Chemical Drug	2020-09-03	RADIOMEDIX	SOLUTION;INTRAVENOUS	4mL (1mCi/ML)	NDA	Type 1 - New Molecular Entity	Prescription Drug	Yes	SSTR2
PHOTREXA VISCOUS IN DEXTRAN 20%	RIBOFLAVIN 5'-PHOSPHATE SODIUM	Chemical Drug	2016-04-15	GLAUKOS	SOLUTION/DROPS;OPHTHALMIC	0.00146	NDA	Type 3 - New Dosage Form	Prescription Drug	Yes
PHOTREXA	RIBOFLAVIN 5'-PHOSPHATE SODIUM	Chemical Drug	2016-04-15	GLAUKOS	SOLUTION/DROPS;OPHTHALMIC	0.00146	NDA	Type 3 - New Dosage Form	Prescription Drug	Yes
VILTEPSO	VILTOLARSEN	Chemical Drug	2020-08-12	NIPPON SHINYAKU	SOLUTION;INTRAVENOUS	250MG/5ML (50MG/ML)	NDA	Type 1 - New Molecular Entity	Prescription Drug	Yes
OXBRYTA	VOXELOTOR	Chemical Drug	2021-12-17	GLOBAL BLOOD THERAPS	TABLET;ORAL	500MG	NDA	Type 3 - New Dosage Form	Prescription Drug	No	HbS
OXBRYTA	VOXELOTOR	Chemical Drug	2021-12-17	GLOBAL BLOOD THERAPS	TABLET, FOR SUSPENSION;ORAL	300MG	NDA	Type 3 - New Dosage Form	Prescription Drug	Yes	HbS
OXBRYTA	VOXELOTOR	Chemical Drug	2019-11-25	GLOBAL BLOOD THERAPS	TABLET;ORAL	500MG	NDA	Type 1 - New Molecular Entity	Prescription Drug	Yes	HbS
VALSTAR PRESERVATIVE FREE	VALRUBICIN	Chemical Drug	1998-09-25	ENDO PHARM	SOLUTION;INTRAVESICAL	40MG/ML	NDA	Type 1 - New Molecular Entity	Prescription Drug	Yes	TOP2
INQOVI	CEDAZURIDINE; DECITABINE	Chemical Drug	2020-07-07	OTSUKA	TABLET;ORAL	100MG;35MG	NDA	Type 1 - New Molecular Entity	Prescription Drug	Yes	DNMT，CDA
LAMPIT	NIFURTIMOX	Chemical Drug	2020-08-06	BAYER HEALTHCARE	TABLET;ORAL	120MG	NDA	Type 1 - New Molecular Entity	Prescription Drug	Yes
LAMPIT	NIFURTIMOX	Chemical Drug	2020-08-06	BAYER HEALTHCARE	TABLET;ORAL	30MG	NDA	Type 1 - New Molecular Entity	Prescription Drug	Yes
GANITE	GALLIUM NITRATE	Chemical Drug	1991-01-17	CHAPTER 7 TRUSTEE	INJECTABLE;INJECTION	25MG/ML	NDA	Type 1 - New Molecular Entity	Withdrawn from Market	No
ALINIA	NITAZOXANIDE	Chemical Drug		ROMARK	TABLET;ORAL	500MG	NDA
ALINIA	NITAZOXANIDE	Chemical Drug	2002-11-22	ROMARK	FOR SUSPENSION;ORAL	100MG/5ML	NDA	Type 1 - New Molecular Entity	Prescription Drug	Yes	POR
MOCTANIN	MONOCTANOIN	Chemical Drug	1985-10-29	ETHITEK	LIQUID;PERFUSION, BILIARY	1	NDA	Type 1 - New Molecular Entity	Withdrawn from Market	No
RADIOGARDASE (PRUSSIAN BLUE)	FERRIC HEXACYANOFERRATE(II)	Chemical Drug	2003-10-02	HEYL CHEMISCH	CAPSULE;ORAL	500MG	NDA	Type 1 - New Molecular Entity	Prescription Drug	Yes
NITHIODOTE	SODIUM NITRITE; SODIUM THIOSULFATE	Chemical Drug	2011-01-14	HOPE PHARMS	SOLUTION, SOLUTION;INTRAVENOUS, INTRAVENOUS	300MG/10ML(30MG/ML),N/A;N/A,12.5GM/50ML(250MG/ML)	NDA	Type 5 - New Formulation or New Manufacturer	Prescription Drug	Yes	Hemoglobin
LEUCOVORIN CALCIUM	LEUCOVORIN CALCIUM	Chemical Drug	1952-06-20	HOSPIRA	INJECTABLE;INJECTION	EQ 350MG BASE/VIAL	NDA	Type 1 - New Molecular Entity	Withdrawn from Market	Yes	Folate receptor
LEUCOVORIN CALCIUM	LEUCOVORIN CALCIUM	Chemical Drug	1952-06-20	HOSPIRA	FOR SOLUTION;ORAL	EQ 60MG BASE/VIAL	NDA	Type 1 - New Molecular Entity	Withdrawn from Market	No	Folate receptor
TROGARZO	IBALIZUMAB-UIYK	Biological Drug	2018-03-06	THERATECHNOLOGIES	INJECTABLE;INJECTION	150MG/ML	BLA	Type 1 - New Molecular Entity	Prescription Drug	No	CD4
IMBRUVICA	IBRUTINIB	Chemical Drug	2022-08-24	PHARMACYCLICS INC	TABLET;ORAL	560MG	NDA	Type 5 - New Formulation or New Manufacturer	Prescription Drug	No	BTK
IMBRUVICA	IBRUTINIB	Chemical Drug	2022-08-24	PHARMACYCLICS INC	TABLET;ORAL	420MG	NDA	Type 5 - New Formulation or New Manufacturer	Prescription Drug	No	BTK
IMBRUVICA	IBRUTINIB	Chemical Drug	2022-08-24	PHARMACYCLICS INC	TABLET;ORAL	230MG	NDA	Type 5 - New Formulation or New Manufacturer	Prescription Drug	No	BTK
IMBRUVICA	IBRUTINIB	Chemical Drug	2022-08-24	PHARMACYCLICS INC	TABLET;ORAL	140MG	NDA	Type 5 - New Formulation or New Manufacturer	Prescription Drug	No	BTK
IMBRUVICA	IBRUTINIB	Chemical Drug	2022-08-24	PHARMACYCLICS INC	CAPSULE;ORAL	70MG	NDA	Type 5 - New Formulation or New Manufacturer	Prescription Drug	No	BTK
IMBRUVICA	IBRUTINIB	Chemical Drug	2022-08-24	PHARMACYCLICS INC	SUSPENSION;ORAL	70MG/ML	NDA	Type 5 - New Formulation or New Manufacturer	Prescription Drug	Yes	BTK
IDHIFA	ENASIDENIB MESYLATE	Chemical Drug	2017-08-01	CELGENE CORP	TABLET;ORAL	EQ 100MG BASE	NDA	Type 1 - New Molecular Entity	Prescription Drug	Yes	IDH2
IDHIFA	ENASIDENIB MESYLATE	Chemical Drug	2017-08-01	CELGENE CORP	TABLET;ORAL	EQ 50MG BASE	NDA	Type 1 - New Molecular Entity	Prescription Drug	Yes	IDH2
ORNIDYL	EFLORNITHINE HYDROCHLORIDE	Chemical Drug	1990-11-28	SANOFI AVENTIS US	INJECTABLE;INJECTION	200MG/ML	NDA	Type 1 - New Molecular Entity	Withdrawn from Market	No	ODC1
CERDELGA	ELIGLUSTAT TARTRATE	Chemical Drug	2014-08-19	GENZYME CORP	CAPSULE;ORAL	EQ 84MG BASE	NDA	Type 1 - New Molecular Entity	Prescription Drug	Yes	UGCG
FLOLAN	EPOPROSTENOL SODIUM	Chemical Drug	1995-09-20	GLAXOSMITHKLINE LLC	INJECTABLE;INJECTION	EQ 0.5MG BASE/VIAL	NDA	Type 1 - New Molecular Entity	Prescription Drug	Yes	PTGIR
EXONDYS 51	ETEPLIRSEN	Chemical Drug	2016-09-19	SAREPTA THERAPS INC	SOLUTION;INTRAVENOUS	500MG/10ML (50MG/ML)	NDA	Type 1 - New Molecular Entity	Prescription Drug	Yes	DMD
EXONDYS 51	ETEPLIRSEN	Chemical Drug	2016-09-19	SAREPTA THERAPS INC	SOLUTION;INTRAVENOUS	100MG/2ML (50MG/ML)	NDA	Type 1 - New Molecular Entity	Prescription Drug	Yes	DMD
AFINITOR	EVEROLIMUS	Chemical Drug	2009-03-30	NOVARTIS	TABLET;ORAL	7.5MG	NDA	Type 1 - New Molecular Entity	Prescription Drug	Yes	mTOR
EVKEEZA	EVINACUMAB-DGNB	Biological Drug	2021-02-11	REGENERON PHARMACEUTICALS	SOLUTION; INJECTION	1200MG/8ML	BLA	Type 1 - New Molecular Entity	Prescription Drug	No	ANGPTL3
EVKEEZA	EVINACUMAB-DGNB	Biological Drug	2021-02-11	REGENERON PHARMACEUTICALS	SOLUTION; INJECTION	345MG/2.3ML	BLA	Type 1 - New Molecular Entity	Prescription Drug	No	ANGPTL3
ABLYSINOL	ALCOHOL	其他	2018-06-21	BPI LABS	SOLUTION;INTRA-ARTERIAL	99% (5ML)	NDA	Type 5 - New Formulation or New Manufacturer	Prescription Drug	Yes
ABLYSINOL	ALCOHOL	其他	2018-06-21	BPI LABS	SOLUTION;INTRA-ARTERIAL	99% (1ML)	NDA	Type 5 - New Formulation or New Manufacturer	Prescription Drug	Yes
IFEX/MESNEX KIT	IFOSFAMIDE; MESNA	Chemical Drug	1987-08-14	BAXTER HLTHCARE	INJECTABLE;INJECTION	3GM/VIAL;100MG/ML	NDA	Type 1 - New Molecular Entity	Withdrawn from Market	No
IFEX/MESNEX KIT	IFOSFAMIDE; MESNA	Chemical Drug	1987-08-14	BAXTER HLTHCARE	INJECTABLE;INJECTION	1GM/VIAL;100MG/ML	NDA	Type 1 - New Molecular Entity	Withdrawn from Market	No
TRUSELTIQ	INFIGRATINIB PHOSPHATE	Chemical Drug	2021-05-28	HELSINN HLTHCARE	CAPSULE;ORAL	100MG	NDA	Type 1 - New Molecular Entity	Prescription Drug	Yes	FGFR1，FGFR2，FGFR3
TRUSELTIQ	INFIGRATINIB PHOSPHATE	Chemical Drug	2021-05-28	HELSINN HLTHCARE	CAPSULE;ORAL	25MG	NDA	Type 1 - New Molecular Entity	Prescription Drug	Yes	FGFR1，FGFR2，FGFR3
HIVID	ZALCITABINE	Chemical Drug	1992-06-19	ROCHE	TABLET;ORAL	0.75MG	NDA	Type 1 - New Molecular Entity	Withdrawn from Market	No	Reverse transcriptase
HIVID	ZALCITABINE	Chemical Drug	1992-06-19	ROCHE	TABLET;ORAL	0.375MG	NDA	Type 1 - New Molecular Entity	Withdrawn from Market	No	Reverse transcriptase
ASPARLAS	CALASPARGASE PEGOL-MKNL	Biological Drug	2018-12-20	SERVIER PHARMA LLC	INJECTABLE;INTRAVENOUS	3750UNITS/5ML	BLA	Type 1 - New Molecular Entity	Prescription Drug	No	ASPG
ACTIMMUNE	INTERFERON GAMMA-1B	Biological Drug	1999-02-25	VIDARA THERAPEUTICS RESEARCH LTD	VIAL; SINGLE-USE	100UG/0.5ML	BLA	Type 1 - New Molecular Entity	Prescription Drug	No	IFNGR1
NATPARA	PARATHYROID HORMONE	Biological Drug	2015-01-23	NPS PHARMS INC	INJECTABLE;INJECTION	100MCG	BLA	Type 1 - New Molecular Entity	Prescription Drug	Unknow	PTHR
NATPARA	PARATHYROID HORMONE	Biological Drug	2015-01-23	NPS PHARMS INC	INJECTABLE;INJECTION	75MCG	BLA	Type 1 - New Molecular Entity	Prescription Drug	Unknow	PTHR
NATPARA	PARATHYROID HORMONE	Biological Drug	2015-01-23	NPS PHARMS INC	INJECTABLE;INJECTION	50MCG	BLA	Type 1 - New Molecular Entity	Prescription Drug	Unknow	PTHR
NATPARA	PARATHYROID HORMONE	Biological Drug	2015-01-23	NPS PHARMS INC	INJECTABLE;INJECTION	25MCG	BLA	Type 1 - New Molecular Entity	Prescription Drug	Unknow	PTHR
NUTROPIN	SOMATROPIN [rDNA origin]	Biological Drug	1994-03-09	GENENTECH	Injectable; Injection	N/A	BLA	Type 9 - New Indication Submitted as Distinct NDA, Consolidated with Original NDA after Approval	Prescription Drug	No
PORCINE SECRETIN	PORCINE SECRETIN	Biological Drug	2002-04-04	CHIRHOCLIN	INJECTABLE;SUBCUTANEOUS LYOPHILIZED POWER	40MCG	NDA	Type 6 - New Indication (no longer used)	Prescription Drug	No	SCTR
PORCINE SECRETIN	PORCINE SECRETIN	Biological Drug	2002-04-04	CHIRHOCLIN	INJECTABLE;SUBCUTANEOUS LYOPHILIZED POWER	16MCG	NDA	Type 6 - New Indication (no longer used)	Prescription Drug	No	SCTR
SECREFLO	SECRETIN SYNTHETIC PORCINE	Biological Drug	2002-04-04	CHIRHOCLIN	FOR SOLUTION;INTRAVENOUS	16MCG/VIAL	NDA	Type 3 - New Dosage Form	Withdrawn from Market	No	SCTR
CUROSURF	PORACTANT ALFA	Biological Drug	1999-11-18	CHIESI USA INC	SUSPENSION;INTRATRACHEAL	80MG/ML	BLA	Type 1 - New Molecular Entity	Prescription Drug	No
SUPPRELIN LA	HISTRELIN ACETATE	Chemical Drug	2007-05-03	ENDO PHARM	IMPLANT;SUBCUTANEOUS	50MG	NDA	Type 5 - New Formulation or New Manufacturer	Prescription Drug	Yes	GNRHR
ORLAAM	LEVOMETHADYL ACETATE HYDROCHLORIDE	Chemical Drug	1993-07-09	ROXANE	CONCENTRATE;ORAL	10MG/ML **Federal Register determination that product was not discontinued or withdrawn for safety or effectiveness reasons**	NDA	Type 1 - New Molecular Entity	Withdrawn from Market	Yes	MOR，α3β4 receptor
ERWINAZE	asparaginase Erwinia chrysanthemi	Biological Drug	2011-11-18	JAZZ PHARMS INC	INJECTABLE; INJECTION	10,000IU	BLA	Type 1 - New Molecular Entity	Prescription Drug	No
RECORLEV	LEVOKETOCONAZOLE	Chemical Drug	2021-12-30	STRONGBRIDGE	TABLET;ORAL	150MG	NDA	Type 2 - New Active Ingredient	Prescription Drug	Yes
