# Supplementary material for: Trends, lag and characteristics of rare disease drug approval in the USA and China, 1983–2022
Source: Orphanet J Rare Dis. 2025 Dec 22;20:635. doi: 10.1186/s13023-025-04175-4 (PMC12750715; doi:10.1186/s13023-025-04175-4)
Supplement: Supplementary file 3 — Supplementary Material 3 [file 13023_2025_4175_MOESM3_ESM.xlsx]

## Sheet: Sheet1
Active ingredient	Type of drug	Applicant Organization	Dosage form/route of administration	Standard Dosage Forms	Specifications	Type of application	Chemical type	Drug target	FDA approval date
FUTIBATINIB	Chemical Drug	TAIHO ONCOLOGY	TABLET, FILM COATED	Tablet	4MG	NDA	Type 1 - New Molecular Entity	FGFR	2022-09-30
SODIUM PHENYLBUTYRATE; SODIUM TAURURSODIOL	Chemical Drug	AMYLYX PHARMS	SUSPENSION; ORAL	Suspension	3G/1G	NDA	Type 1 - New Molecular Entity	BAX	2022-09-29
SODIUM THIOSULFATE	Chemical Drug	FENNEC PHARMACEUTICALS INC	INJECTABLE;INJECTION	Injection	12.5G;100ML	NDA	Type 5 - New Formulation or New Manufacturer		2022-09-20
TERLIPRESSIN ACETATE	Chemical Drug	MALLINCKRODT IRELAND	POWDER;INTRAVENOUS	Injection	EQ 0.85MG BASE/VIAL	NDA	Type 1 - New Molecular Entity	AVPR1A，AVPR1B，AVPR2	2022-09-14
SPESOLIMAB-SBZO	Biological Drug	BOEHRINGER INGELHEIM PHARMACEUTICALS INC	INJECTABLE;INTRAVENOUS	Injection	900MG	BLA	Type 1 - New Molecular Entity	IL-36R	2022-09-01
OLIPUDASE ALFA-RPCP	Biological Drug	GENZYME CORP	INJECTABLE;INJECTION	Injection	20MG	BLA	Type 1 - New Molecular Entity	SPH	2022-08-31
DIAZEPAM	Chemical Drug	AQUESTIVE	FILM;BUCCAL	Oral Film	17.5MG	NDA	Type 3 - New Dosage Form	GABRA	2022-08-30
DIAZEPAM	Chemical Drug	AQUESTIVE	FILM;BUCCAL	Oral Film	20MG	NDA	Type 3 - New Dosage Form	GABRA	2022-08-30
DIAZEPAM	Chemical Drug	AQUESTIVE	FILM;BUCCAL	Oral Film	15MG	NDA	Type 3 - New Dosage Form	GABRA	2022-08-30
DIAZEPAM	Chemical Drug	AQUESTIVE	FILM;BUCCAL	Oral Film	12.5MG	NDA	Type 3 - New Dosage Form	GABRA	2022-08-30
DIAZEPAM	Chemical Drug	AQUESTIVE	FILM;BUCCAL	Oral Film	10MG	NDA	Type 3 - New Dosage Form	GABRA	2022-08-30
DIAZEPAM	Chemical Drug	AQUESTIVE	FILM;BUCCAL	Oral Film	7.5MG	NDA	Type 3 - New Dosage Form	GABRA	2022-08-30
DIAZEPAM	Chemical Drug	AQUESTIVE	FILM;BUCCAL	Oral Film	5MG	NDA	Type 3 - New Dosage Form	GABRA	2022-08-30
IBRUTINIB	Chemical Drug	PHARMACYCLICS INC	TABLET;ORAL	Tablet	560MG	NDA	Type 5 - New Formulation or New Manufacturer	BTK	2022-08-24
IBRUTINIB	Chemical Drug	PHARMACYCLICS INC	TABLET;ORAL	Tablet	420MG	NDA	Type 5 - New Formulation or New Manufacturer	BTK	2022-08-24
IBRUTINIB	Chemical Drug	PHARMACYCLICS INC	TABLET;ORAL	Tablet	230MG	NDA	Type 5 - New Formulation or New Manufacturer	BTK	2022-08-24
IBRUTINIB	Chemical Drug	PHARMACYCLICS INC	TABLET;ORAL	Tablet	140MG	NDA	Type 5 - New Formulation or New Manufacturer	BTK	2022-08-24
IBRUTINIB	Chemical Drug	PHARMACYCLICS INC	CAPSULE;ORAL	Capsule	140MG	NDA	Type 5 - New Formulation or New Manufacturer	BTK	2022-08-24
IBRUTINIB	Chemical Drug	PHARMACYCLICS INC	CAPSULE;ORAL	Capsule	70MG	NDA	Type 5 - New Formulation or New Manufacturer	BTK	2022-08-24
IBRUTINIB	Chemical Drug	PHARMACYCLICS INC	SUSPENSION;ORAL	Suspension	70MG/ML	NDA	Type 5 - New Formulation or New Manufacturer	BTK	2022-08-24
ACALABRUTINIB MALEATE	Chemical Drug	ASTRAZENECA	TABLET;ORAL	Tablet	EQ 100MG BASE	NDA	Type 3 - New Dosage Form	BTK	2022-08-03
SODIUM OXYBATE	Chemical Drug	AVADEL CNS PHARMA LLC	SUSPENSION;ORAL	Suspension	9G	NDA	UNKNOWN	GABRB	2022-07-18
SODIUM OXYBATE	Chemical Drug	AVADEL CNS PHARMA LLC	SUSPENSION;ORAL	Suspension	7.5G	NDA	UNKNOWN	GABRB	2022-07-18
SODIUM OXYBATE	Chemical Drug	AVADEL CNS PHARMA LLC	SUSPENSION;ORAL	Suspension	6G	NDA	UNKNOWN	GABRB	2022-07-18
SODIUM OXYBATE	Chemical Drug	AVADEL CNS PHARMA LLC	SUSPENSION;ORAL	Suspension	4.5G	NDA	UNKNOWN	GABRB	2022-07-18
SODIUM PHENYLBUTYRATE	Chemical Drug	MEDUNIK	PELLETS;ORAL	Granules	84GM/BOT	NDA	Type 5 - New Formulation or New Manufacturer		2022-06-17
RISANKIZUMAB-RZAA	Biological Drug	ABBVIE INC	INJECTABLE;INTRAVENOUS	Injection	600MG/VIAL	BLA	Type 3 - New Dosage Form	IL23A	2022-06-16
VUTRISIRAN	Chemical Drug	ALNYLAM PHARMS INC	SOLUTION;SUBCUTANEOUS	Injection	25MG/0.5ML (25MG/0.5ML)	NDA	Type 1 - New Molecular Entity	TTR	2022-06-13
TREPROSTINIL	Chemical Drug	UNITED THERAP	POWDER;INHALATION	Inhalation	0.064MG/INH	NDA	Type 5 - New Formulation or New Manufacturer	PPARD，PTGIR，EP2，PTGDR	2022-05-23
TREPROSTINIL	Chemical Drug	UNITED THERAP	POWDER;INHALATION	Inhalation	0.048MG/INH	NDA	Type 5 - New Formulation or New Manufacturer	PPARD，PTGIR，EP2，PTGDR	2022-05-23
TREPROSTINIL	Chemical Drug	UNITED THERAP	POWDER;INHALATION	Inhalation	0.032MG/INH	NDA	Type 5 - New Formulation or New Manufacturer	PPARD，PTGIR，EP2，PTGDR	2022-05-23
TREPROSTINIL	Chemical Drug	UNITED THERAP	POWDER;INHALATION	Inhalation	0.016MG/INH	NDA	Type 5 - New Formulation or New Manufacturer	PPARD，PTGIR，EP2，PTGDR	2022-05-23
TECOVIRIMAT	Chemical Drug	SIGA TECHNOLOGIES	SOLUTION;INTRAVENOUS	Injection	200MG/20ML (10MG/ML)	NDA	Type 3 - New Dosage Form	Envelope protein F13	2022-05-18
EDARAVONE	Chemical Drug	MITSUBISHI TANABE	SUSPENSION;ORAL	Suspension	105MG/5ML	NDA	Type 3 - New Dosage Form		2022-05-12
TRIENTINE TETRAHYDROCHLORIDE	Chemical Drug	ORPHALAN	TABLET;ORAL	Tablet	300MG	NDA	Type 2 - New Active Ingredient		2022-04-28
MAVACAMTEN	Chemical Drug	MYOKARDIA	CAPSULE;ORAL	Capsule	15MG	NDA	Type 1 - New Molecular Entity	Myosin	2022-04-28
MAVACAMTEN	Chemical Drug	MYOKARDIA	CAPSULE;ORAL	Capsule	10MG	NDA	Type 1 - New Molecular Entity	Myosin	2022-04-28
MAVACAMTEN	Chemical Drug	MYOKARDIA	CAPSULE;ORAL	Capsule	5MG	NDA	Type 1 - New Molecular Entity	Myosin	2022-04-28
MAVACAMTEN	Chemical Drug	MYOKARDIA	CAPSULE;ORAL	Capsule	2.5MG	NDA	Type 1 - New Molecular Entity	Myosin	2022-04-28
ALPELISIB	Chemical Drug	NOVARTIS	TABLET;ORAL	Tablet	200MG	NDA	Type 10 - New Indication Submitted as Distinct NDA - Not Consolidated	PI3Kα	2022-04-05
ALPELISIB	Chemical Drug	NOVARTIS	TABLET;ORAL	Tablet	125MG	NDA	Type 10 - New Indication Submitted as Distinct NDA - Not Consolidated	PI3Kα	2022-04-05
ALPELISIB	Chemical Drug	NOVARTIS	TABLET;ORAL	Tablet	50MG	NDA	Type 10 - New Indication Submitted as Distinct NDA - Not Consolidated	PI3Kα	2022-04-05
SIROLIMUS	Chemical Drug	NOBELPHARMA	GEL;TOPICAL	Gel	0.002	NDA	Type 3 - New Dosage Form	FKBP1A，mTOR	2022-03-22
NIVOLUMAB;RELATLIMAB-RMBW	Biological Drug	BRISTOL MYERS SQUIBB	SOLUTION;INTRAVENOUS	Injection	240MG;80MG	BLA	Type 1 - New Molecular Entity	LAG3，PD-1	2022-03-18
GANAXOLONE	Chemical Drug	MARINUS	SUSPENSION;ORAL	Suspension	50MG/ML	NDA	Type 1 - New Molecular Entity	GABRA	2022-03-18
PACRITINIB CITRATE	Chemical Drug	CTI BIOPHARMA CORP	CAPSULE;ORAL	Capsule	EQ 100MG BASE	NDA	Type 1 - New Molecular Entity	FLT3，JAK2，IRAK1，CSF1R	2022-02-28
TECHNETIUM TC-99M SUCCIMER	Chemical Drug	THERAGNOSTICS	POWDER;INTRAVENOUS	Injection	N/A	NDA	Type 5 - New Formulation or New Manufacturer		2022-02-18
MITAPIVAT SULFATE	Chemical Drug	AGIOS PHARMS INC	TABLET;ORAL	Tablet	EQ 50MG BASE	NDA	Type 1 - New Molecular Entity	PKR	2022-02-17
MITAPIVAT SULFATE	Chemical Drug	AGIOS PHARMS INC	TABLET;ORAL	Tablet	EQ 20MG BASE	NDA	Type 1 - New Molecular Entity	PKR	2022-02-17
MITAPIVAT SULFATE	Chemical Drug	AGIOS PHARMS INC	TABLET;ORAL	Tablet	EQ 5MG BASE	NDA	Type 1 - New Molecular Entity
SUTIMLIMAB-JOME	Biological Drug	BIOVERATIV THERAPEUTICS INC	INJECTABLE;INJECTION	Injection	1,100MG/22ML(50MG/ML)	BLA	Type 1 - New Molecular Entity	C1S	2022-02-04
TEBENTAFUSP-TEBN	Biological Drug	IMMUNOCORE LTD	INJECTABLE;INJECTION	Injection	100MCG/0.5ML	BLA	Type 1 - New Molecular Entity	gp100，CD3	2022-01-25
LEVOKETOCONAZOLE	Chemical Drug	STRONGBRIDGE	TABLET;ORAL	Tablet	150MG	NDA	Type 2 - New Active Ingredient		2021-12-30
EFGARTIGIMOD ALFA	Biological Drug	ARGENX BV	INJECTABLE;INJECTION	Injection	400MG	BLA	Type 1 - New Molecular Entity	FcRn	2021-12-17
VOXELOTOR	Chemical Drug	GLOBAL BLOOD THERAPS	TABLET;ORAL	Tablet	500MG	NDA	Type 3 - New Dosage Form	HbS	2021-12-17
VOXELOTOR	Chemical Drug	GLOBAL BLOOD THERAPS	TABLET, FOR SUSPENSION;ORAL	Tablet	300MG	NDA	Type 3 - New Dosage Form	HbS	2021-12-17
BUDESONIDE	Chemical Drug	CALLIDITAS	CAPSULE, DELAYED RELEASE;ORAL	Sustained/Controlled Release Capsule	4MG	NDA	Type 5 - New Formulation or New Manufacturer	NR3C1	2021-12-15
PAFOLACIANINE SODIUM	Chemical Drug	ON TARGET LABS	SOLUTION;INTRAVENOUS	Injection	EQ 3.2MG BASE/1.6ML (EQ 2MG BASE/ML)	NDA	Type 1 - New Molecular Entity	Folate receptor	2021-11-29
MARIBAVIR	Chemical Drug	TAKEDA PHARMS USA	TABLET;ORAL	Tablet	200MG	NDA	Type 1 - New Molecular Entity	UL97	2021-11-23
SIROLIMUS	Chemical Drug	AADI	POWDER;INTRAVENOUS	Injection	100MG/VIAL	NDA	Type 5 - New Formulation or New Manufacturer	mTOR，FKBP1A	2021-11-22
VOSORITIDE	Chemical Drug	BIOMARIN PHARM	POWDER;SUBCUTANEOUS	Injection	1.2MG/VIAL	NDA	Type 1 - New Molecular Entity	NPR2	2021-11-19
VOSORITIDE	Chemical Drug	BIOMARIN PHARM	POWDER;SUBCUTANEOUS	Injection	0.56MG/VIAL	NDA	Type 1 - New Molecular Entity	NPR2	2021-11-19
VOSORITIDE	Chemical Drug	BIOMARIN PHARM	POWDER;SUBCUTANEOUS	Injection	0.4MG/VIAL	NDA	Type 1 - New Molecular Entity	NPR2	2021-11-19
ROPEGINTERFERON ALFA-2B-NJFT	Biological Drug	PHARMAESSENTIA CORP	INJECTABLE;SUBCUTANEOUS	Injection	500 MCG/ML	BLA	Type 1 - New Molecular Entity	IFNAR1	2021-11-12
ASCIMINIB HYDROCHLORIDE	Chemical Drug	NOVARTIS	TABLET;ORAL	Tablet	EQ 40MG BASE	NDA	Type 1 - New Molecular Entity	BCR-ABL	2021-10-29
ASCIMINIB HYDROCHLORIDE	Chemical Drug	NOVARTIS	TABLET;ORAL	Tablet	EQ 20MG BASE	NDA	Type 1 - New Molecular Entity	BCR-ABL	2021-10-29
AVACOPAN	Chemical Drug	CHEMOCENTRYX	CAPSULE;ORAL	Capsule	10MG	NDA	Type 1 - New Molecular Entity	C5AR	2021-10-07
MARALIXIBAT CHLORIDE	Chemical Drug	MIRUM	SOLUTION;ORAL	Oral Liquid Preparation / Oral Solution	EQ 9.5MG BASE/ML	NDA	Type 1 - New Molecular Entity	ASBT	2021-09-29
MOBOCERTINIB SUCCINATE	Chemical Drug	TAKEDA PHARMS USA	CAPSULE;ORAL	Capsule	EQ 40MG BASE	NDA	Type 1 - New Molecular Entity	EGFR-Ex20Ins，HER2	2021-09-15
LONAPEGSOMATROPIN-TCGD	Biological Drug	ASCENDIS PHARMA ENCOCRINOLOGY DIV A/S	INJECTABLE;INJECTION	Injection	13.3MG	BLA	Type 1 - New Molecular Entity	GHR	2021-08-25
LONAPEGSOMATROPIN-TCGD	Biological Drug	ASCENDIS PHARMA ENCOCRINOLOGY DIV A/S	INJECTABLE;INJECTION	Injection	11MG	BLA	Type 1 - New Molecular Entity	GHR	2021-08-25
LONAPEGSOMATROPIN-TCGD	Biological Drug	ASCENDIS PHARMA ENCOCRINOLOGY DIV A/S	INJECTABLE;INJECTION	Injection	7.6MG	BLA	Type 1 - New Molecular Entity	GHR	2021-08-25
LONAPEGSOMATROPIN-TCGD	Biological Drug	ASCENDIS PHARMA ENCOCRINOLOGY DIV A/S	INJECTABLE;INJECTION	Injection	6.3MG	BLA	Type 1 - New Molecular Entity	GHR	2021-08-25
LONAPEGSOMATROPIN-TCGD	Biological Drug	ASCENDIS PHARMA ENCOCRINOLOGY DIV A/S	INJECTABLE;INJECTION	Injection	9.1MG	BLA	Type 1 - New Molecular Entity	GHR	2021-08-25
LONAPEGSOMATROPIN-TCGD	Biological Drug	ASCENDIS PHARMA ENCOCRINOLOGY DIV A/S	INJECTABLE;INJECTION	Injection	4.3MG	BLA	Type 1 - New Molecular Entity	GHR	2021-08-25
LONAPEGSOMATROPIN-TCGD	Biological Drug	ASCENDIS PHARMA ENCOCRINOLOGY DIV A/S	INJECTABLE;INJECTION	Injection	5.2MG	BLA	Type 1 - New Molecular Entity	GHR	2021-08-25
LONAPEGSOMATROPIN-TCGD	Biological Drug	ASCENDIS PHARMA ENCOCRINOLOGY DIV A/S	INJECTABLE;INJECTION	Injection	3.6MG	BLA	Type 1 - New Molecular Entity	GHR	2021-08-25
LONAPEGSOMATROPIN-TCGD	Biological Drug	ASCENDIS PHARMA ENCOCRINOLOGY DIV A/S	INJECTABLE;INJECTION	Injection	3MG	BLA	Type 1 - New Molecular Entity	GHR	2021-08-25
BELZUTIFAN	Chemical Drug	MERCK SHARP DOHME	TABLET;ORAL	Tablet	40MG	NDA	Type 1 - New Molecular Entity	HIF2A	2021-08-13
AVALGLUCOSIDASE ALFA-NGPT	Biological Drug	GENZYME CORP	INJECTABLE;INJECTION	Injection	100MG	BLA	Type 1 - New Molecular Entity	Glycogen	2021-08-06
SELEXIPAG	Chemical Drug	ACTELION	INJECTABLE;INJECTION	Injection	1800MCG	NDA	Type 3 - New Dosage Form	PTGIR	2021-07-29
SELEXIPAG	Chemical Drug	ACTELION	TABLET;ORAL	Tablet	1600MCG	NDA	Type 3 - New Dosage Form	PTGIR	2021-07-29
SELEXIPAG	Chemical Drug	ACTELION	TABLET;ORAL	Tablet	1400MCG	NDA	Type 3 - New Dosage Form	PTGIR	2021-07-29
SELEXIPAG	Chemical Drug	ACTELION	TABLET;ORAL	Tablet	800MCG	NDA	Type 3 - New Dosage Form	PTGIR	2021-07-29
SELEXIPAG	Chemical Drug	ACTELION	TABLET;ORAL	Tablet	600MCG	NDA	Type 3 - New Dosage Form	PTGIR	2021-07-29
SELEXIPAG	Chemical Drug	ACTELION	POWDER;INTRAVENOUS	Injection	1.8MG/VIAL	NDA	Type 3 - New Dosage Form	PTGIR	2021-07-29
SELEXIPAG	Chemical Drug	ACTELION	TABLET;ORAL	Tablet	1200MCG	NDA	Type 3 - New Dosage Form	PTGIR	2021-07-29
SELEXIPAG	Chemical Drug	ACTELION	TABLET;ORAL	Tablet	1000MCG	NDA	Type 3 - New Dosage Form	PTGIR	2021-07-29
SELEXIPAG	Chemical Drug	ACTELION	TABLET;ORAL	Tablet	400MCG	NDA	Type 3 - New Dosage Form	PTGIR	2021-07-29
ODEVIXIBAT	Chemical Drug	ALBIREO	CAPSULE;ORAL	Capsule	1.2MG	NDA	Type 1 - New Molecular Entity	ASBT	2021-07-20
ODEVIXIBAT	Chemical Drug	ALBIREO	CAPSULE, PELLETS;ORAL	Granules	0.6MG	NDA	Type 1 - New Molecular Entity	ASBT	2021-07-20
ODEVIXIBAT	Chemical Drug	ALBIREO	CAPSULE, PELLETS;ORAL	Granules	0.2MG	NDA	Type 1 - New Molecular Entity	ASBT	2021-07-20
ODEVIXIBAT	Chemical Drug	ALBIREO	CAPSULE;ORAL	Capsule	0.4MG	NDA	Type 1 - New Molecular Entity	ASBT	2021-07-20
BELUMOSUDIL MESYLATE	Chemical Drug	KADMON PHARMS LLC	TABLET;ORAL	Tablet	EQ 200MG BASE	NDA	Type 1 - New Molecular Entity	ROCK2	2021-07-16
FEXINIDAZOLE	Chemical Drug	SANOFI	TABLET;ORAL	Tablet	600MG	NDA	Type 1 - New Molecular Entity		2021-07-16
ASPARAGINASE ERWINIA CHRYSANTHEMI (RECOMBINANT)-RYWN	Biological Drug	JAZZ PHARMS	INJECTABLE;INTRAMUSCULAR	Injection	10MG/0.5ML	BLA	Type 1 - New Molecular Entity	Asparagine	2021-06-30
CYCLOSPORINE	Chemical Drug	SANTEN	EMULSION;OPHTHALMIC	Ophthalmic Preparation	0.001	NDA	Type 5 - New Formulation or New Manufacturer	PPIA	2021-06-23
GLECAPREVIR; PIBRENTASVIR	Chemical Drug	ABBVIE INC	PELLETS;ORAL	Granules	50MG;20MG/PACKET	NDA	Type 3 - New Dosage Form	NS3-4A，NS5A	2021-06-10
SOFOSBUVIR; VELPATASVIR	Chemical Drug	GILEAD SCIENCES INC	PELLETS;ORAL	Granules	200MG;50MG/PACKET	NDA	Type 3 - New Dosage Form	NS5B，NS5A	2021-06-10
SOFOSBUVIR; VELPATASVIR	Chemical Drug	GILEAD SCIENCES INC	PELLETS;ORAL	Granules	150MG;37.5MG/PACKET	NDA
BRINCIDOFOVIR	Chemical Drug	CHIMERIX	TABLET;ORAL	Tablet	100MG	NDA	Type 2 - New Active Ingredient		2021-06-04
BRINCIDOFOVIR	Chemical Drug	CHIMERIX	SUSPENSION;ORAL	Suspension	10MG/ML	NDA	Type 2 - New Active Ingredient		2021-06-04
INFIGRATINIB PHOSPHATE	Chemical Drug	HELSINN HLTHCARE	CAPSULE;ORAL	Capsule	100MG	NDA	Type 1 - New Molecular Entity	FGFR1，FGFR2，FGFR3	2021-05-28
SOTORASIB	Chemical Drug	AMGEN INC	TABLET;ORAL	Tablet	120MG	NDA	Type 1 - New Molecular Entity	KRAS G12C	2021-05-28
INFIGRATINIB PHOSPHATE	Chemical Drug	HELSINN HLTHCARE	CAPSULE;ORAL	Capsule	25MG	NDA	Type 1 - New Molecular Entity	FGFR1，FGFR2，FGFR3	2021-05-28
PEGCETACOPLAN	Chemical Drug	APELLIS PHARMS	SOLUTION;SUBCUTANEOUS	Injection	1080MG/20ML (54MG/ML)	NDA	Type 1 - New Molecular Entity	C3	2021-05-14
LONCASTUXIMAB TESIRINE-LPYL	Biological Drug	ADC Therapeutics SA	INJECTABLE;INJECTION	Injection	10MG	BLA	Type 1 - New Molecular Entity	CD19	2021-04-23
MELPHALAN FLUFENAMIDE HYDROCHLORIDE	Chemical Drug	ONCOPEPTIDES AB	POWDER;INTRAVENOUS	Injection	EQ 20MG BASE/VIAL	NDA	Type 1 - New Molecular Entity		2021-02-26
FOSDENOPTERIN HYDROBROMIDE	Chemical Drug	SENTYNL THERAPS INC	POWDER;INTRAVENOUS	Injection	EQ 9.5MG BASE/VIAL	NDA	Type 1 - New Molecular Entity		2021-02-26
CASIMERSEN	Chemical Drug	SAREPTA THERAPS INC	SOLUTION;INTRAVENOUS	Injection	100MG/2ML (50MG/ML)	NDA	Type 1 - New Molecular Entity	DMD	2021-02-25
EVINACUMAB-DGNB	Biological Drug	REGENERON PHARMACEUTICALS	SOLUTION; INJECTION	Injection	1200MG/8ML	BLA	Type 1 - New Molecular Entity	ANGPTL3	2021-02-11
EVINACUMAB-DGNB	Biological Drug	REGENERON PHARMACEUTICALS	SOLUTION; INJECTION	Injection	345MG/2.3ML	BLA	Type 1 - New Molecular Entity	ANGPTL3	2021-02-11
UMBRALISIB TOSYLATE	Chemical Drug	TG THERAPS	TABLET;ORAL	Tablet	EQ 200MG BASE	NDA	Type 1 - New Molecular Entity	PI3Kδ，CSNK1E	2021-02-05
TEPOTINIB HYDROCHLORIDE	Chemical Drug	EMD SERONO INC	TABLET;ORAL	Tablet	EQ 225MG BASE	NDA	Type 1 - New Molecular Entity	MET	2021-02-03
ANSUVIMAB-ZYKL	Biological Drug	RIDGEBACK BIOTHERAPEUTICS	POWDER;IV (INFUSION)	Injection	400MG/VIAL	BLA	Type 1 - New Molecular Entity		2020-12-21
BEROTRALSTAT HYDROCHLORIDE	Chemical Drug	BIOCRYST	CAPSULE;ORAL	Capsule	EQ 150MG BASE	NDA	Type 1 - New Molecular Entity	KLK	2020-12-03
BEROTRALSTAT HYDROCHLORIDE	Chemical Drug	BIOCRYST	CAPSULE;ORAL	Capsule	EQ 110MG BASE	NDA	Type 1 - New Molecular Entity	KLK	2020-12-03
TASIMELTEON	Chemical Drug	VANDA PHARMS INC	SUSPENSION;ORAL	Suspension	4MG/ML	NDA	Type 3 - New Dosage Form	MTNR1A，MTNR1B	2020-12-01
TASIMELTEON	Chemical Drug	VANDA PHARMS INC	SUSPENSION;ORAL	Suspension	4MG/ML	NDA	Type 3 - New Dosage Form	MTNR1A，MTNR1B	2020-12-01
PRALSETINIB	Chemical Drug	BLUEPRINT MEDICINES	CAPSULE;ORAL	Capsule	100MG	NDA	Type 9 - New Indication Submitted as Distinct NDA, Consolidated with Original NDA after Approval	RET	2020-12-01
NAXITAMAB-GQGK	Biological Drug	Y-MABS THERAPEUTICS INC	SOLUTION;INTRAVENOUS	Injection	40MG/10ML	BLA	Type 1 - New Molecular Entity	GD2	2020-11-25
SETMELANOTIDE ACETATE	Chemical Drug	RHYTHM	SOLUTION;SUBCUTANEOUS	Injection	EQ 10MG/ML BASE (EQ 10MG/ML BASE)	NDA	Type 1 - New Molecular Entity	MC4R	2020-11-25
LUMASIRAN SODIUM	Chemical Drug	ALNYLAM PHARMS INC	SOLUTION;SUBCUTANEOUS	Injection	EQ 94.5MG/0.5ML BASE (EQ 94.5MG/0.5ML BASE)	NDA	Type 1 - New Molecular Entity	HAO1	2020-11-23
LONAFARNIB	Chemical Drug	EIGER BIOPHARMS	CAPSULE;ORAL	Capsule	50MG	NDA	Type 1 - New Molecular Entity	FTase	2020-11-20
LONAFARNIB	Chemical Drug	EIGER BIOPHARMS	CAPSULE;ORAL	Capsule	75MG	NDA	Type 1 - New Molecular Entity	FTase	2020-11-20
MAGNESIUM SULFATE; POTASSIUM CHLORIDE; SODIUM SULFATE	Chemical Drug	BRAINTREE LABS	TABLET;ORAL	Tablet	0.225GM;0.188GM;1.479GM	NDA	Type 3 - New Dosage Form		2020-11-10
MANNITOL	Chemical Drug	CHIESI	POWDER;INHALATION	Inhalation	40MG	NDA	Type 10 - New Indication Submitted as Distinct NDA - Not Consolidated		2020-10-30
ATOLTIVIMAB; ODESIVIMAB; MAFTIVIMAB	Biological Drug	REGENERON PHARMACEUTICALS	SOLUTION; INJECTION	Injection	16.7MG/1ML	BLA	Type 1 - New Molecular Entity		2020-10-14
HYDROCORTISONE	Chemical Drug	ETON	GRANULE;ORAL	Granules	5MG	NDA	Type 3 - New Dosage Form		2020-09-29
HYDROCORTISONE	Chemical Drug	ETON	GRANULE;ORAL	Granules	2MG	NDA	Type 3 - New Dosage Form		2020-09-29
HYDROCORTISONE	Chemical Drug	ETON	GRANULE;ORAL	Granules	1MG	NDA	Type 3 - New Dosage Form		2020-09-29
HYDROCORTISONE	Chemical Drug	ETON	GRANULE;ORAL	Granules	0.5MG	NDA	Type 3 - New Dosage Form		2020-09-29
PRALSETINIB	Chemical Drug	GENENTECH INC	CAPSULE;ORAL	Capsule	100MG	NDA	Type 1 - New Molecular Entity	RET	2020-09-04
COPPER DOTATATE CU-64	Chemical Drug	RADIOMEDIX	SOLUTION;INTRAVENOUS	Injection	4mL (1mCi/ML)	NDA	Type 1 - New Molecular Entity	SSTR2	2020-09-03
AZACITIDINE	Chemical Drug	CELGENE CORP	TABLET;ORAL	Tablet	300MG	NDA	Type 3 - New Dosage Form	DNMT	2020-09-01
AZACITIDINE	Chemical Drug	CELGENE CORP	TABLET;ORAL	Tablet	200MG	NDA	Type 3 - New Dosage Form	DNMT	2020-09-01
SATRALIZUMAB	Biological Drug	GENENTECH	INJECTABLE;INJECTION	Injection	120MG/ML	BLA	Type 1 - New Molecular Entity	IL6R	2020-08-14
VILTOLARSEN	Chemical Drug	NIPPON SHINYAKU	SOLUTION;INTRAVENOUS	Injection	250MG/5ML (50MG/ML)	NDA	Type 1 - New Molecular Entity		2020-08-12
RISDIPLAM	Chemical Drug	GENENTECH INC	FOR SOLUTION;ORAL	Oral Liquid Preparation / Oral Solution	0.75MG/ML	NDA	Type 1 - New Molecular Entity	SMN2	2020-08-07
NIFURTIMOX	Chemical Drug	BAYER HEALTHCARE	TABLET;ORAL	Tablet	120MG	NDA	Type 1 - New Molecular Entity		2020-08-06
NIFURTIMOX	Chemical Drug	BAYER HEALTHCARE	TABLET;ORAL	Tablet	30MG	NDA	Type 1 - New Molecular Entity		2020-08-06
BELANTAMAB MAFODOTIN-BLMF	Biological Drug	GLAXOSMITHKLINE	INJECTABLE;INTRAVENOUS	Injection	2.5MG/KG	BLA	Type 1 - New Molecular Entity	BCMA	2020-08-05
TAFASITAMAB-CXIX	Biological Drug	MORPHOSYS US INC	SOLUTION;INTRAVENOUS	Injection	12MG/KG	BLA	Type 1 - New Molecular Entity	CD19	2020-07-31
CALCIUM OXYBATE; MAGNESIUM OXYBATE; POTASSIUM OXYBATE; SODIUM OXYBATE	Chemical Drug	JAZZ	SOLUTION;ORAL	Oral Liquid Preparation / Oral Solution	0.234GM/ML;0.096GM/ML;0.13GM/ML;0.04GM/ML	NDA	Type 2 - New Active Ingredient		2020-07-21
CEDAZURIDINE; DECITABINE	Chemical Drug	OTSUKA	TABLET;ORAL	Tablet	100MG;35MG	NDA	Type 1 - New Molecular Entity	DNMT，CDA	2020-07-07
TRIHEPTANOIN	Chemical Drug	ULTRAGENYX PHARM INC	LIQUID;ORAL	Oral Liquid Preparation / Oral Solution	100% w/w	NDA	Type 1 - New Molecular Entity		2020-06-30
OCTREOTIDE ACETATE	Chemical Drug	AMRYT	CAPSULE, DELAYED RELEASE;ORAL	Sustained/Controlled Release Capsule	EQ 20MG BASE	NDA	Type 5 - New Formulation or New Manufacturer	SSTR	2020-06-26
FENFLURAMINE HYDROCHLORIDE	Chemical Drug	ZOGENIX INC	SOLUTION;ORAL	Oral Liquid Preparation / Oral Solution	EQ 2.2MG BASE/ML	NDA	Type 3 - New Dosage Form	HTR2B	2020-06-25
TAZEMETOSTAT HYDROBROMIDE	Chemical Drug	EPIZYME INC	TABLET;ORAL	Tablet	200MG	NDA	Type 9 - New Indication Submitted as Distinct NDA, Consolidated with Original NDA after Approval	EZH2	2020-06-18
LURBINECTEDIN	Chemical Drug	JAZZ	POWDER;INTRAVENOUS	Injection	4MG/VIAL	NDA
INEBILIZUMAB-CDON	Biological Drug	VIELA BIO	INJECTABLE;INJECTION	Injection	100MG/10ML	BLA	Type 1 - New Molecular Entity	CD19	2020-06-11
ARTESUNATE	Chemical Drug	AMIVAS	POWDER;INTRAVENOUS	Injection	110MG/VIAL	NDA	Type 1 - New Molecular Entity	Malaria protein EXP-1	2020-05-26
DEFERIPRONE	Chemical Drug	CHIESI	TABLET;ORAL	Tablet	1GM	NDA	Type 5 - New Formulation or New Manufacturer	Iron	2020-05-19
RIPRETINIB	Chemical Drug	DECIPHERA PHARMS	TABLET;ORAL	Tablet	50MG	NDA	Type 1 - New Molecular Entity	KIT，PDGFRA	2020-05-15
SELPERCATINIB	Chemical Drug	LOXO ONCOLOGY INC	CAPSULE;ORAL	Capsule	80MG	NDA	Type 1 - New Molecular Entity	RET	2020-05-08
SELPERCATINIB	Chemical Drug	LOXO ONCOLOGY INC	CAPSULE;ORAL	Capsule	40MG	NDA	Type 1 - New Molecular Entity	RET	2020-05-08
CAPMATINIB HYDROCHLORIDE	Chemical Drug	NOVARTIS PHARM	TABLET;ORAL	Tablet	EQ 200MG BASE	NDA	Type 1 - New Molecular Entity	MET	2020-05-06
CAPMATINIB HYDROCHLORIDE	Chemical Drug	NOVARTIS PHARM	TABLET;ORAL	Tablet	EQ 150MG BASE	NDA	Type 1 - New Molecular Entity	MET	2020-05-06
DARATUMUMAB;HYALURONIDASE-FIHJ	Biological Drug	JANSSEN BIOTECH	INJECTABLE;INJECTION	Injection	120MG;2000UNITS/ML	BLA	Type 3 - New Dosage Form and Type 4 - New Combination	CD38	2020-05-01
PEMIGATINIB	Chemical Drug	INCYTE CORP	TABLET;ORAL	Tablet	13.5MG	NDA	Type 1 - New Molecular Entity	FGFR	2020-04-17
PEMIGATINIB	Chemical Drug	INCYTE CORP	TABLET;ORAL	Tablet	9MG	NDA	Type 1 - New Molecular Entity	FGFR	2020-04-17
PEMIGATINIB	Chemical Drug	INCYTE CORP	TABLET;ORAL	Tablet	4.5MG	NDA	Type 1 - New Molecular Entity	FGFR	2020-04-17
TUCATINIB	Chemical Drug	SEAGEN	TABLET;ORAL	Tablet	150MG	NDA	Type 1 - New Molecular Entity	HER2	2020-04-17
TUCATINIB	Chemical Drug	SEAGEN	TABLET;ORAL	Tablet	50MG	NDA	Type 1 - New Molecular Entity	HER2	2020-04-17
MITOMYCIN	Chemical Drug	UROGEN PHARMA	POWDER;PYELOCALYCEAL	Injection	40MG/VIAL	NDA	Type 5 - New Formulation or New Manufacturer		2020-04-15
SELUMETINIB SULFATE	Chemical Drug	ASTRAZENECA	CAPSULE;ORAL	Capsule	EQ 25MG BASE	NDA	Type 1 - New Molecular Entity	MAP2K2，MAP2K1	2020-04-10
SELUMETINIB SULFATE	Chemical Drug	ASTRAZENECA	CAPSULE;ORAL	Capsule	EQ 10MG BASE	NDA	Type 1 - New Molecular Entity	MAP2K2，MAP2K1	2020-04-10
OSILODROSTAT PHOSPHATE	Chemical Drug	RECORDATI RARE	TABLET;ORAL	Tablet	EQ 10MG BASE	NDA	Type 1 - New Molecular Entity	CYP11B1	2020-03-06
OSILODROSTAT PHOSPHATE	Chemical Drug	RECORDATI RARE	TABLET;ORAL	Tablet	EQ 5MG BASE	NDA	Type 1 - New Molecular Entity	CYP11B1	2020-03-06
OSILODROSTAT PHOSPHATE	Chemical Drug	RECORDATI RARE	TABLET;ORAL	Tablet	EQ 1MG BASE	NDA	Type 1 - New Molecular Entity	CYP11B1	2020-03-06
ISATUXIMAB-IRFC	Biological Drug	SANOFI AVENTIS US	INJECTABLE;INJECTION	Injection	500MG/25ML (20MG/ML)	BLA	Type 1 - New Molecular Entity	CD38	2020-03-02
ISATUXIMAB-IRFC	Biological Drug	SANOFI AVENTIS US	INJECTABLE;INJECTION	Injection	100MG/5ML (20MG/ML)	BLA	Type 1 - New Molecular Entity	CD38	2020-03-02
CYSTEAMINE BITARTRATE	Chemical Drug	HORIZON	GRANULE, DELAYED RELEASE;ORAL	Granules	EQ 300MG BASE/PACKET	NDA	Type 3 - New Dosage Form		2020-02-14
CYSTEAMINE BITARTRATE	Chemical Drug	HORIZON	GRANULE, DELAYED RELEASE;ORAL	Granules	EQ 75MG BASE/PACKET	NDA	Type 3 - New Dosage Form		2020-02-14
FIDAXOMICIN	Chemical Drug	CUBIST PHARMS LLC	FOR SUSPENSION;ORAL	Suspension	40MG/ML	NDA	Type 5 - New Formulation or New Manufacturer	SigA，RNA polymerase	2020-01-24
TAZEMETOSTAT HYDROBROMIDE	Chemical Drug	EPIZYME INC	TABLET;ORAL	Tablet	EQ 200MG BASE	NDA	Type 1 - New Molecular Entity	EZH2	2020-01-23
TEPROTUMUMAB-TRBW	Biological Drug	HORIZON THERAPEUTICS IRELAND	INJECTABLE;INJECTION	Injection	500MG	BLA	Type 1 - New Molecular Entity	IGF1R	2020-01-21
DIAZEPAM	Chemical Drug	NEURELIS INC	SPRAY;NASAL	Nasal Preparation	10MG/SPRAY	NDA	Type 3 - New Dosage Form	GABRA	2020-01-10
DIAZEPAM	Chemical Drug	NEURELIS INC	SPRAY;NASAL	Nasal Preparation	7.5MG/SPRAY	NDA	Type 3 - New Dosage Form	GABRA	2020-01-10
DIAZEPAM	Chemical Drug	NEURELIS INC	SPRAY;NASAL	Nasal Preparation	5MG/SPRAY	NDA	Type 3 - New Dosage Form	GABRA	2020-01-10
AVAPRITINIB	Chemical Drug	BLUEPRINT MEDICINES	TABLET;ORAL	Tablet	50MG	NDA	Type 1 - New Molecular Entity	PDGFRA，KIT，PDGFRB，CSF1R	2020-01-09
AVAPRITINIB	Chemical Drug	BLUEPRINT MEDICINES	TABLET;ORAL	Tablet	25MG	NDA	Type 1 - New Molecular Entity	PDGFRA，KIT，PDGFRB，CSF1R	2020-01-09
AVAPRITINIB	Chemical Drug	BLUEPRINT MEDICINES	TABLET;ORAL	Tablet	300MG	NDA	Type 1 - New Molecular Entity	PDGFRA，KIT，PDGFRB，CSF1R	2020-01-09
AVAPRITINIB	Chemical Drug	BLUEPRINT MEDICINES	TABLET;ORAL	Tablet	200MG	NDA	Type 1 - New Molecular Entity	PDGFRA，KIT，PDGFRB，CSF1R	2020-01-09
AVAPRITINIB	Chemical Drug	BLUEPRINT MEDICINES	TABLET;ORAL	Tablet	100MG	NDA	Type 1 - New Molecular Entity	PDGFRA，KIT，PDGFRB，CSF1R	2020-01-09
FAM-TRASTUZUMAB DERUXTECAN-NXKI	Biological Drug	DAIICHI SANKYO	INJECTABLE;INJECTION	Injection	100MG	BLA	Type 1 - New Molecular Entity	HER2	2019-12-20
BRILLIANT BLUE G	Chemical Drug	DUTCH OPHTHALMIC	SOLUTION;OPHTHALMIC	Ophthalmic Preparation	0.00025	NDA	Type 1 - New Molecular Entity		2019-12-20
NITRIC OXIDE		VERO BIOTECH	GAS;INHALATION	Medical Gas	800PPM	NDA	Type 5 - New Formulation or New Manufacturer		2019-12-20
GOLODIRSEN	Chemical Drug	SAREPTA THERAPS INC	SOLUTION;INTRAVENOUS	Injection	100MG/2ML (50MG/ML)	NDA	Type 1 - New Molecular Entity	DMD	2019-12-12
VOXELOTOR	Chemical Drug	GLOBAL BLOOD THERAPS	TABLET;ORAL	Tablet	500MG	NDA	Type 1 - New Molecular Entity	HbS	2019-11-25
RILUZOLE	Chemical Drug	AQUESTIVE	FILM;ORAL	Oral Film	50MG	NDA	Type 3 - New Dosage Form	SLC1A2，SLC7A11	2019-11-22
GIVOSIRAN SODIUM	Chemical Drug	ALNYLAM PHARMS INC	SOLUTION;SUBCUTANEOUS	Injection	EQ 189MG BASE/ML (EQ 189MG BASE/ML)	NDA	Type 1 - New Molecular Entity	ALAS1	2019-11-20
CRIZANLIZUMAB-TMCA	Biological Drug	NOVARTIS PHARMS CORP	INJECTABLE; INJECTION	Injection	100MG/10ML	BLA	Type 1 - New Molecular Entity	SELP	2019-11-15
ZANUBRUTINIB	Chemical Drug	BEIGENE	CAPSULE;ORAL	Capsule	80MG	NDA	Type 1 - New Molecular Entity	BTK	2019-11-14
LUSPATERCEPT-AAMT	Biological Drug	CELGENE CORP	POWDER;SUBCUTANEOUS	Injection	75MG/VIAL	BLA	Type 1 - New Molecular Entity	TGFB，GDF11	2019-11-08
LUSPATERCEPT-AAMT	Biological Drug	CELGENE CORP	POWDER;SUBCUTANEOUS	Injection	25MG/VIAL	BLA	Type 1 - New Molecular Entity	TGFB，GDF11	2019-11-08
ELEXACAFTOR, IVACAFTOR, TEZACAFTOR; IVACAFTOR	Chemical Drug	VERTEX PHARMS INC	TABLET;ORAL	Tablet	50MG,37.5MG,25MG; 75MG	NDA	Type 1 - New Molecular Entity	CFTR	2019-10-21
ELEXACAFTOR, IVACAFTOR, TEZACAFTOR; IVACAFTOR	Chemical Drug	VERTEX PHARMS INC	TABLET;ORAL	Tablet	100MG,75MG,50MG; 150MG	NDA	Type 1 - New Molecular Entity	CFTR	2019-10-21
AFAMELANOTIDE	Biological Drug	CLIVUNEL INC	IMPLANT;SUBCUTANEOUS	Implant	16MG	NDA	Type 1 - New Molecular Entity	MC1R	2019-10-08
DEXAMETHASONE	Chemical Drug	DEXCEL PHARMA	TABLET;ORAL	Tablet	20MG	NDA
BACLOFEN	Chemical Drug	METACEL PHARMS LLC	SOLUTION;ORAL	Oral Liquid Preparation / Oral Solution	5MG/5ML	NDA	Type 3 - New Dosage Form	GABRB	2019-09-18
SOFOSBUVIR	Chemical Drug	GILEAD SCIENCES INC	PELLETS;ORAL	Granules	200MG/PACKET	NDA	Type 3 - New Dosage Form	NS5B	2019-08-28
SOFOSBUVIR	Chemical Drug	GILEAD SCIENCES INC	PELLETS;ORAL	Granules	150MG/PACKET	NDA	Type 3 - New Dosage Form	NS5B	2019-08-28
LEDIPASVIR; SOFOSBUVIR	Chemical Drug	GILEAD SCIENCES INC	PELLETS;ORAL	Granules	45MG;200MG/PACKET	NDA	Type 3 - New Dosage Form	NS5B，NS5A	2019-08-28
LEDIPASVIR; SOFOSBUVIR	Chemical Drug	GILEAD SCIENCES INC	PELLETS;ORAL	Granules	33.75MG;150MG/PACKET	NDA	Type 3 - New Dosage Form	NS5B，NS5A	2019-08-28
GALLIUM GA 68 DOTATOC	Chemical Drug	UIHC PET IMAGING	SOLUTION;INTRAVENOUS	Injection	0.5-4mCi/ML	NDA	Type 1 - New Molecular Entity	SSTR2	2019-08-21
UPADACITINIB	Chemical Drug	ABBVIE INC	TABLET, EXTENDED RELEASE;ORAL	Sustained/Controlled Release Tablet	45MG	NDA	Type 1 - New Molecular Entity	JAK1	2019-08-16
UPADACITINIB	Chemical Drug	ABBVIE INC	TABLET, EXTENDED RELEASE;ORAL	Sustained/Controlled Release Tablet	30MG	NDA	Type 1 - New Molecular Entity	JAK1	2019-08-16
FEDRATINIB HYDROCHLORIDE	Chemical Drug	IMPACT	CAPSULE;ORAL	Capsule	EQ 100MG BASE	NDA	Type 1 - New Molecular Entity	FLT3，JAK2	2019-08-16
UPADACITINIB	Chemical Drug	ABBVIE INC	TABLET, EXTENDED RELEASE;ORAL	Sustained/Controlled Release Tablet	15MG	NDA	Type 1 - New Molecular Entity	JAK1	2019-08-16
ENTRECTINIB	Chemical Drug	GENENTECH INC	CAPSULE;ORAL	Capsule	200MG	NDA	Type 9 - New Indication Submitted as Distinct NDA, Consolidated with Original NDA after Approval	NTRK，ROS1，ALK	2019-08-15
ENTRECTINIB	Chemical Drug	GENENTECH INC	CAPSULE;ORAL	Capsule	100MG	NDA	Type 9 - New Indication Submitted as Distinct NDA, Consolidated with Original NDA after Approval	NTRK，ROS1，ALK	2019-08-15
ENTRECTINIB	Chemical Drug	GENENTECH INC	CAPSULE;ORAL	Capsule	200MG	NDA	Type 1 - New Molecular Entity	NTRK，ROS1，ALK	2019-08-15
ENTRECTINIB	Chemical Drug	GENENTECH INC	CAPSULE;ORAL	Capsule	100MG	NDA	Type 1 - New Molecular Entity	NTRK，ROS1，ALK	2019-08-15
PRETOMANID	Chemical Drug	MYLAN IRELAND LTD	TABLET;ORAL	Tablet	200MG	NDA	Type 1 - New Molecular Entity		2019-08-14
PITOLISANT HYDROCHLORIDE	Chemical Drug	HARMONY	TABLET;ORAL	Tablet	EQ 17.8MG BASE	NDA	Type 1 - New Molecular Entity	HRH3，KCNH2	2019-08-14
PITOLISANT HYDROCHLORIDE	Chemical Drug	HARMONY	TABLET;ORAL	Tablet	EQ 4.45MG BASE	NDA	Type 1 - New Molecular Entity	HRH3，KCNH2	2019-08-14
PEXIDARTINIB HYDROCHLORIDE	Chemical Drug	DAIICHI SANKYO INC	CAPSULE;ORAL	Capsule	EQ 200MG BASE	NDA	Type 1 - New Molecular Entity	CSF1R	2019-08-02
SELINEXOR	Chemical Drug	KARYOPHARM THERAPS	TABLET;ORAL	Tablet	40MG	NDA	Type 1 - New Molecular Entity	XPO1	2019-07-03
SELINEXOR	Chemical Drug	KARYOPHARM THERAPS	TABLET;ORAL	Tablet	60MG	NDA	Type 1 - New Molecular Entity	XPO1	2019-07-03
SELINEXOR	Chemical Drug	KARYOPHARM THERAPS	TABLET;ORAL	Tablet	50MG	NDA	Type 1 - New Molecular Entity	XPO1	2019-07-03
SELINEXOR	Chemical Drug	KARYOPHARM THERAPS	TABLET;ORAL	Tablet	20MG	NDA	Type 1 - New Molecular Entity	XPO1	2019-07-03
TIOPRONIN	Chemical Drug	MISSION PHARMACAL CO	TABLET, DELAYED RELEASE;ORAL	Sustained/Controlled Release Tablet	300MG	NDA	Type 3 - New Dosage Form		2019-06-28
TIOPRONIN	Chemical Drug	MISSION PHARMACAL CO	TABLET, DELAYED RELEASE;ORAL	Sustained/Controlled Release Tablet	100MG	NDA	Type 3 - New Dosage Form		2019-06-28
POLATUZUMAB VEDOTIN-PIIQ	Biological Drug	GENENTECH	POWDER;INTRAVENOUS	Injection	30MG/VIAL	BLA	Type 1 - New Molecular Entity	CD79B	2019-06-10
POLATUZUMAB VEDOTIN-PIIQ	Biological Drug	GENENTECH	POWDER;INTRAVENOUS	Injection	140MG/VIAL	BLA	Type 1 - New Molecular Entity	CD79B	2019-06-10
MIDAZOLAM	Chemical Drug	UCB INC	SPRAY;NASAL	Nasal Preparation	5MG/SPRAY	NDA	Type 3 - New Dosage Form	GABR	2019-05-17
AMIFAMPRIDINE	Chemical Drug	JACOBUS PHARM CO INC	TABLET;ORAL	Tablet	10MG	NDA	Type 2 - New Active Ingredient	KCN	2019-05-06
TAFAMIDIS	Chemical Drug	FOLDRX PHARMS	CAPSULE;ORAL	Capsule	61MG	NDA	Type 2 - New Active Ingredient	TTR	2019-05-03
TAFAMIDIS MEGLUMINE	Chemical Drug	FOLDRX PHARMS	CAPSULE;ORAL	Capsule	20MG	NDA	Type 1 - New Molecular Entity	TTR	2019-05-03
RISANKIZUMAB-RZAA	Biological Drug	ABBVIE INC	INJECTABLE;INJECTION	Injection	150MG/ML	BLA	Type 1 - New Molecular Entity	IL23A	2019-04-23
RISANKIZUMAB-RZAA	Biological Drug	ABBVIE INC	INJECTABLE;INJECTION	Injection	75MG/0.83ML	BLA	Type 1 - New Molecular Entity	IL23A	2019-04-23
IVABRADINE	Chemical Drug	AMGEN INC	SOLUTION;ORAL	Oral Liquid Preparation / Oral Solution	5MG/5ML (1MG/ML)	NDA	Type 3 - New Dosage Form	HCN	2019-04-22
ACYCLOVIR	Chemical Drug	FERA PHARMS LLC	OINTMENT;OPHTHALMIC	Ophthalmic Preparation	3% **Federal Register determination that product was not discontinued or withdrawn for safety or effectiveness reasons**	NDA	Type 3 - New Dosage Form	Thymidine kinase，DNA Pol	2019-03-29
SOLRIAMFETOL HYDROCHLORIDE	Chemical Drug	AXSOME MALTA	TABLET;ORAL	Tablet	EQ 150MG BASE	NDA	Type 1 - New Molecular Entity		2019-03-20
SOLRIAMFETOL HYDROCHLORIDE	Chemical Drug	AXSOME MALTA	TABLET;ORAL	Tablet	EQ 75MG BASE	NDA	Type 1 - New Molecular Entity		2019-03-20
CERITINIB	Chemical Drug	NOVARTIS	TABLET;ORAL	Tablet	150MG	NDA	UNKNOWN	ALK，ROS1	2019-03-18
TRICLABENDAZOLE	Chemical Drug	NOVARTIS	TABLET;ORAL	Tablet	250MG	NDA	Type 1 - New Molecular Entity	Tubulin	2019-02-13
CAPLACIZUMAB-YHDP	Biological Drug	ABLYNX NV	INJECTABLE;INJECTION	Injection	11MG/VIAL	BLA	Type 1 - New Molecular Entity	VWF	2019-02-06
TAGRAXOFUSP-ERZS	Biological Drug	STEMLINE THERAPEUTICS INC	SOLUTION;INJECTION	Injection	1000MCG	BLA	Type 1 - New Molecular Entity	IL3RA，EEF2	2018-12-21
RAVULIZUMAB-CWVZ	Biological Drug	ALEXION PHARM	INJECTABLE;INJECTION	Injection	300MG/30ML(10MG/ML)	BLA	Type 1 - New Molecular Entity	C5	2018-12-21
CALASPARGASE PEGOL-MKNL	Biological Drug	SERVIER PHARMA LLC	INJECTABLE;INTRAVENOUS	Injection	3750UNITS/5ML	BLA	Type 1 - New Molecular Entity	ASPG	2018-12-20
GILTERITINIB FUMARATE	Chemical Drug	ASTELLAS	TABLET;ORAL	Tablet	EQ 40MG BASE	NDA	Type 1 - New Molecular Entity	FLT3，AXL	2018-11-28
AMIFAMPRIDINE PHOSPHATE	Chemical Drug	CATALYST PHARMS	TABLET;ORAL	Tablet	EQ 10MG BASE	NDA	Type 1 - New Molecular Entity	KCN	2018-11-28
LAROTRECTINIB SULFATE	Chemical Drug	BAYER HEALTHCARE	SOLUTION;ORAL	Oral Liquid Preparation / Oral Solution	EQ 20MG BASE/ML	NDA	Type 3 - New Dosage Form	NTRK	2018-11-26
LAROTRECTINIB SULFATE	Chemical Drug	BAYER HLTHCARE	CAPSULE;ORAL	Capsule	EQ 100MG BASE	NDA	Type 1 - New Molecular Entity	NTRK	2018-11-26
LAROTRECTINIB SULFATE	Chemical Drug	BAYER HLTHCARE	CAPSULE;ORAL	Capsule	EQ 25MG BASE	NDA	Type 1 - New Molecular Entity	NTRK	2018-11-26
GLASDEGIB MALEATE	Chemical Drug	PFIZER	TABLET;ORAL	Tablet	EQ 100MG BASE	NDA	Type 1 - New Molecular Entity	SMO	2018-11-21
GLASDEGIB MALEATE	Chemical Drug	PFIZER	TABLET;ORAL	Tablet	EQ 25MG BASE	NDA	Type 1 - New Molecular Entity	SMO	2018-11-21
EMAPALUMAB-LZSG	Biological Drug	NOVIMMUNE S.A.	INJECTABLE;INJECTION	Injection	100MG/20ML	BLA
EMAPALUMAB-LZSG	Biological Drug	NOVIMMUNE S.A.	INJECTABLE;INJECTION	Injection	50MG/10ML	BLA	Type 1 - New Molecular Entity	IFNG	2018-11-20
EMAPALUMAB-LZSG	Biological Drug	NOVIMMUNE S.A.	INJECTABLE;INJECTION	Injection	10MG/2ML	BLA	Type 1 - New Molecular Entity	IFNG	2018-11-20
LORLATINIB	Chemical Drug	PFIZER	TABLET;ORAL	Tablet	100MG	NDA	Type 1 - New Molecular Entity	ALK，ROS1	2018-11-02
LORLATINIB	Chemical Drug	PFIZER	TABLET;ORAL	Tablet	25MG	NDA	Type 1 - New Molecular Entity	ALK，ROS1	2018-11-02
LEVOLEUCOVORIN	Chemical Drug	ACROTECH BIOPHARMA	POWDER;INTRAVENOUS	Injection	300MG/VIAL	NDA	Type 2 - New Active Ingredient	Folate receptor	2018-10-19
LEVOLEUCOVORIN	Chemical Drug	ACROTECH BIOPHARMA	POWDER;INTRAVENOUS	Injection	175MG/VIAL	NDA	Type 2 - New Active Ingredient	Folate receptor	2018-10-19
ELAPEGADEMASE-LVLR	Biological Drug	LEADIANT BIOSCI INC	INJECTABLE;INJECTION	Injection	1.6MG/ML	BLA	Type 1 - New Molecular Entity	Ado	2018-10-05
INOTERSEN SODIUM	Chemical Drug	AKCEA THERAPS	SOLUTION;SUBCUTANEOUS	Injection	EQ 284MG BASE/1.5ML (EQ 189.3MG BASE/ML)	NDA	Type 1 - New Molecular Entity	TTR	2018-10-05
AMIKACIN SULFATE	Chemical Drug	INSMED INC	SUSPENSION, LIPOSOMAL;INHALATION	Inhalation	EQ 590MG BASE/8.4ML	NDA	Type 3 - New Dosage Form	30S rProteins	2018-09-28
DACOMITINIB	Chemical Drug	PFIZER	TABLET;ORAL	Tablet	45MG	NDA	Type 1 - New Molecular Entity and Type 4 - New Combination	HER2，EGFR，HER4，HER3	2018-09-27
DACOMITINIB	Chemical Drug	PFIZER	TABLET;ORAL	Tablet	30MG	NDA	Type 1 - New Molecular Entity and Type 4 - New Combination	HER2，EGFR，HER4，HER3	2018-09-27
DACOMITINIB	Chemical Drug	PFIZER	TABLET;ORAL	Tablet	15MG	NDA	Type 1 - New Molecular Entity and Type 4 - New Combination	HER2，EGFR，HER4，HER3	2018-09-27
DUVELISIB	Chemical Drug	SECURA	CAPSULE;ORAL	Capsule	25MG	NDA	Type 1 - New Molecular Entity	PI3Kγ，PI3Kδ	2018-09-24
DUVELISIB	Chemical Drug	SECURA	CAPSULE;ORAL	Capsule	15MG	NDA	Type 1 - New Molecular Entity	PI3Kγ，PI3Kδ	2018-09-24
MIDAZOLAM HYDROCHLORIDE	Chemical Drug	MMT	SOLUTION;INTRAMUSCULAR	Injection	EQ 50MG BASE/10ML (EQ 5MG BASE/ML)	NDA	Type 10 - New Indication Submitted as Distinct NDA - Not Consolidated	GABRA	2018-09-14
MOXETUMOMAB PASUDOTOX-TDFK	Biological Drug	INNATE PHARMA	INJECTABLE;INJECTION	Injection	1MG/VIAL	BLA	Type 1 - New Molecular Entity	CD22，EEF2	2018-09-13
RILUZOLE	Chemical Drug	ITALFARMACO SA	SUSPENSION;ORAL	Suspension	50MG/10ML	NDA	Type 3 - New Dosage Form	SLC1A2，SLC7A11	2018-09-05
LANDELUMAB-FLYO	Biological Drug	DYAX CORP.	SOLUTION;SUBCUTANEOUS	Injection	300MG/2ML (150MG/ML)	BLA	Type 1 - New Molecular Entity	KLKB1	2018-08-23
LANDELUMAB-FLYO	Biological Drug	DYAX CORP.	SOLUTION;SUBCUTANEOUS	Injection	300MG/2ML (150MG/ML)	BLA	Type 1 - New Molecular Entity	KLKB1	2018-08-23
CENEGERMIN-BKBJ	Biological Drug	DOMPE FARMACEUTICI	SOLUTION;OPHTHALMIC	Ophthalmic Preparation	0.002%(20MCG/ML)	BLA	Type 1 - New Molecular Entity	NGF-R	2018-08-22
STIRIPENTOL	Chemical Drug	BIOCODEX SA	FOR SUSPENSION;ORAL	Suspension	500MG/PACKET	NDA	Type 3 - New Dosage Form	GABR	2018-08-20
STIRIPENTOL	Chemical Drug	BIOCODEX SA	FOR SUSPENSION;ORAL	Suspension	250MG/PACKET	NDA	Type 3 - New Dosage Form	GABR	2018-08-20
STIRIPENTOL	Chemical Drug	BIOCODEX SA	CAPSULE;ORAL	Capsule	500MG	NDA	Type 1 - New Molecular Entity	GABR	2018-08-20
STIRIPENTOL	Chemical Drug	BIOCODEX SA	CAPSULE;ORAL	Capsule	250MG	NDA	Type 1 - New Molecular Entity	GABR	2018-08-20
PATISIRAN SODIUM	Chemical Drug	ALNYLAM PHARMS INC	SOLUTION;INTRAVENOUS	Injection	EQ 10MG BASE/5ML (EQ 2MG BASE/ML)	NDA	Type 1 - New Molecular Entity	TTR	2018-08-10
MIGALASTAT HYDROCHLORIDE	Chemical Drug	AMICUS THERAP US	CAPSULE;ORAL	Capsule	EQ 123MG BASE	NDA	Type 1 - New Molecular Entity	GLA	2018-08-10
MOGAMULIZUMAB-KPKC	Biological Drug	KYOWA KIRIN	INJECTABLE;INJECTION	Injection	20MG/5ML	BLA	Type 1 - New Molecular Entity	CCR4	2018-08-08
IVACAFTOR; LUMACAFTOR	Chemical Drug	VERTEX PHARMS INC	GRANULE;ORAL	Granules	94MG/PACKET;75MG/PACKET	NDA	Type 3 - New Dosage Form	CFTR	2018-08-07
IVACAFTOR; LUMACAFTOR	Chemical Drug	VERTEX PHARMS INC	GRANULE;ORAL	Granules	188MG/PACKET;150MG/PACKET	NDA	Type 3 - New Dosage Form	CFTR	2018-08-07
IVACAFTOR; LUMACAFTOR	Chemical Drug	VERTEX PHARMS INC	GRANULE;ORAL	Granules	125MG/PACKET;100MG/PACKET	NDA	Type 3 - New Dosage Form	CFTR	2018-08-07
IOBENGUANE I-131	Chemical Drug	PROGENICS PHARMS INC	SOLUTION;INTRAVENOUS	Injection	15mCi/ML	NDA	Type 5 - New Formulation or New Manufacturer	SLC6A2	2018-07-30
TREPROSTINIL	Chemical Drug	UNITED THERAP	SOLUTION;INTRAVENOUS, SUBCUTANEOUS	Injection	200MG/20ML (10MG/ML)	NDA	Type 3 - New Dosage Form	PPARD，PTGIR，EP2，PTGDR	2018-07-30
TREPROSTINIL	Chemical Drug	UNITED THERAP	SOLUTION;INTRAVENOUS, SUBCUTANEOUS	Injection	100MG/20ML (5MG/ML)	NDA	Type 3 - New Dosage Form	PPARD，PTGIR，EP2，PTGDR	2018-07-30
TREPROSTINIL	Chemical Drug	UNITED THERAP	SOLUTION;INTRAVENOUS, SUBCUTANEOUS	Injection	50MG/20ML (2.5MG/ML)	NDA	Type 3 - New Dosage Form	PPARD，PTGIR，EP2，PTGDR	2018-07-30
TREPROSTINIL	Chemical Drug	UNITED THERAP	SOLUTION;INTRAVENOUS, SUBCUTANEOUS	Injection	20MG/20ML (1MG/ML)	NDA	Type 3 - New Dosage Form	PPARD，PTGIR，EP2，PTGDR	2018-07-30
FISH OIL TRIGLYCERIDES	Chemical Drug	FRESENIUS KABI USA	EMULSION;INTRAVENOUS	Injectable Emulsion	10GM/100ML (0.1GM/ML)	NDA	Type 1 - New Molecular Entity and Type 4 - New Combination		2018-07-27
FISH OIL TRIGLYCERIDES	Chemical Drug	FRESENIUS KABI USA	EMULSION;INTRAVENOUS	Injectable Emulsion	5GM/50ML (0.1GM/ML)	NDA	Type 1 - New Molecular Entity and Type 4 - New Combination		2018-07-27
IVOSIDENIB	Chemical Drug	SERVIER	TABLET;ORAL	Tablet	250MG	NDA	Type 1 - New Molecular Entity	IDH1	2018-07-20
TAFENOQUINE SUCCINATE	Chemical Drug	GLAXOSMITHKLINE	TABLET;ORAL	Tablet	EQ 150MG BASE	NDA	Type 1 - New Molecular Entity		2018-07-20
TECOVIRIMAT	Chemical Drug	SIGA TECHNOLOGIES	CAPSULE;ORAL	Capsule	200MG	NDA	Type 1 - New Molecular Entity	Envelope protein F13	2018-07-13
BINIMETINIB	Chemical Drug	ARRAY BIOPHARMA INC	TABLET;ORAL	Tablet	15MG	NDA	Type 1 - New Molecular Entity and Type 4 - New Combination	MAP2K1，MAP2K2	2018-06-27
ENCORAFENIB	Chemical Drug	ARRAY BIOPHARMA INC	CAPSULE;ORAL	Capsule	75MG	NDA	Type 1 - New Molecular Entity and Type 4 - New Combination	BRAF	2018-06-27
ENCORAFENIB	Chemical Drug	ARRAY BIOPHARMA INC	CAPSULE;ORAL	Capsule	50MG	NDA	Type 1 - New Molecular Entity and Type 4 - New Combination	BRAF	2018-06-27
CANNABIDIOL	Chemical Drug	GW RES LTD	SOLUTION;ORAL	Oral Liquid Preparation / Oral Solution	100MG/ML	NDA	Type 1 - New Molecular Entity	HTR1A，GLRA3，TRPV，DRD2，GPR55	2018-06-25
ALCOHOL	Chemical Drug	BPI LABS	SOLUTION;INTRA-ARTERIAL	Injection	99% (5ML)	NDA	Type 5 - New Formulation or New Manufacturer		2018-06-21
ALCOHOL	Chemical Drug	BPI LABS	SOLUTION;INTRA-ARTERIAL	Injection	99% (1ML)	NDA	Type 5 - New Formulation or New Manufacturer		2018-06-21
MOXIDECTIN	Chemical Drug	MDGH	TABLET;ORAL	Tablet	2MG	NDA	Type 1 - New Molecular Entity	GluCl	2018-06-13
PEGVALIASE-PQPZ	Biological Drug	BIOMARIN PHARM	INJECTABLE;INJECTION	Injection	20MG/ML	BLA	Type 1 - New Molecular Entity	Phe	2018-05-24
PEGVALIASE-PQPZ	Biological Drug	BIOMARIN PHARM	INJECTABLE;INJECTION	Injection	10MG/0.5ML	BLA	Type 1 - New Molecular Entity	Phe	2018-05-24
PEGVALIASE-PQPZ	Biological Drug	BIOMARIN PHARM	INJECTABLE;INJECTION	Injection	2.5MG/O.5ML	BLA
TACROLIMUS	Chemical Drug	ASTELLAS	FOR SUSPENSION;ORAL	Suspension	EQ 1MG BASE/PACKET	NDA	Type 3 - New Dosage Form	FKBP1A	2018-05-24
TACROLIMUS	Chemical Drug	ASTELLAS	FOR SUSPENSION;ORAL	Suspension	EQ 0.2MG BASE/PACKET	NDA	Type 3 - New Dosage Form	FKBP1A	2018-05-24
AVATROMBOPAG MALEATE	Chemical Drug	AKARX INC	TABLET;ORAL	Tablet	EQ 20MG BASE	NDA	Type 1 - New Molecular Entity	TPOR	2018-05-21
BENDAMUSTINE HYDROCHLORIDE	Chemical Drug	EAGLE PHARMS	SOLUTION;IV (INFUSION)	Injection	100MG/4ML (25MG/ML)	NDA	Type 5 - New Formulation or New Manufacturer		2018-05-15
TOLVAPTAN	Chemical Drug	OTSUKA	TABLET;ORAL	Tablet	90MG	NDA	Type 10 - New Indication Submitted as Distinct NDA - Not Consolidated	AVPR1A，AVPR2	2018-04-23
TOLVAPTAN	Chemical Drug	OTSUKA	TABLET;ORAL	Tablet	60MG	NDA	Type 10 - New Indication Submitted as Distinct NDA - Not Consolidated	AVPR1A，AVPR2	2018-04-23
TOLVAPTAN	Chemical Drug	OTSUKA	TABLET;ORAL	Tablet	45MG	NDA	Type 10 - New Indication Submitted as Distinct NDA - Not Consolidated	AVPR1A，AVPR2	2018-04-23
TOLVAPTAN	Chemical Drug	OTSUKA	TABLET;ORAL	Tablet	30MG	NDA	Type 10 - New Indication Submitted as Distinct NDA - Not Consolidated	AVPR1A，AVPR2	2018-04-23
TOLVAPTAN	Chemical Drug	OTSUKA	TABLET;ORAL	Tablet	15MG	NDA	Type 10 - New Indication Submitted as Distinct NDA - Not Consolidated	AVPR1A，AVPR2	2018-04-23
BUROSUMAB-TWZA	Biological Drug	ULTRAGENYX PHARM INC	INJECTABLE;INJECTION	Injection	10MG/ML	BLA	Type 1 - New Molecular Entity	FGF23	2018-04-17
FOSTAMATINIB DISODIUM	Chemical Drug	RIGEL PHARMS INC	TABLET;ORAL	Tablet	EQ 150MG BASE	NDA	Type 1 - New Molecular Entity	SYK	2018-04-17
FOSTAMATINIB DISODIUM	Chemical Drug	RIGEL PHARMS INC	TABLET;ORAL	Tablet	EQ 100MG BASE	NDA	Type 1 - New Molecular Entity	SYK	2018-04-17
IBALIZUMAB-UIYK	Biological Drug	THERATECHNOLOGIES	INJECTABLE;INJECTION	Injection	150MG/ML	BLA	Type 1 - New Molecular Entity	CD4	2018-03-06
IBRUTINIB	Chemical Drug	PHARMACYCLICS INC	TABLET;ORAL	Tablet	560MG	NDA	Type 3 - New Dosage Form	BTK	2018-02-16
IBRUTINIB	Chemical Drug	PHARMACYCLICS INC	TABLET;ORAL	Tablet	420MG	NDA	Type 3 - New Dosage Form	BTK	2018-02-16
IBRUTINIB	Chemical Drug	PHARMACYCLICS INC	TABLET;ORAL	Tablet	280MG	NDA	Type 3 - New Dosage Form	BTK	2018-02-16
IBRUTINIB	Chemical Drug	PHARMACYCLICS INC	TABLET;ORAL	Tablet	140MG	NDA	Type 3 - New Dosage Form	BTK	2018-02-16
IVACAFTOR; IVACAFTOR, TEZACAFTOR	Chemical Drug	VERTEX PHARMS INC	TABLET;ORAL	Tablet	75MG;75MG, 50MG	NDA	Type 1 - New Molecular Entity	CFTR	2018-02-12
IVACAFTOR; IVACAFTOR, TEZACAFTOR	Chemical Drug	VERTEX PHARMS INC	TABLET;ORAL	Tablet	150MG;150MG, 100MG	NDA	Type 1 - New Molecular Entity	CFTR	2018-02-12
BICTEGRAVIR SODIUM; EMTRICITABINE; TENOFOVIR ALAFENAMIDE FUMARATE	Chemical Drug	GILEAD SCIENCES INC	TABLET;ORAL	Tablet	EQ 30MG BASE;120MG;EQ 15MG BASE	NDA	Type 1 - New Molecular Entity and Type 4 - New Combination	Reverse transcriptase/RNaseH	2018-02-07
BICTEGRAVIR SODIUM; EMTRICITABINE; TENOFOVIR ALAFENAMIDE FUMARATE	Chemical Drug	GILEAD SCIENCES INC	TABLET;ORAL	Tablet	EQ 50MG BASE;200MG;EQ 25MG BASE	NDA	Type 1 - New Molecular Entity and Type 4 - New Combination	Reverse transcriptase/RNaseH	2018-02-07
LUTETIUM LU 177 DOTATATE	Chemical Drug	AAA USA INC	SOLUTION;INTRAVENOUS	Injection	10mCi/ML	NDA	Type 1 - New Molecular Entity	SSTR2	2018-01-26
HYDROXYUREA	Chemical Drug	ADDMEDICA SAS	TABLET;ORAL	Tablet	1GM	NDA	Type 3 - New Dosage Form	RNR	2017-12-21
HYDROXYUREA	Chemical Drug	ADDMEDICA SAS	TABLET;ORAL	Tablet	100MG	NDA	Type 3 - New Dosage Form	RNR	2017-12-21
MACIMORELIN ACETATE	Chemical Drug	NOVO	FOR SOLUTION;ORAL	Oral Liquid Preparation / Oral Solution	EQ 60MG BASE/POUCH	NDA	Type 1 - New Molecular Entity	GHSR	2017-12-20
BUPRENORPHINE	Chemical Drug	INDIVIOR INC	SOLUTION, EXTENDED RELEASE;SUBCUTANEOUS	Injection	300MG/1.5ML (200MG/ML)	NDA	Type 3 - New Dosage Form	KOR，MOR	2017-11-30
BUPRENORPHINE	Chemical Drug	INDIVIOR INC	SOLUTION, EXTENDED RELEASE;SUBCUTANEOUS	Injection	100MG/0.5ML (100MG/0.5ML)	NDA	Type 3 - New Dosage Form	KOR，MOR	2017-11-30
EMICIZUMAB	Biological Drug	GENENTECH INC	INJECTABLE;INJECTION	Injection	150MG	BLA	Type 1 - New Molecular Entity	FIX，FX	2017-11-16
EMICIZUMAB	Biological Drug	GENENTECH INC	INJECTABLE;INJECTION	Injection	105MG/0.7ML	BLA	Type 1 - New Molecular Entity	FIX，FX	2017-11-16
EMICIZUMAB	Biological Drug	GENENTECH INC	INJECTABLE;INJECTION	Injection	60MG/0.4ML	BLA	Type 1 - New Molecular Entity	FIX，FX	2017-11-16
EMICIZUMAB	Biological Drug	GENENTECH INC	INJECTABLE;INJECTION	Injection	30MG/ML	BLA	Type 1 - New Molecular Entity	FIX，FX	2017-11-16
VESTRONIDASE ALFA-VJBK	Biological Drug	ULTRAGENYX PHARM INC	INJECTABLE;INJECTION	Injection	10MG/5ML	BLA	Type 1 - New Molecular Entity	GAGs	2017-11-15
LETERMOVIR	Chemical Drug	MERCK SHARP DOHME	SOLUTION;INTRAVENOUS	Injection	480MG/24ML (20MG/ML)	NDA	Type 3 - New Dosage Form	TRM1，TRM2，TRM3	2017-11-08
LETERMOVIR	Chemical Drug	MERCK SHARP DOHME	SOLUTION;INTRAVENOUS	Injection	240MG/12ML (20MG/ML)	NDA	Type 3 - New Dosage Form	TRM1，TRM2，TRM3	2017-11-08
LETERMOVIR	Chemical Drug	MERCK SHARP DOHME	TABLET;ORAL	Tablet	480MG	NDA	Type 1 - New Molecular Entity	TRM1，TRM2，TRM3	2017-11-08
LETERMOVIR	Chemical Drug	MERCK SHARP DOHME	TABLET;ORAL	Tablet	240MG	NDA	Type 1 - New Molecular Entity	TRM1，TRM2，TRM3	2017-11-08
ACALABRUTINIB	Chemical Drug	ASTRAZENECA	CAPSULE;ORAL	Capsule	100MG	NDA	Type 1 - New Molecular Entity	BTK	2017-10-31
ASCORBIC ACID	Chemical Drug	MCGUFF	SOLUTION;INTRAVENOUS	Injection	25,000MG/50ML (500MG/ML)	NDA	Type 7 - Drug Already Marketed without Approved NDA	DBH	2017-10-02
COPANLISIB DIHYDROCHLORIDE	Chemical Drug	BAYER HEALTHCARE	POWDER;INTRAVENOUS	Injection	60MG/VIAL	NDA	Type 1 - New Molecular Entity	PI3K	2017-09-14
BOSENTAN	Chemical Drug	ACTELION	TABLET, FOR SUSPENSION;ORAL	Tablet	32MG	NDA	Type 5 - New Formulation or New Manufacturer	EDNRB，EDNRA	2017-09-05
GEMTUZUMAB OZOGAMICIN	Biological Drug	WYETH PHARMS INC	VIAL;SINGLE-DOSE	Injection	4.5MG	BLA	Type 4 - New Combination	CD33	2017-09-01
BENZNIDAZOLE	Chemical Drug	CHEMO RESEARCH SL	TABLET;ORAL	Tablet	100MG	NDA	Type 1 - New Molecular Entity		2017-08-29
BENZNIDAZOLE	Chemical Drug	CHEMO RESEARCH SL	TABLET;ORAL	Tablet	12.5MG	NDA	Type 1 - New Molecular Entity		2017-08-29
AMANTADINE HYDROCHLORIDE	Chemical Drug	ADAMAS OPERATIONS	CAPSULE, EXTENDED RELEASE;ORAL	Sustained/Controlled Release Capsule	EQ 137MG BASE	NDA	Type 3 - New Dosage Form	DRD2，GRIN3A，M2 protein	2017-08-24
AMANTADINE HYDROCHLORIDE	Chemical Drug	ADAMAS OPERATIONS	CAPSULE, EXTENDED RELEASE;ORAL	Sustained/Controlled Release Capsule	EQ 68.5MG BASE	NDA	Type 3 - New Dosage Form	DRD2，GRIN3A，M2 protein	2017-08-24
INOTUZUMAB OZOGAMICIN	Biological Drug	WYETH PHARMS INC	POWDER, FOR INJECTION SOLUTION, LYOPHILIZED POWDER	Injection	0.9/MG/VIAL	BLA	Type 1 - New Molecular Entity	CD22	2017-08-17
OLAPARIB	Chemical Drug	ASTRAZENECA	TABLET;ORAL	Tablet	150MG	NDA	Type 3 - New Dosage Form	PARP	2017-08-17
OLAPARIB	Chemical Drug	ASTRAZENECA	TABLET;ORAL	Tablet	100MG	NDA	Type 3 - New Dosage Form	PARP	2017-08-17
SPIRONOLACTONE	Chemical Drug	CMP DEV LLC	SUSPENSION;ORAL	Suspension	25MG/5ML	NDA	Type 3 - New Dosage Form	AR，CYP17A1，NR3C1，NR3C2，PGR，NR1I2，SRD5A3，SHBG，N-type Calcium Channel	2017-08-04
CYTARABINE; DAUNORUBICIN	Chemical Drug	CELATOR PHARMS	POWDER;INTRAVENOUS	Injection	100MG;44MG	NDA
GLECAPREVIR; PIBRENTASVIR	Chemical Drug	ABBVIE INC	TABLET;ORAL	Tablet	100MG;40MG	NDA	Type 1 - New Molecular Entity and Type 4 - New Combination	NS3-4A，NS5A	2017-08-03
ENASIDENIB MESYLATE	Chemical Drug	CELGENE CORP	TABLET;ORAL	Tablet	EQ 100MG BASE	NDA	Type 1 - New Molecular Entity	IDH2	2017-08-01
ENASIDENIB MESYLATE	Chemical Drug	CELGENE CORP	TABLET;ORAL	Tablet	EQ 50MG BASE	NDA	Type 1 - New Molecular Entity	IDH2	2017-08-01
L-GLUTAMINE	Chemical Drug	EMMAUS MEDCL	FOR SOLUTION;ORAL	Oral Liquid Preparation / Oral Solution	5GM/PACKET	NDA	Type 5 - New Formulation or New Manufacturer		2017-07-07
TRIPTORELIN PAMOATE	Chemical Drug	AZURITY	FOR SUSPENSION, EXTENDED RELEASE;INTRAMUSCULAR	Injection	EQ 22.5MG BASE/VIAL	NDA	Type 5 - New Formulation or New Manufacturer	GNRHR	2017-06-29
RITUXIMAB; HYALURONIDASE (HUMAN RECOMBINANT)	Biological Drug	GENENTECH INC	SOLUTION;SUBCUTANEOUS	Injection	1600MG and 26800UNITS/13.4ML	BLA	Type 5 - New Formulation or New Manufacturer	CD20，HA	2017-06-22
RITUXIMAB; HYALURONIDASE (HUMAN RECOMBINANT)	Biological Drug	GENENTECH INC	SOLUTION;SUBCUTANEOUS	Injection	1400MG and 23400UNITS/11.7ML	BLA	Type 5 - New Formulation or New Manufacturer	CD20，HA	2017-06-22
RITONAVIR	Chemical Drug	ABBVIE INC	POWDER;ORAL	Powder	100MG/PACKET	NDA	Type 3 - New Dosage Form	CYP3A4，HIV-1 protease	2017-06-07
AMINOLEVULINIC ACID HYDROCHLORIDE	Chemical Drug	NXDC	FOR SOLUTION;ORAL	Oral Liquid Preparation / Oral Solution	1.5GM/VIAL	NDA	Type 3 - New Dosage Form	ALAD	2017-06-06
DEFERASIROX	Chemical Drug	NOVARTIS	GRANULE;ORAL	Granules	360MG	NDA	Type 5 - New Formulation or New Manufacturer		2017-05-18
DEFERASIROX	Chemical Drug	NOVARTIS	GRANULE;ORAL	Granules	180MG	NDA	Type 5 - New Formulation or New Manufacturer		2017-05-18
DEFERASIROX	Chemical Drug	NOVARTIS	GRANULE;ORAL	Granules	90MG	NDA	Type 5 - New Formulation or New Manufacturer		2017-05-18
EDARAVONE	Chemical Drug	MITSUBISHI TANABE	SOLUTION;INTRAVENOUS	Injection	60MG/100ML (0.6MG/ML)	NDA	Type 1 - New Molecular Entity		2017-05-05
EDARAVONE	Chemical Drug	MITSUBISHI TANABE	SOLUTION;INTRAVENOUS	Injection	30MG/100ML (0.3MG/ML)	NDA	Type 1 - New Molecular Entity		2017-05-05
DURVALUMAB	Biological Drug	ASTRAZENECA UK LTD	INJECTABLE;INJECTION	Injection	50MG/ML	BLA	Type 1 - New Molecular Entity	PD-L1	2017-05-01
TALC	Chemical Drug	NOVATECH SA	POWDER;INTRAPLEURAL	Injection	4GM/VIAL	NDA	Type 5 - New Formulation or New Manufacturer		2017-05-01
TALC	Chemical Drug	NOVATECH SA	POWDER;INTRAPLEURAL	Injection	3GM/VIAL	NDA	Type 5 - New Formulation or New Manufacturer		2017-05-01
TALC	Chemical Drug	NOVATECH SA	POWDER;INTRAPLEURAL	Injection	2GM/VIAL	NDA	Type 5 - New Formulation or New Manufacturer		2017-05-01
BRIGATINIB	Chemical Drug	TAKEDA PHARMS USA	TABLET;ORAL	Tablet	180MG	NDA	Type 1 - New Molecular Entity	ALK，EGFR，ROS1，IGF1R，FLT3	2017-04-28
BRIGATINIB	Chemical Drug	TAKEDA PHARMS USA	TABLET;ORAL	Tablet	90MG	NDA	Type 1 - New Molecular Entity	ALK，EGFR，ROS1，IGF1R，FLT3	2017-04-28
BRIGATINIB	Chemical Drug	TAKEDA PHARMS USA	TABLET;ORAL	Tablet	30MG	NDA	Type 1 - New Molecular Entity	ALK，EGFR，ROS1，IGF1R，FLT3	2017-04-28
MIDOSTAURIN	Chemical Drug	NOVARTIS	CAPSULE;ORAL	Capsule	25MG	NDA	Efficacy	VEGFR-2，FLT3，KIT，PKC，PDGFRB	2017-04-28
CERLIPONASE ALFA	Biological Drug	BIOMARIN PHARM	INJECTABLE;INJECTION	Injection	30MG/ML	BLA	Type 1 - New Molecular Entity		2017-04-27
METHOTREXATE SODIUM	Chemical Drug	AZURITY	SOLUTION;ORAL	Oral Liquid Preparation / Oral Solution	EQ 2.5MG BASE/ML	NDA	Type 3 - New Dosage Form	DHFR	2017-04-25
DEUTETRABENAZINE	Chemical Drug	TEVA BRANDED PHARM	TABLET;ORAL	Tablet	12MG	NDA	Type 1 - New Molecular Entity	SLC18A2	2017-04-03
DEUTETRABENAZINE	Chemical Drug	TEVA BRANDED PHARM	TABLET;ORAL	Tablet	9MG	NDA	Type 1 - New Molecular Entity	SLC18A2	2017-04-03
DEUTETRABENAZINE	Chemical Drug	TEVA BRANDED PHARM	TABLET;ORAL	Tablet	6MG	NDA	Type 1 - New Molecular Entity	SLC18A2	2017-04-03
DUPILUMAB	Biological Drug	REGENERON PHARMACEUTICALS	INJECTABLE; INJECTION	Injection	150MG/ML	BLA	Type 1 - New Molecular Entity	IL4R	2017-03-28
NIRAPARIB TOSYLATE	Chemical Drug	GLAXOSMITHKLINE	CAPSULE;ORAL	Capsule	EQ 100MG BASE	NDA	Type 1 - New Molecular Entity	PARP1，PARP2	2017-03-27
AVELUMAB	Biological Drug	EMD SERONO INC	INJECTABLE;INJECTION	Injection	20MG/ML	BLA	Type 1 - New Molecular Entity	PD-L1	2017-03-23
TELOTRISTAT ETIPRATE	Chemical Drug	TERSERA	TABLET;ORAL	Tablet	EQ 250MG BASE	NDA	Type 1 - New Molecular Entity	TPH1	2017-02-28
DEFLAZACORT	Chemical Drug	PTC THERAP	SUSPENSION;ORAL	Suspension	22.75MG/ML	NDA	Type 1 - New Molecular Entity	NR3C1	2017-02-09
DEFLAZACORT	Chemical Drug	PTC THERAP	TABLET;ORAL	Tablet	36MG	NDA	Type 1 - New Molecular Entity	NR3C1	2017-02-09
DEFLAZACORT	Chemical Drug	PTC THERAP	TABLET;ORAL	Tablet	30MG	NDA	Type 1 - New Molecular Entity	NR3C1	2017-02-09
DEFLAZACORT	Chemical Drug	PTC THERAP	TABLET;ORAL	Tablet	18MG	NDA	Type 1 - New Molecular Entity	NR3C1	2017-02-09
DEFLAZACORT	Chemical Drug	PTC THERAP	TABLET;ORAL	Tablet	6MG	NDA	Type 1 - New Molecular Entity	NR3C1	2017-02-09
THIOTEPA	Chemical Drug	ADIENNE SA	POWDER;INTRACAVITARY, INTRAVENOUS, INTRAVESICAL	Injection	100MG/VIAL	NDA	Type 5 - New Formulation or New Manufacturer		2017-01-26
THIOTEPA	Chemical Drug	ADIENNE SA	POWDER;INTRACAVITARY, INTRAVENOUS, INTRAVESICAL	Injection	15MG/VIAL	NDA	Type 5 - New Formulation or New Manufacturer		2017-01-26
PIRFENIDONE	Chemical Drug	GENENTECH INC	TABLET;ORAL	Tablet	801MG	NDA	Type 3 - New Dosage Form	MAPK12	2017-01-11
PIRFENIDONE	Chemical Drug	GENENTECH INC	TABLET;ORAL	Tablet	534MG **Federal Register determination that product was not discontinued or withdrawn for safety or effectiveness reasons**	NDA	Type 3 - New Dosage Form	MAPK12	2017-01-11
PIRFENIDONE	Chemical Drug	GENENTECH INC	TABLET;ORAL	Tablet	267MG	NDA	Type 3 - New Dosage Form	MAPK12	2017-01-11
NUSINERSEN SODIUM	Chemical Drug	BIOGEN IDEC	SOLUTION;INTRATHECAL	Topical Liquid Preparation / Lotion	EQ 12MG BASE/5ML (EQ 2.4MG BASE/ML)	NDA	Type 1 - New Molecular Entity	SMN2	2016-12-23
RUCAPARIB CAMSYLATE	Chemical Drug	CLOVIS ONCOLOGY INC	TABLET;ORAL	Tablet	EQ 250MG BASE	NDA	Type 1 - New Molecular Entity	PARP1，PARP2，PARP3	2016-12-19
RUCAPARIB CAMSYLATE	Chemical Drug	CLOVIS ONCOLOGY INC	TABLET;ORAL	Tablet	EQ 300MG BASE	NDA	Type 1 - New Molecular Entity	PARP1，PARP2，PARP3	2016-12-19
RUCAPARIB CAMSYLATE	Chemical Drug	CLOVIS ONCOLOGY INC	TABLET;ORAL	Tablet	EQ 200MG BASE	NDA	Type 1 - New Molecular Entity	PARP1，PARP2，PARP3	2016-12-19
OLARATUMAB	Biological Drug	ELI LILLY AND CO	INJECTABLE; INJECTION	Injection	500MG/50ML	BLA	Type 1 - New Molecular Entity	PDGFRA	2016-10-19
MEBENDAZOLE	Chemical Drug	JANSSEN PHARMS	TABLET, CHEWABLE;ORAL	Chewable Tablet	500MG	NDA	Type 5 - New Formulation or New Manufacturer	Tubulin-α，Tubulin-β，β-tubulin-1	2016-10-19
CARBAMAZEPINE	Chemical Drug	LUNDBECK PHARMS LLC	SOLUTION;INTRAVENOUS	Injection	200MG/20ML (10MG/ML)	NDA	Type 3 - New Dosage Form	NR1I2，Sodium channel，CHRNA4，CHRNB2，SCN	2016-10-07
LEVOLEUCOVORIN CALCIUM	Chemical Drug	ACTAVIS LLC	POWDER;INTRAVENOUS	Injection	EQ 175MG BASE/VIAL	NDA	Type 5 - New Formulation or New Manufacturer	DHFR，SHMT	2016-09-29
ENALAPRIL MALEATE	Chemical Drug	AZURITY	SOLUTION;ORAL	Oral Liquid Preparation / Oral Solution	1MG/ML	NDA
ETEPLIRSEN	Chemical Drug	SAREPTA THERAPS INC	SOLUTION;INTRAVENOUS	Injection	500MG/10ML (50MG/ML)	NDA	Type 1 - New Molecular Entity	DMD	2016-09-19
ETEPLIRSEN	Chemical Drug	SAREPTA THERAPS INC	SOLUTION;INTRAVENOUS	Injection	100MG/2ML (50MG/ML)	NDA	Type 1 - New Molecular Entity	DMD	2016-09-19
SOFOSBUVIR; VELPATASVIR	Chemical Drug	GILEAD SCIENCES INC	TABLET;ORAL	Tablet	200MG;50MG	NDA	Type 1 - New Molecular Entity and Type 4 - New Combination	NS5B，NS5A	2016-06-28
SOFOSBUVIR; VELPATASVIR	Chemical Drug	GILEAD SCIENCES INC	TABLET;ORAL	Tablet	400MG;100MG	NDA	Type 1 - New Molecular Entity and Type 4 - New Combination	NS5B，NS5A	2016-06-28
GALLIUM DOTATATE GA-68	Chemical Drug	AAA USA INC	POWDER;INTRAVENOUS	Injection	2.1-5.5mCi/ML	NDA	Type 1 - New Molecular Entity	SSTR2	2016-06-01
OBETICHOLIC ACID	Chemical Drug	INTERCEPT PHARMS INC	TABLET;ORAL	Tablet	10MG	NDA	Type 1 - New Molecular Entity	FXR	2016-05-27
OBETICHOLIC ACID	Chemical Drug	INTERCEPT PHARMS INC	TABLET;ORAL	Tablet	5MG	NDA	Type 1 - New Molecular Entity	FXR	2016-05-27
ATEZOLIZUMAB	Biological Drug	GENENTECH INC	INJECTABLE;INJECTION	Injection	1200MG/20ML	BLA	Type 1 - New Molecular Entity	PD-L1	2016-05-18
CABOZANTINIB S-MALATE	Chemical Drug	EXELIXIS INC	TABLET;ORAL	Tablet	EQ 60MG BASE	NDA	Type 3 - New Dosage Form	MET，AXL，RET，ROS1，TYRO3，MERTK，KIT，NTRK2，FLT3，TEK，VEGFR	2016-04-25
CABOZANTINIB S-MALATE	Chemical Drug	EXELIXIS INC	TABLET;ORAL	Tablet	EQ 40MG BASE	NDA	Type 3 - New Dosage Form	MET，AXL，RET，ROS1，TYRO3，MERTK，KIT，NTRK2，FLT3，TEK，VEGFR	2016-04-25
CABOZANTINIB S-MALATE	Chemical Drug	EXELIXIS INC	TABLET;ORAL	Tablet	EQ 20MG BASE	NDA	Type 3 - New Dosage Form	MET，AXL，RET，ROS1，TYRO3，MERTK，KIT，NTRK2，FLT3，TEK，VEGFR	2016-04-25
NITISINONE	Chemical Drug	SWEDISH ORPHAN	SUSPENSION;ORAL	Suspension	4MG/ML	NDA	Type 3 - New Dosage Form	HPD	2016-04-22
RIBOFLAVIN 5'-PHOSPHATE SODIUM	Chemical Drug	GLAUKOS	SOLUTION/DROPS;OPHTHALMIC	Ophthalmic Preparation	0.00146	NDA	Type 3 - New Dosage Form		2016-04-15
RIBOFLAVIN 5'-PHOSPHATE SODIUM	Chemical Drug	GLAUKOS	SOLUTION/DROPS;OPHTHALMIC	Ophthalmic Preparation	0.00146	NDA	Type 3 - New Dosage Form		2016-04-15
VENETOCLAX	Chemical Drug	ABBVIE INC	TABLET;ORAL	Tablet	100MG	NDA	Type 1 - New Molecular Entity	BCL2	2016-04-11
VENETOCLAX	Chemical Drug	ABBVIE INC	TABLET;ORAL	Tablet	50MG	NDA	Type 1 - New Molecular Entity	BCL2	2016-04-11
VENETOCLAX	Chemical Drug	ABBVIE INC	TABLET;ORAL	Tablet	10MG	NDA	Type 1 - New Molecular Entity	BCL2	2016-04-11
METHYLENE BLUE	Chemical Drug	PROVEPHARM SAS	SOLUTION;INTRAVENOUS	Injection	10MG/2ML (5MG/ML)	NDA	Type 5 - New Formulation or New Manufacturer	GUCY1A2，NOS1	2016-04-08
METHYLENE BLUE	Chemical Drug	PROVEPHARM SAS	SOLUTION;INTRAVENOUS	Injection	50MG/10ML (5MG/ML)	NDA	Type 5 - New Formulation or New Manufacturer	GUCY1A2，NOS1	2016-04-08
EMTRICITABINE; TENOFOVIR ALAFENAMIDE FUMARATE	Chemical Drug	GILEAD SCIENCES INC	TABLET;ORAL	Tablet	120MG;EQ 15MG BASE	NDA	Type 4 - New Combination	Reverse transcriptase/RNaseH	2016-04-04
EMTRICITABINE; TENOFOVIR ALAFENAMIDE FUMARATE	Chemical Drug	GILEAD SCIENCES INC	TABLET;ORAL	Tablet	200MG;EQ 25MG BASE	NDA	Type 4 - New Combination	Reverse transcriptase/RNaseH	2016-04-04
DEFIBROTIDE SODIUM	Chemical Drug	JAZZ PHARMS INC	SOLUTION;INTRAVENOUS	Injection	200MG/2.5ML (80MG/ML)	NDA	Type 1 - New Molecular Entity		2016-03-30
OBILTOXAXIMAB	Biological Drug	ELUSYS THERAPEUTICS INC	INJECTABLE;INJECTION	Injection	600MG/6ML	BLA	Type 1 - New Molecular Entity	Protective antigen	2016-03-18
MELPHALAN HYDROCHLORIDE	Chemical Drug	ACROTECH	POWDER;INTRAVENOUS	Injection	EQ 50MG BASE/VIAL	NDA	Type 5 - New Formulation or New Manufacturer		2016-03-10
ACETYLCYSTEINE	Chemical Drug	ARBOR PHARMS LLC	TABLET, EFFERVESCENT;ORAL	Effervescent Tablet	2.5GM	NDA	Type 3 - New Dosage Form	ACY1，SLC7A11，GSS，IKK-A，IKK-B	2016-01-29
ACETYLCYSTEINE	Chemical Drug	ARBOR PHARMS LLC	TABLET, EFFERVESCENT;ORAL	Effervescent Tablet	500MG	NDA	Type 3 - New Dosage Form	ACY1，SLC7A11，GSS，IKK-A，IKK-B	2016-01-29
SELEXIPAG	Chemical Drug	ACTELION	TABLET;ORAL	Tablet	1.6MG	NDA	Type 1 - New Molecular Entity	PTGIR	2015-12-21
SELEXIPAG	Chemical Drug	ACTELION	TABLET;ORAL	Tablet	1.4MG	NDA	Type 1 - New Molecular Entity	PTGIR	2015-12-21
SELEXIPAG	Chemical Drug	ACTELION	TABLET;ORAL	Tablet	1.2MG	NDA	Type 1 - New Molecular Entity	PTGIR	2015-12-21
SELEXIPAG	Chemical Drug	ACTELION	TABLET;ORAL	Tablet	1MG	NDA	Type 1 - New Molecular Entity	PTGIR	2015-12-21
SELEXIPAG	Chemical Drug	ACTELION	TABLET;ORAL	Tablet	0.8MG	NDA	Type 1 - New Molecular Entity	PTGIR	2015-12-21
SELEXIPAG	Chemical Drug	ACTELION	TABLET;ORAL	Tablet	0.6MG	NDA	Type 1 - New Molecular Entity	PTGIR	2015-12-21
SELEXIPAG	Chemical Drug	ACTELION	TABLET;ORAL	Tablet	0.4MG	NDA	Type 1 - New Molecular Entity	PTGIR	2015-12-21
SELEXIPAG	Chemical Drug	ACTELION	TABLET;ORAL	Tablet	0.2MG	NDA	Type 1 - New Molecular Entity	PTGIR	2015-12-21
ALECTINIB HYDROCHLORIDE	Chemical Drug	HOFFMANN-LA ROCHE	CAPSULE;ORAL	Capsule	EQ 150MG BASE	NDA	Type 1 - New Molecular Entity	ALK，RET	2015-12-11
URIDINE TRIACETATE	Chemical Drug	WELLSTAT THERAP	GRANULE;ORAL	Granules	10GM/PACKET	NDA	Type 10 - New Indication Submitted as Distinct NDA - Not Consolidated		2015-12-11
SEBELIPASE ALFA	Biological Drug	ALEXION PHARM	INJECTABLE;INJECTION	Injection	20MG/10ML	BLA	Type 1 - New Molecular Entity	Ox-LDL	2015-12-08
BENDAMUSTINE HYDROCHLORIDE	Chemical Drug	EAGLE PHARMS	SOLUTION;IV (INFUSION)	Injection	100MG/4ML (25MG/ML)	NDA	Type 5 - New Formulation or New Manufacturer		2015-12-07
ELOTUZUMAB	Biological Drug	BRISTOL MYERS SQUIBB	INJECTABLE;INJECTION	Injection	400MG	BLA	Type 1 - New Molecular Entity	SLAMF7	2015-11-30
ELOTUZUMAB	Biological Drug	BRISTOL MYERS SQUIBB	INJECTABLE;INJECTION	Injection	300MG	BLA	Type 1 - New Molecular Entity	SLAMF7	2015-11-30
IXAZOMIB CITRATE	Chemical Drug	TAKEDA PHARMS USA	CAPSULE;ORAL	Capsule	EQ 4MG BASE	NDA	Type 1 - New Molecular Entity	PSMB5	2015-11-20
IXAZOMIB CITRATE	Chemical Drug	TAKEDA PHARMS USA	CAPSULE;ORAL	Capsule	EQ 3MG BASE	NDA	Type 1 - New Molecular Entity	PSMB5	2015-11-20
IXAZOMIB CITRATE	Chemical Drug	TAKEDA PHARMS USA	CAPSULE;ORAL	Capsule	EQ 2.3MG BASE	NDA	Type 1 - New Molecular Entity	PSMB5	2015-11-20
DARATUMUMAB	Biological Drug	JANSSEN BIOTECH	INJECTABLE;INJECTION	Injection	400MG/20ML	BLA	Type 1 - New Molecular Entity	CD38	2015-11-16
DARATUMUMAB	Biological Drug	JANSSEN BIOTECH	INJECTABLE;INJECTION	Injection	100MG/5ML	BLA	Type 1 - New Molecular Entity	CD38	2015-11-16
OSIMERTINIB MESYLATE	Chemical Drug	ASTRAZENECA	TABLET;ORAL	Tablet	EQ 80MG BASE	NDA	Type 1 - New Molecular Entity	EGFR-T790M	2015-11-13
OSIMERTINIB MESYLATE	Chemical Drug	ASTRAZENECA	TABLET;ORAL	Tablet	EQ 40MG BASE	NDA	Type 1 - New Molecular Entity	EGFR-T790M	2015-11-13
COBIMETINIB FUMARATE	Chemical Drug	GENENTECH INC	TABLET;ORAL	Tablet	EQ 20MG BASE	NDA	Type 1 - New Molecular Entity	MEK	2015-11-10
MEPOLIZUMAB	Biological Drug	GLAXOSMITHKLINE LLC	INJECTABLE;SUBCUTANEOUS LYOPHILIZED POWER	Injection	100MG	BLA	Type 1 - New Molecular Entity	IL5	2015-11-04
TRABECTEDIN	Chemical Drug	JANSSEN PRODS	POWDER;INTRAVENOUS	Injection	1MG/VIAL	NDA
ASFOTASE ALFA	Biological Drug	ALEXION PHARM	SOLUTION;INJECTION	Injection	80MG/0.8ML	BLA	Type 1 - New Molecular Entity	PPi	2015-10-23
ASFOTASE ALFA	Biological Drug	ALEXION PHARM	SOLUTION;INJECTION	Injection	40MG/ML	BLA	Type 1 - New Molecular Entity	PPi	2015-10-23
ASFOTASE ALFA	Biological Drug	ALEXION PHARM	SOLUTION;INJECTION	Injection	28MG/0.7ML	BLA	Type 1 - New Molecular Entity	PPi	2015-10-23
ASFOTASE ALFA	Biological Drug	ALEXION PHARM	SOLUTION;INJECTION	Injection	18MG/0.45ML	BLA	Type 1 - New Molecular Entity	PPi	2015-10-23
IRINOTECAN HYDROCHLORIDE	Chemical Drug	IPSEN INC	INJECTABLE, LIPOSOMAL;INTRAVENOUS	Liposomal Injection	EQ 43MG BASE/10ML (EQ 4.3MG BASE/ML)	NDA	Type 5 - New Formulation or New Manufacturer	TOP1	2015-10-22
IDARUCIZUMAB	Biological Drug	BOEHRINGER INGELHEIM	INJECTABLE;INJECTION	Injection	2.5G/50ML	BLA	Type 1 - New Molecular Entity		2015-10-16
TIPIRACIL HYDROCHLORIDE; TRIFLURIDINE	Chemical Drug	TAIHO ONCOLOGY	TABLET;ORAL	Tablet	EQ 8.19MG BASE;20MG	NDA	Type 1 - New Molecular Entity	TYMP	2015-09-22
TIPIRACIL HYDROCHLORIDE; TRIFLURIDINE	Chemical Drug	TAIHO ONCOLOGY	TABLET;ORAL	Tablet	EQ 6.14MG BASE;15MG	NDA	Type 1 - New Molecular Entity	TYMP	2015-09-22
DEFERIPRONE	Chemical Drug	CHIESI	SOLUTION;ORAL	Oral Liquid Preparation / Oral Solution	80MG/ML	NDA	Type 3 - New Dosage Form	Iron	2015-09-09
DEFERIPRONE	Chemical Drug	CHIESI	SOLUTION;ORAL	Oral Liquid Preparation / Oral Solution	100MG/ML	NDA	Type 3 - New Dosage Form	Iron	2015-09-09
URIDINE TRIACETATE	Chemical Drug	WELLSTAT THERAP	GRANULE;ORAL	Granules	2GM/PACKET	NDA	Type 1 - New Molecular Entity		2015-09-04
EVOLOCUMAB	Biological Drug	AMGEN INC	INJECTABLE;INJECTION	Injection	140MG/ML	BLA	Type 1 - New Molecular Entity	PCSK9	2015-08-27
ELTROMBOPAG OLAMINE	Chemical Drug	NOVARTIS	FOR SUSPENSION;ORAL	Suspension	EQ 12.5MG ACID/PACKET	NDA	Type 3 - New Dosage Form and Type 4 - New Combination	TPOR	2015-08-24
ELTROMBOPAG OLAMINE	Chemical Drug	NOVARTIS	FOR SUSPENSION;ORAL	Suspension	EQ 25MG ACID/PACKET	NDA	Type 3 - New Dosage Form and Type 4 - New Combination	TPOR	2015-08-24
ALIROCUMAB	Biological Drug	REGENERON PHARMACEUTICALS	INJECTABLE;INJECTION	Injection	150MG	BLA	Type 1 - New Molecular Entity	PCSK9	2015-07-24
ALIROCUMAB	Biological Drug	REGENERON PHARMACEUTICALS	INJECTABLE;INJECTION	Injection	75MG	BLA	Type 1 - New Molecular Entity	PCSK9	2015-07-24
GEFITINIB	Chemical Drug	ASTRAZENECA	TABLET;ORAL	Tablet	250MG	NDA	Type 5 - New Formulation or New Manufacturer	EGFR	2015-07-13
TACROLIMUS	Chemical Drug	VELOXIS PHARMS INC	TABLET, EXTENDED RELEASE;ORAL	Sustained/Controlled Release Tablet	EQ 4MG BASE	NDA	Type 3 - New Dosage Form	FKBP1A	2015-07-10
TACROLIMUS	Chemical Drug	VELOXIS PHARMS INC	TABLET, EXTENDED RELEASE;ORAL	Sustained/Controlled Release Tablet	EQ 1MG BASE	NDA	Type 3 - New Dosage Form	FKBP1A	2015-07-10
TACROLIMUS	Chemical Drug	VELOXIS PHARMS INC	TABLET, EXTENDED RELEASE;ORAL	Sustained/Controlled Release Tablet	EQ 0.75MG BASE	NDA	Type 3 - New Dosage Form	FKBP1A	2015-07-10
IVACAFTOR; LUMACAFTOR	Chemical Drug	VERTEX PHARMS INC	TABLET;ORAL	Tablet	125MG;100MG	NDA	Type 1 - New Molecular Entity	CFTR	2015-07-02
IVACAFTOR; LUMACAFTOR	Chemical Drug	VERTEX PHARMS INC	TABLET;ORAL	Tablet	125MG;200MG	NDA	Type 1 - New Molecular Entity	CFTR	2015-07-02
DEFERASIROX	Chemical Drug	NOVARTIS PHARMS CORP	TABLET;ORAL	Tablet	360MG	NDA	Type 5 - New Formulation or New Manufacturer		2015-03-30
DEFERASIROX	Chemical Drug	NOVARTIS PHARMS CORP	TABLET;ORAL	Tablet	180MG	NDA	Type 5 - New Formulation or New Manufacturer		2015-03-30
DEFERASIROX	Chemical Drug	NOVARTIS PHARMS CORP	TABLET;ORAL	Tablet	90MG	NDA	Type 5 - New Formulation or New Manufacturer		2015-03-30
IVACAFTOR	Chemical Drug	VERTEX PHARMS INC	GRANULE;ORAL	Granules	25MG/PACKET	NDA	Type 3 - New Dosage Form	CFTR	2015-03-17
IVACAFTOR	Chemical Drug	VERTEX PHARMS INC	GRANULE;ORAL	Granules	75MG/PACKET	NDA	Type 3 - New Dosage Form	CFTR	2015-03-17
IVACAFTOR	Chemical Drug	VERTEX PHARMS INC	GRANULE;ORAL	Granules	50MG/PACKET	NDA	Type 3 - New Dosage Form	CFTR	2015-03-17
CHOLIC ACID	Chemical Drug	TRAVERE	CAPSULE;ORAL	Capsule	250MG	NDA	Type 1 - New Molecular Entity		2015-03-17
CHOLIC ACID	Chemical Drug	TRAVERE	CAPSULE;ORAL	Capsule	50MG	NDA	Type 1 - New Molecular Entity		2015-03-17
DINUTUXIMAB	Biological Drug	UNITED THERAP	INJECTABLE;INTRAVENOUS	Injection	17.5MG/5ML	BLA	Type 1 - New Molecular Entity	GD2	2015-03-10
ISAVUCONAZONIUM SULFATE	Chemical Drug	ASTELLAS	POWDER;INTRAVENOUS	Injection	372MG	NDA	Type 3 - New Dosage Form	Sterol 14-alpha demethylase	2015-03-06
ISAVUCONAZONIUM SULFATE	Chemical Drug	ASTELLAS	CAPSULE;ORAL	Capsule	186MG	NDA	Type 1 - New Molecular Entity	Sterol 14-alpha demethylase	2015-03-06
PANOBINOSTAT LACTATE	Chemical Drug	SECURA	CAPSULE;ORAL	Capsule	EQ 20MG BASE	NDA	Type 1 - New Molecular Entity	HDAC	2015-02-23
PANOBINOSTAT LACTATE	Chemical Drug	SECURA	CAPSULE;ORAL	Capsule	EQ 15MG BASE	NDA	Type 1 - New Molecular Entity	HDAC	2015-02-23
PANOBINOSTAT LACTATE	Chemical Drug	SECURA	CAPSULE;ORAL	Capsule	EQ 10MG BASE	NDA	Type 1 - New Molecular Entity	HDAC	2015-02-23
LENVATINIB MESYLATE	Chemical Drug	EISAI INC	CAPSULE;ORAL	Capsule	EQ 10MG BASE	NDA	Type 1 - New Molecular Entity	PDGFA，KIT，RET，VEGFR，FGFR	2015-02-13
LENVATINIB MESYLATE	Chemical Drug	EISAI INC	CAPSULE;ORAL	Capsule	EQ 4MG BASE	NDA	Type 1 - New Molecular Entity	PDGFA，KIT，RET，VEGFR，FGFR	2015-02-13
PARATHYROID HORMONE	Biological Drug	NPS PHARMS INC	INJECTABLE;INJECTION	Injection	100MCG	BLA	Type 1 - New Molecular Entity	PTHR	2015-01-23
PARATHYROID HORMONE	Biological Drug	NPS PHARMS INC	INJECTABLE;INJECTION	Injection	75MCG	BLA	Type 1 - New Molecular Entity	PTHR	2015-01-23
PARATHYROID HORMONE	Biological Drug	NPS PHARMS INC	INJECTABLE;INJECTION	Injection	50MCG	BLA	Type 1 - New Molecular Entity	PTHR	2015-01-23
PARATHYROID HORMONE	Biological Drug	NPS PHARMS INC	INJECTABLE;INJECTION	Injection	25MCG	BLA	Type 1 - New Molecular Entity	PTHR	2015-01-23
CALCIUM CHLORIDE; MAGNESIUM CHLORIDE; POTASSIUM CHLORIDE; SODIUM BICARBONATE; SODIUM CHLORIDE; SODIUM PHOSPHATE	Chemical Drug	BAXTER HLTHCARE CORP	INJECTABLE;INJECTION	Injection	N/A/1000ML;3.05GM/1000ML;0.314GM/1000ML;2.21GM/1000ML;6.95GM/1000ML;0.187GM/1000ML (5000ML)	NDA	Type 5 - New Formulation or New Manufacturer		2015-01-13
CALCIUM CHLORIDE; MAGNESIUM CHLORIDE; POTASSIUM CHLORIDE; SODIUM BICARBONATE; SODIUM CHLORIDE; SODIUM PHOSPHATE	Chemical Drug	BAXTER HLTHCARE CORP	INJECTABLE;INJECTION	Injection	3.68GM/1000ML;3.05GM/1000ML;0.314GM/1000ML ;3.09GM/1000ML;6.34GM/1000ML;0.187GM/1000ML (5000ML)	NDA	Type 5 - New Formulation or New Manufacturer		2015-01-13
CARBIDOPA; LEVODOPA	Chemical Drug	ABBVIE INC	SUSPENSION;ENTERAL	Suspension	4.63MG/ML;20MG/ML	NDA	Type 3 - New Dosage Form	DRD，AADC	2015-01-09
NIVOLUMAB	Biological Drug	BRISTOL MYERS SQUIBB	INJECTABLE;INJECTION	Injection	40MG/4ML	BLA	Type 1 - New Molecular Entity	PD-1	2014-12-22
DASABUVIR SODIUM; OMBITASVIR, PARITAPREVIR, RITONAVIR	Chemical Drug	ABBVIE INC	TABLET;ORAL	Tablet	EQ 250MG BASE;12.5MG, 75MG, 50MG	NDA	Type 1 - New Molecular Entity and Type 4 - New Combination	NS5B，NS5A，NS3-4A，CYP3A	2014-12-19
OLAPARIB	Chemical Drug	ASTRAZENECA	CAPSULE;ORAL	Capsule	50MG	NDA	Type 1 - New Molecular Entity	PARP	2014-12-19
PASIREOTIDE PAMOATE	Chemical Drug	RECORDATI RARE	FOR SUSPENSION;INTRAMUSCULAR	Injection	EQ 30MG BASE/VIAL	NDA	Type 5 - New Formulation or New Manufacturer	SSTR2，SSTR3，SSTR5，SSTR1	2014-12-15
PASIREOTIDE PAMOATE	Chemical Drug	RECORDATI RARE	FOR SUSPENSION;INTRAMUSCULAR	Injection	EQ 10MG BASE/VIAL	NDA
PASIREOTIDE PAMOATE	Chemical Drug	RECORDATI RARE	FOR SUSPENSION;INTRAMUSCULAR	Injection	EQ 60MG BASE/VIAL	NDA	Type 5 - New Formulation or New Manufacturer	SSTR2，SSTR3，SSTR5，SSTR1	2014-12-15
PASIREOTIDE PAMOATE	Chemical Drug	RECORDATI RARE	FOR SUSPENSION;INTRAMUSCULAR	Injection	EQ 40MG BASE/VIAL	NDA	Type 5 - New Formulation or New Manufacturer	SSTR2，SSTR3，SSTR5，SSTR1	2014-12-15
PASIREOTIDE PAMOATE	Chemical Drug	RECORDATI RARE	FOR SUSPENSION;INTRAMUSCULAR	Injection	EQ 20MG BASE/VIAL	NDA	Type 5 - New Formulation or New Manufacturer	SSTR2，SSTR3，SSTR5，SSTR1	2014-12-15
BLINATUMOMAB	Biological Drug	AMGEN	INJECTABLE;INJECTION	Injection	35MCG	BLA	Type 1 - New Molecular Entity	CD3，CD19	2014-12-03
PIRFENIDONE	Chemical Drug	GENENTECH INC	CAPSULE;ORAL	Capsule	267MG	NDA	Type 1 - New Molecular Entity	MAPK12	2014-10-15
NINTEDANIB ESYLATE	Chemical Drug	BOEHRINGER INGELHEIM	CAPSULE;ORAL	Capsule	EQ 150MG BASE	NDA	Type 1 - New Molecular Entity	VEGFR，FGFR，PDGFR	2014-10-15
NINTEDANIB ESYLATE	Chemical Drug	BOEHRINGER INGELHEIM	CAPSULE;ORAL	Capsule	EQ 100MG BASE	NDA	Type 1 - New Molecular Entity	VEGFR，FGFR，PDGFR	2014-10-15
LEDIPASVIR; SOFOSBUVIR	Chemical Drug	GILEAD SCIENCES INC	TABLET;ORAL	Tablet	45MG;200MG	NDA	Type 1 - New Molecular Entity and Type 4 - New Combination	NS5B，NS5A	2014-10-10
LEDIPASVIR; SOFOSBUVIR	Chemical Drug	GILEAD SCIENCES INC	TABLET;ORAL	Tablet	90MG;400MG	NDA	Type 1 - New Molecular Entity and Type 4 - New Combination	NS5B，NS5A	2014-10-10
COBICISTAT	Chemical Drug	GILEAD SCIENCES INC	TABLET;ORAL	Tablet	150MG	NDA	Type 5 - New Formulation or New Manufacturer	CYP3A	2014-09-24
PEMBROLIZUMAB	Biological Drug	MERCK SHARP DOHME	SOLUTION;INTRAVENOUS	Injection	100MG/4ML (25MG/ML)	BLA	Type 1 - New Molecular Entity	PD-1	2014-09-04
ELIGLUSTAT TARTRATE	Chemical Drug	GENZYME CORP	CAPSULE;ORAL	Capsule	EQ 84MG BASE	NDA	Type 1 - New Molecular Entity	UGCG	2014-08-19
IDELALISIB	Chemical Drug	GILEAD SCIENCES INC	TABLET;ORAL	Tablet	150MG	NDA	Type 9 - New Indication Submitted as Distinct NDA, Consolidated with Original NDA after Approval	PI3Kδ	2014-07-23
IDELALISIB	Chemical Drug	GILEAD SCIENCES INC	TABLET;ORAL	Tablet	100MG	NDA	Type 9 - New Indication Submitted as Distinct NDA, Consolidated with Original NDA after Approval	PI3Kδ	2014-07-23
IDELALISIB	Chemical Drug	GILEAD SCIENCES INC	TABLET;ORAL	Tablet	150MG	NDA	Type 1 - New Molecular Entity	PI3Kδ	2014-07-23
IDELALISIB	Chemical Drug	GILEAD SCIENCES INC	TABLET;ORAL	Tablet	100MG	NDA	Type 1 - New Molecular Entity	PI3Kδ	2014-07-23
DANTROLENE SODIUM	Chemical Drug	EAGLE PHARMS	FOR SUSPENSION;INTRAVENOUS	Injection	250MG/VIAL	NDA	Type 3 - New Dosage Form	RYR1	2014-07-22
BELINOSTAT	Chemical Drug	ACROTECH	POWDER;INTRAVENOUS	Injection	500MG/VIAL	NDA	Type 1 - New Molecular Entity	HDAC	2014-07-03
CERITINIB	Chemical Drug	NOVARTIS	CAPSULE;ORAL	Capsule	150MG	NDA	Type 1 - New Molecular Entity	ALK，ROS1	2014-04-29
MERCAPTOPURINE	Chemical Drug	NOVA LABS LTD	SUSPENSION;ORAL	Suspension	20MG/ML	NDA	Type 5 - New Formulation or New Manufacturer	HPRT1，PPAT，IMPDH1，IMPDH2	2014-04-28
SILTUXIMAB	Biological Drug	JANSSEN BIOTECH	INJECTABLE;INJECTION	Injection	400MG	BLA	Type 1 - New Molecular Entity	IL6	2014-04-23
SILTUXIMAB	Biological Drug	JANSSEN BIOTECH	INJECTABLE;INJECTION	Injection	100MG	BLA	Type 1 - New Molecular Entity	IL6	2014-04-23
RAMUCIRUMAB	Biological Drug	ELI LILLY AND CO	INJECTABLE;INJECTION	Injection	500MG/50ML	BLA	Type 1 - New Molecular Entity	VEGFR-2	2014-04-21
RAMUCIRUMAB	Biological Drug	ELI LILLY AND CO	INJECTABLE;INJECTION	Injection	100MG/10ML	BLA	Type 1 - New Molecular Entity	VEGFR-2	2014-04-21
APREMILAST	Chemical Drug	AMGEN INC	TABLET;ORAL	Tablet	30MG	NDA	Type 1 - New Molecular Entity	PDE4	2014-03-21
APREMILAST	Chemical Drug	AMGEN INC	TABLET;ORAL	Tablet	20MG	NDA	Type 1 - New Molecular Entity	PDE4	2014-03-21
APREMILAST	Chemical Drug	AMGEN INC	TABLET;ORAL	Tablet	10MG	NDA	Type 1 - New Molecular Entity	PDE4	2014-03-21
MILTEFOSINE	Chemical Drug	KNIGHT THERAPS	CAPSULE;ORAL	Capsule	50MG	NDA	Type 1 - New Molecular Entity	CCT，AKT	2014-03-19
PROPRANOLOL HYDROCHLORIDE	Chemical Drug	PIERRE FABRE DERMA	SOLUTION;ORAL	Oral Liquid Preparation / Oral Solution	4.28MG/ML	NDA	Type 5 - New Formulation or New Manufacturer	ADRB	2014-03-14
METRELEPTIN	Biological Drug	AEGERION	INJECTABLE;INJECTION	Injection	11.3MG	BLA	Type 1 - New Molecular Entity	LEPR	2014-02-24
DROXIDOPA	Chemical Drug	LUNDBECK NA LTD	CAPSULE;ORAL	Capsule	300MG	NDA	Type 1 - New Molecular Entity	ADRA1，ADRA2，ADRB1	2014-02-18
DROXIDOPA	Chemical Drug	LUNDBECK NA LTD	CAPSULE;ORAL	Capsule	200MG	NDA	Type 1 - New Molecular Entity	ADRA1，ADRA2，ADRB1	2014-02-18
DROXIDOPA	Chemical Drug	LUNDBECK NA LTD	CAPSULE;ORAL	Capsule	100MG	NDA	Type 1 - New Molecular Entity	ADRA1，ADRA2，ADRB1	2014-02-18
ELOSULFASE ALFA	Biological Drug	BIOMARIN PHARM	INJECTABLE;INJECTION	Injection	5MG/5ML	BLA	Type 1 - New Molecular Entity	GALNS	2014-02-14
TASIMELTEON	Chemical Drug	VANDA PHARMS INC	CAPSULE;ORAL	Capsule	20MG	NDA	Type 1 - New Molecular Entity	MTNR1A，MTNR1B	2014-01-31
TREPROSTINIL DIOLAMINE	Chemical Drug	UNITED THERAP	TABLET, EXTENDED RELEASE;ORAL	Sustained/Controlled Release Tablet	EQ 5MG BASE	NDA	Type 3 - New Dosage Form	PPARD，PTGIR，EP2，PTGDR	2013-12-20
TREPROSTINIL DIOLAMINE	Chemical Drug	UNITED THERAP	TABLET, EXTENDED RELEASE;ORAL	Sustained/Controlled Release Tablet	EQ 2.5MG BASE	NDA	Type 3 - New Dosage Form	PPARD，PTGIR，EP2，PTGDR	2013-12-20
TREPROSTINIL DIOLAMINE	Chemical Drug	UNITED THERAP	TABLET, EXTENDED RELEASE;ORAL	Sustained/Controlled Release Tablet	EQ 1MG BASE	NDA	Type 3 - New Dosage Form	PPARD，PTGIR，EP2，PTGDR	2013-12-20
TREPROSTINIL DIOLAMINE	Chemical Drug	UNITED THERAP	TABLET, EXTENDED RELEASE;ORAL	Sustained/Controlled Release Tablet	EQ 0.25MG BASE	NDA	Type 3 - New Dosage Form	PPARD，PTGIR，EP2，PTGDR	2013-12-20
TREPROSTINIL DIOLAMINE	Chemical Drug	UNITED THERAP	TABLET, EXTENDED RELEASE;ORAL	Sustained/Controlled Release Tablet	EQ 0.125MG BASE	NDA	Type 3 - New Dosage Form	PPARD，PTGIR，EP2，PTGDR	2013-12-20
SAPROPTERIN DIHYDROCHLORIDE	Chemical Drug	BIOMARIN PHARM	POWDER;ORAL	Powder	500MG/PACKET	NDA	Type 3 - New Dosage Form	PAH	2013-12-19
SAPROPTERIN DIHYDROCHLORIDE	Chemical Drug	BIOMARIN PHARM	POWDER;ORAL	Powder	100MG/PACKET	NDA	Type 3 - New Dosage Form	PAH	2013-12-19
SOFOSBUVIR	Chemical Drug	GILEAD SCIENCES INC	TABLET;ORAL	Tablet	200MG	NDA	Type 1 - New Molecular Entity	NS5B	2013-12-06
SOFOSBUVIR	Chemical Drug	GILEAD SCIENCES INC	TABLET;ORAL	Tablet	400MG	NDA	Type 1 - New Molecular Entity	NS5B	2013-12-06
IBRUTINIB	Chemical Drug	PHARMACYCLICS INC	CAPSULE;ORAL	Capsule	70MG	NDA	Type 1 - New Molecular Entity	BTK	2013-11-13
IBRUTINIB	Chemical Drug	PHARMACYCLICS INC	CAPSULE;ORAL	Capsule	140MG	NDA	Type 1 - New Molecular Entity	BTK	2013-11-13
OBINUTUZUMAB	Biological Drug	GENENTECH	INJECTABLE;INJECTION	Injection	1000MG/40ML	BLA	Type 1 - New Molecular Entity	CD20	2013-11-01
TOCILIZUMAB	Biological Drug	GENENTECH	INJECTABLE;INTRAVENOUS, SUBCUTANEOUS	Injection	162MG/0.9ML	BLA	Type 3 - New Dosage Form	IL6R	2013-10-21
MACITENTAN	Chemical Drug	ACTELION	TABLET;ORAL	Tablet	10MG	NDA	Type 1 - New Molecular Entity	EDNRB，EDNRA	2013-10-18
RIOCIGUAT	Chemical Drug	BAYER HLTHCARE	TABLET;ORAL	Tablet	2.5MG	NDA
RIOCIGUAT	Chemical Drug	BAYER HLTHCARE	TABLET;ORAL	Tablet	2MG	NDA	Type 1 - New Molecular Entity	sGC	2013-10-08
RIOCIGUAT	Chemical Drug	BAYER HLTHCARE	TABLET;ORAL	Tablet	1.5MG	NDA	Type 1 - New Molecular Entity	sGC	2013-10-08
RIOCIGUAT	Chemical Drug	BAYER HLTHCARE	TABLET;ORAL	Tablet	1MG	NDA	Type 1 - New Molecular Entity	sGC	2013-10-08
RIOCIGUAT	Chemical Drug	BAYER HLTHCARE	TABLET;ORAL	Tablet	0.5MG	NDA	Type 1 - New Molecular Entity	sGC	2013-10-08
MECHLORETHAMINE HYDROCHLORIDE	Chemical Drug	HELSINN	GEL;TOPICAL	Gel	EQ 0.016% BASE	NDA	Type 5 - New Formulation or New Manufacturer		2013-08-23
ENALAPRIL MALEATE	Chemical Drug	SILVERGATE PHARMS	FOR SOLUTION;ORAL	Oral Liquid Preparation / Oral Solution	1MG/ML **Federal Register determination that product was not discontinued or withdrawn for safety or effectiveness reasons**	NDA	Type 3 - New Dosage Form	ACE	2013-08-13
AFATINIB DIMALEATE	Chemical Drug	BOEHRINGER INGELHEIM	TABLET;ORAL	Tablet	EQ 40MG BASE	NDA	Type 1 - New Molecular Entity	HER2，EGFR	2013-07-12
AFATINIB DIMALEATE	Chemical Drug	BOEHRINGER INGELHEIM	TABLET;ORAL	Tablet	EQ 30MG BASE	NDA	Type 1 - New Molecular Entity	HER2，EGFR	2013-07-12
AFATINIB DIMALEATE	Chemical Drug	BOEHRINGER INGELHEIM	TABLET;ORAL	Tablet	EQ 20MG BASE	NDA	Type 1 - New Molecular Entity	HER2，EGFR	2013-07-12
TRAMETINIB DIMETHYL SULFOXIDE	Chemical Drug	NOVARTIS	TABLET;ORAL	Tablet	EQ 2MG	NDA	Type 1 - New Molecular Entity	MAP2K1，MAP2K2	2013-05-29
TRAMETINIB DIMETHYL SULFOXIDE	Chemical Drug	NOVARTIS	TABLET;ORAL	Tablet	EQ 1MG	NDA	Type 1 - New Molecular Entity	MAP2K1，MAP2K2	2013-05-29
TRAMETINIB DIMETHYL SULFOXIDE	Chemical Drug	NOVARTIS	TABLET;ORAL	Tablet	EQ 0.5MG	NDA	Type 1 - New Molecular Entity	MAP2K1，MAP2K2	2013-05-29
DABRAFENIB MESYLATE	Chemical Drug	NOVARTIS	CAPSULE;ORAL	Capsule	EQ 75MG BASE	NDA	Type 1 - New Molecular Entity	BRAF	2013-05-29
DABRAFENIB MESYLATE	Chemical Drug	NOVARTIS	CAPSULE;ORAL	Capsule	EQ 50MG BASE	NDA	Type 1 - New Molecular Entity	BRAF	2013-05-29
NIMODIPINE	Chemical Drug	AZURITY	SOLUTION;ORAL	Oral Liquid Preparation / Oral Solution	6MG/ML	NDA	Type 3 - New Dosage Form	AHR，NR3C2，N-type Calcium Channel	2013-05-10
NIMODIPINE	Chemical Drug	AZURITY	SOLUTION;ORAL	Oral Liquid Preparation / Oral Solution	3MG/ML **Federal Register determination that product was not discontinued or withdrawn for safety or effectiveness reasons**	NDA	Type 3 - New Dosage Form	AHR，NR3C2，N-type Calcium Channel	2013-05-10
CYSTEAMINE BITARTRATE	Chemical Drug	HORIZON	CAPSULE, DELAYED RELEASE;ORAL	Sustained/Controlled Release Capsule	EQ 75MG BASE	NDA	Type 5 - New Formulation or New Manufacturer		2013-04-30
CYSTEAMINE BITARTRATE	Chemical Drug	HORIZON	CAPSULE, DELAYED RELEASE;ORAL	Sustained/Controlled Release Capsule	EQ 25MG BASE	NDA	Type 5 - New Formulation or New Manufacturer		2013-04-30
TOBRAMYCIN	Chemical Drug	MYLAN SPECIALITY LP	POWDER;INHALATION	Inhalation	28MG	NDA	Type 3 - New Dosage Form	30S rProteins	2013-03-22
TECHNETIUM TC-99M TILMANOCEPT	Chemical Drug	CARDINAL HEALTH 414	INJECTABLE;INJECTION	Injection	N/A	NDA	Type 1 - New Molecular Entity	MRC1	2013-03-13
REGORAFENIB	Chemical Drug	BAYER HEALTHCARE PHARMS	TABLET; ORAL	Tablet	40MG	NDA	Type 9 - New Indication Submitted as Distinct NDA, Consolidated with Original NDA after Approval	BRAF，DDR2，MAPK11，RET，NTRK1，FRK，ABL1，TEK，PDGFR，RAF1，KIT，VEGFR，EPHA2，FGFR	2013-02-25
POMALIDOMIDE	Chemical Drug	CELGENE	CAPSULE;ORAL	Capsule	4MG	NDA	Type 1 - New Molecular Entity	IKZF3，IKZF1	2013-02-08
POMALIDOMIDE	Chemical Drug	CELGENE	CAPSULE;ORAL	Capsule	3MG	NDA	Type 1 - New Molecular Entity	IKZF3，IKZF1	2013-02-08
POMALIDOMIDE	Chemical Drug	CELGENE	CAPSULE;ORAL	Capsule	2MG	NDA	Type 1 - New Molecular Entity	IKZF3，IKZF1	2013-02-08
POMALIDOMIDE	Chemical Drug	CELGENE	CAPSULE;ORAL	Capsule	1MG	NDA	Type 1 - New Molecular Entity	IKZF3，IKZF1	2013-02-08
GLYCEROL PHENYLBUTYRATE	Chemical Drug	HORIZON THERAP	LIQUID;ORAL	Oral Liquid Preparation / Oral Solution	1.1GM/ML	NDA	Type 2 - New Active Ingredient	Glutamate	2013-02-01
MIPOMERSEN SODIUM	Chemical Drug	KASTLE THERAPS LLC	SOLUTION;SUBCUTANEOUS	Injection	200MG/ML (200MG/ML)	NDA	Type 1 - New Molecular Entity	ApoB	2013-01-29
BEDAQUILINE FUMARATE	Chemical Drug	JANSSEN THERAP	TABLET;ORAL	Tablet	EQ 20MG BASE	NDA	Type 1 - New Molecular Entity	ATP synthase gamma chain，ATP synthase subunit c	2012-12-28
BEDAQUILINE FUMARATE	Chemical Drug	JANSSEN THERAP	TABLET;ORAL	Tablet	EQ 100MG BASE	NDA	Type 1 - New Molecular Entity	ATP synthase gamma chain，ATP synthase subunit c	2012-12-28
LOMITAPIDE MESYLATE	Chemical Drug	AMRYT	CAPSULE;ORAL	Capsule	EQ 60MG BASE	NDA	Type 1 - New Molecular Entity	MTTP	2012-12-21
LOMITAPIDE MESYLATE	Chemical Drug	AMRYT	CAPSULE;ORAL	Capsule	EQ 40MG BASE	NDA	Type 1 - New Molecular Entity	MTTP	2012-12-21
LOMITAPIDE MESYLATE	Chemical Drug	AMRYT	CAPSULE;ORAL	Capsule	EQ 30MG BASE	NDA	Type 1 - New Molecular Entity	MTTP	2012-12-21
LOMITAPIDE MESYLATE	Chemical Drug	AMRYT	CAPSULE;ORAL	Capsule	EQ 20MG BASE	NDA	Type 1 - New Molecular Entity	MTTP	2012-12-21
LOMITAPIDE MESYLATE	Chemical Drug	AMRYT	CAPSULE;ORAL	Capsule	EQ 10MG BASE	NDA	Type 1 - New Molecular Entity	MTTP	2012-12-21
LOMITAPIDE MESYLATE	Chemical Drug	AMRYT	CAPSULE;ORAL	Capsule	EQ 5MG BASE	NDA	Type 1 - New Molecular Entity	MTTP	2012-12-21
TEDUGLUTIDE RECOMBINANT	Biological Drug	TAKEDA PHARMS USA	POWDER;SUBCUTANEOUS	Injection	5MG/VIAL	NDA	Type 1 - New Molecular Entity	GLP2R	2012-12-21
PONATINIB HYDROCHLORIDE	Chemical Drug	TAKEDA PHARMS USA	TABLET;ORAL	Tablet	EQ 10MG BASE	NDA	Type 1 - New Molecular Entity	BCR-ABL	2012-12-14
CLOBAZAM	Chemical Drug	LUNDBECK PHARMS LLC	SUSPENSION;ORAL	Suspension	2.5MG/ML	NDA	Type 3 - New Dosage Form	GABRA	2012-12-14
PONATINIB HYDROCHLORIDE	Chemical Drug	TAKEDA PHARMS USA	TABLET;ORAL	Tablet	EQ 30MG BASE	NDA	Type 1 - New Molecular Entity	BCR-ABL	2012-12-14
PONATINIB HYDROCHLORIDE	Chemical Drug	TAKEDA PHARMS USA	TABLET;ORAL	Tablet	EQ 45MG BASE	NDA	Type 1 - New Molecular Entity	BCR-ABL	2012-12-14
PONATINIB HYDROCHLORIDE	Chemical Drug	TAKEDA PHARMS USA	TABLET;ORAL	Tablet	EQ 15MG BASE	NDA	Type 1 - New Molecular Entity	BCR-ABL	2012-12-14
PASIREOTIDE DIASPARTATE	Chemical Drug	RECORDATI RARE	SOLUTION;SUBCUTANEOUS	Injection	EQ 0.9MG BASE/ML (EQ 0.9MG BASE/ML)	NDA	Type 1 - New Molecular Entity	SSTR2，SSTR3，SSTR5，SSTR1	2012-12-14
PASIREOTIDE DIASPARTATE	Chemical Drug	RECORDATI RARE	SOLUTION;SUBCUTANEOUS	Injection	EQ 0.6MG BASE/ML (EQ 0.6MG BASE/ML)	NDA	Type 1 - New Molecular Entity	SSTR2，SSTR3，SSTR5，SSTR1	2012-12-14
PASIREOTIDE DIASPARTATE	Chemical Drug	RECORDATI RARE	SOLUTION;SUBCUTANEOUS	Injection	EQ 0.3MG BASE/ML (EQ 0.3MG BASE/ML)	NDA	Type 1 - New Molecular Entity	SSTR2，SSTR3，SSTR5，SSTR1	2012-12-14
RAXIBACUMAB	Biological Drug	HUMAN GENOME SCIENCES INC.	INJECTABLE; IV (INFUSION)	Injection	1700MG/34ML (50MG/ML)	BLA	Type 1 - New Molecular Entity	ANTXR	2012-12-14
CABOZANTINIB S-MALATE	Chemical Drug	EXELIXIS	CAPSULE;ORAL	Capsule	EQ 80MG BASE	NDA	Type 1 - New Molecular Entity	MET，AXL，RET，ROS1，TYRO3，MERTK，KIT，NTRK2，FLT3，TEK，VEGFR	2012-11-29
CABOZANTINIB S-MALATE	Chemical Drug	EXELIXIS	CAPSULE;ORAL	Capsule	EQ 20MG BASE	NDA	Type 1 - New Molecular Entity	MET，AXL，RET，ROS1，TYRO3，MERTK，KIT，NTRK2，FLT3，TEK，VEGFR	2012-11-29
OMACETAXINE MEPESUCCINATE	Chemical Drug	TEVA PHARMS INTL	POWDER;SUBCUTANEOUS	Injection	3.5MG/VIAL	NDA	Type 1 - New Molecular Entity	PT	2012-10-26
CYSTEAMINE HYDROCHLORIDE	Chemical Drug	LEADIANT BIOSCI INC	SOLUTION/DROPS;OPHTHALMIC	Ophthalmic Preparation	EQ 0.44% BASE	NDA	Type 3 - New Dosage Form		2012-10-02
REGORAFENIB	Chemical Drug	BAYER HLTHCARE	TABLET;ORAL	Tablet	40MG	NDA
BOSUTINIB MONOHYDRATE	Chemical Drug	PF PRISM CV	TABLET;ORAL	Tablet	EQ 400MG BASE	NDA	Type 1 - New Molecular Entity	SRC，BCR-ABL	2012-09-04
BOSUTINIB MONOHYDRATE	Chemical Drug	PF PRISM CV	TABLET;ORAL	Tablet	EQ 500MG BASE	NDA	Type 1 - New Molecular Entity	SRC，BCR-ABL	2012-09-04
BOSUTINIB MONOHYDRATE	Chemical Drug	PF PRISM CV	TABLET;ORAL	Tablet	EQ 100MG BASE	NDA	Type 1 - New Molecular Entity	SRC，BCR-ABL	2012-09-04
SILDENAFIL CITRATE	Chemical Drug	VIATRIS	FOR SUSPENSION;ORAL	Suspension	EQ 10MG BASE/ML	NDA	Type 3 - New Dosage Form	PDE5A	2012-08-30
EVEROLIMUS	Chemical Drug	NOVARTIS PHARM	TABLET, FOR SUSPENSION;ORAL	Tablet	5MG	NDA	Type 3 - New Dosage Form	mTOR	2012-08-29
EVEROLIMUS	Chemical Drug	NOVARTIS PHARM	TABLET, FOR SUSPENSION;ORAL	Tablet	3MG	NDA	Type 3 - New Dosage Form	mTOR	2012-08-29
EVEROLIMUS	Chemical Drug	NOVARTIS PHARM	TABLET, FOR SUSPENSION;ORAL	Tablet	2MG	NDA	Type 3 - New Dosage Form	mTOR	2012-08-29
VINCRISTINE SULFATE	Chemical Drug	ACROTECH	INJECTABLE, LIPOSOMAL;INTRAVENOUS	Liposomal Injection	5MG/5ML (1MG/ML)	NDA	Type 5 - New Formulation or New Manufacturer	Tubulin	2012-08-09
CARFILZOMIB	Chemical Drug	ONYX THERAP	POWDER;INTRAVENOUS	Injection	10MG/VIAL	NDA	Type 1 - New Molecular Entity	20S Proteasome	2012-07-20
CARFILZOMIB	Chemical Drug	ONYX THERAP	POWDER;INTRAVENOUS	Injection	30MG/VIAL	NDA	Type 1 - New Molecular Entity	20S Proteasome	2012-07-20
CARFILZOMIB	Chemical Drug	ONYX THERAP	POWDER;INTRAVENOUS	Injection	60MG/VIAL	NDA	Type 1 - New Molecular Entity	20S Proteasome	2012-07-20
TALIGLUCERASE ALFA	Biological Drug	PFIZER	POWDER;INTRAVENOUS	Injection	200 UNITS/VIAL	BLA	Type 1 - New Molecular Entity	Glucocerebroside	2012-05-01
MIFEPRISTONE	Chemical Drug	CORCEPT THERAP	TABLET;ORAL	Tablet	300MG	NDA	Type 5 - New Formulation or New Manufacturer	NR3C1，PGR，AR	2012-02-17
SODIUM THIOSULFATE	Chemical Drug	HOPE PHARMS	SOLUTION;INTRAVENOUS	Injection	12.5GM/50ML (250MG/ML)	NDA	Type 5 - New Formulation or New Manufacturer		2012-02-14
SODIUM NITRITE	Chemical Drug	HOPE PHARMS	SOLUTION;INTRAVENOUS	Injection	300MG/10ML (30MG/ML)	NDA	Type 5 - New Formulation or New Manufacturer	Hemoglobin	2012-02-14
MITOMYCIN	Chemical Drug	MOBIUS THERAP	FOR SOLUTION;TOPICAL	Topical Liquid Preparation / Lotion	0.2MG/VIAL	NDA	Type 3 - New Dosage Form		2012-02-07
IVACAFTOR	Chemical Drug	VERTEX PHARMS	TABLET;ORAL	Tablet	75MG	NDA	Type 1 - New Molecular Entity	CFTR	2012-01-31
IVACAFTOR	Chemical Drug	VERTEX PHARMS	TABLET;ORAL	Tablet	150MG	NDA	Type 1 - New Molecular Entity	CFTR	2012-01-31
TENOFOVIR DISOPROXIL FUMARATE	Chemical Drug	GILEAD SCIENCES INC	POWDER;ORAL	Powder	40MG/SCOOPFUL	NDA	Type 3 - New Dosage Form	Reverse transcriptase	2012-01-18
GLUCARPIDASE	Biological Drug	BTG INTERNATIONAL INC	INJECTABLE; INJECTION	Injection	1000 UNITS PER VIAL	BLA	Type 1 - New Molecular Entity	MTX	2012-01-17
asparaginase Erwinia chrysanthemi	Biological Drug	JAZZ PHARMS INC	INJECTABLE; INJECTION	Injection	10,000IU	BLA	Type 1 - New Molecular Entity		2011-11-18
RUXOLITINIB PHOSPHATE	Chemical Drug	INCYTE CORP	TABLET;ORAL	Tablet	EQ 25MG BASE	NDA	Type 1 - New Molecular Entity	JAK1，JAK2	2011-11-16
RUXOLITINIB PHOSPHATE	Chemical Drug	INCYTE CORP	TABLET;ORAL	Tablet	EQ 20MG BASE	NDA	Type 1 - New Molecular Entity	JAK1，JAK2	2011-11-16
RUXOLITINIB PHOSPHATE	Chemical Drug	INCYTE CORP	TABLET;ORAL	Tablet	EQ 15MG BASE	NDA	Type 1 - New Molecular Entity	JAK1，JAK2	2011-11-16
RUXOLITINIB PHOSPHATE	Chemical Drug	INCYTE CORP	TABLET;ORAL	Tablet	EQ 10MG BASE	NDA	Type 1 - New Molecular Entity	JAK1，JAK2	2011-11-16
RUXOLITINIB PHOSPHATE	Chemical Drug	INCYTE CORP	TABLET;ORAL	Tablet	EQ 5MG BASE	NDA	Type 1 - New Molecular Entity	JAK1，JAK2	2011-11-16
CLOBAZAM	Chemical Drug	LUNDBECK PHARMS LLC	TABLET;ORAL	Tablet	20MG	NDA	Type 1 - New Molecular Entity	GABRA	2011-10-21
CLOBAZAM	Chemical Drug	LUNDBECK PHARMS LLC	TABLET;ORAL	Tablet	10MG	NDA	Type 1 - New Molecular Entity	GABRA	2011-10-21
CLOBAZAM	Chemical Drug	LUNDBECK PHARMS LLC	TABLET;ORAL	Tablet	5MG **Federal Register determination that product was not discontinued or withdrawn for safety or effectiveness reasons**	NDA	Type 1 - New Molecular Entity	GABRA	2011-10-21
DEFERIPRONE	Chemical Drug	CHIESI	TABLET;ORAL	Tablet	1GM	NDA	Type 1 - New Molecular Entity	Iron	2011-10-14
DEFERIPRONE	Chemical Drug	CHIESI	TABLET;ORAL	Tablet	500MG	NDA	Type 1 - New Molecular Entity	Iron	2011-10-14
CRIZOTINIB	Chemical Drug	PF PRISM CV	CAPSULE;ORAL	Capsule	250MG	NDA	Type 1 - New Molecular Entity	ALK，MET，ROS1	2011-08-26
CRIZOTINIB	Chemical Drug	PF PRISM CV	CAPSULE;ORAL	Capsule	200MG	NDA	Type 1 - New Molecular Entity	ALK，MET，ROS1	2011-08-26
ICATIBANT ACETATE	Chemical Drug	TAKEDA PHARMS USA	INJECTABLE;SUBCUTANEOUS	Injection	EQ 30MG BASE/3ML (EQ 10MG BASE/ML)	NDA	Type 1 - New Molecular Entity	ANPEP，BKRB2	2011-08-25
BRENTUXIMAB VEDOTIN	Biological Drug	SEATTLE GENETICS	INJECTABLE; INJECTION	Injection	50MG/VIAL	BLA	Type 1 - New Molecular Entity	CD30	2011-08-19
VEMURAFENIB	Chemical Drug	HOFFMANN LA ROCHE	TABLET;ORAL	Tablet	240MG	NDA	Type 1 - New Molecular Entity	BRAF	2011-08-17
BELATACEPT	Biological Drug	BRISTOL MYERS SQUIBB	INJECTABLE; INJECTION	Injection	250MG	BLA	Type 1 - New Molecular Entity	CD80，CD86	2011-06-15
FIDAXOMICIN	Chemical Drug	CUBIST PHARMS LLC	TABLET;ORAL	Tablet	200MG	NDA	Type 1 - New Molecular Entity	SigA，RNA polymerase	2011-05-27
CALCIUM ACETATE	Chemical Drug	FRESENIUS MEDCL	SOLUTION;ORAL	Oral Liquid Preparation / Oral Solution	667MG/5ML	NDA	Type 3 - New Dosage Form		2011-04-18
VANDETANIB	Chemical Drug	GENZYME CORP	TABLET;ORAL	Tablet	300MG	NDA	Type 1 - New Molecular Entity	RET，FLT3，EGFR，VEGFR	2011-04-06
VANDETANIB	Chemical Drug	GENZYME CORP	TABLET;ORAL	Tablet	100MG	NDA	Type 1 - New Molecular Entity	RET，FLT3，EGFR，VEGFR	2011-04-06
GABAPENTIN ENACARBIL	Chemical Drug	AZURITY	TABLET, EXTENDED RELEASE;ORAL	Sustained/Controlled Release Tablet	300MG	NDA	Type 1 - New Molecular Entity	CACNA2D，GABR	2011-04-06
GABAPENTIN ENACARBIL	Chemical Drug	AZURITY	TABLET, EXTENDED RELEASE;ORAL	Sustained/Controlled Release Tablet	600MG	NDA	Type 1 - New Molecular Entity	CACNA2D，GABR	2011-04-06
IPILIMUMAB	Biological Drug	BRISTOL MYERS SQUIBB	INJECTABLE; INJECTION	Injection	3MG	BLA	Type 1 - New Molecular Entity	CTLA4	2011-03-25
RUFINAMIDE	Chemical Drug	EISAI INC	SUSPENSION;ORAL	Suspension	40MG/ML	NDA	Type 3 - New Dosage Form	GRM5，Sodium channel	2011-03-03
HYDROXYPROGESTERONE CAPROATE	Chemical Drug	COVIS	SOLUTION;SUBCUTANEOUS	Injection	275MG/1.1ML (250MG/ML)	NDA	Type 5 - New Formulation or New Manufacturer	PGR	2011-02-03
HYDROXYPROGESTERONE CAPROATE	Chemical Drug	COVIS	SOLUTION;INTRAMUSCULAR	Injection	250MG/ML (250MG/ML)	NDA	Type 5 - New Formulation or New Manufacturer	PGR	2011-02-03
HYDROXYPROGESTERONE CAPROATE	Chemical Drug	COVIS	SOLUTION;INTRAMUSCULAR	Injection	250MG/ML (250MG/ML)	NDA	Type 5 - New Formulation or New Manufacturer	PGR	2011-02-03
HYDROXYPROGESTERONE CAPROATE	Chemical Drug	COVIS	SOLUTION;INTRAMUSCULAR	Injection	1250MG/5ML (250MG/ML)	NDA	Type 5 - New Formulation or New Manufacturer	PGR	2011-02-03
GABAPENTIN	Chemical Drug	ALMATICA	TABLET;ORAL	Tablet	600MG	NDA
GABAPENTIN	Chemical Drug	ALMATICA	TABLET;ORAL	Tablet	300MG	NDA	Type 3 - New Dosage Form	CACNA2D	2011-01-28
SODIUM NITRITE; SODIUM THIOSULFATE	Chemical Drug	HOPE PHARMS	SOLUTION, SOLUTION;INTRAVENOUS, INTRAVENOUS	Injection	300MG/10ML(30MG/ML),N/A;N/A,12.5GM/50ML(250MG/ML)	NDA	Type 5 - New Formulation or New Manufacturer	Hemoglobin	2011-01-14
ERIBULIN MESYLATE	Chemical Drug	EISAI INC	SOLUTION;INTRAVENOUS	Injection	1MG/2ML (0.5MG/ML)	NDA	Type 1 - New Molecular Entity	Tubulin	2010-11-15
PEGLOTICASE	Biological Drug	HORIZON PHARMA	INJECTABLE; INJECTION	Injection	8MG	BLA	Type 1 - New Molecular Entity	Uric acid	2010-09-14
BUPRENORPHINE HYDROCHLORIDE; NALOXONE HYDROCHLORIDE	Chemical Drug	INDIVIOR INC	FILM;BUCCAL, SUBLINGUAL	Oral Film	EQ 12MG BASE;EQ 3MG BASE	NDA	Type 4 - New Combination		2010-08-30
BUPRENORPHINE HYDROCHLORIDE; NALOXONE HYDROCHLORIDE	Chemical Drug	INDIVIOR INC	FILM;BUCCAL, SUBLINGUAL	Oral Film	EQ 4MG BASE;EQ 1MG BASE	NDA	Type 4 - New Combination		2010-08-30
BUPRENORPHINE HYDROCHLORIDE; NALOXONE HYDROCHLORIDE	Chemical Drug	INDIVIOR INC	FILM;BUCCAL, SUBLINGUAL	Oral Film	EQ 8MG BASE;EQ 2MG BASE	NDA	Type 4 - New Combination		2010-08-30
BUPRENORPHINE HYDROCHLORIDE; NALOXONE HYDROCHLORIDE	Chemical Drug	INDIVIOR INC	FILM;BUCCAL, SUBLINGUAL	Oral Film	EQ 2MG BASE;EQ 0.5MG BASE	NDA	Type 4 - New Combination		2010-08-30
GLYCOPYRROLATE	Chemical Drug	MERZ PHARMS	SOLUTION;ORAL	Oral Liquid Preparation / Oral Solution	1MG/5ML	NDA	Type 3 - New Dosage Form	CHRM	2010-07-28
DENOSUMAB	Biological Drug	AMGEN	INJECTABLE; SUBCUTANEOUS	Injection	70MG/ML	BLA	Type 1 - New Molecular Entity	RANKL	2010-06-01
DENOSUMAB	Biological Drug	AMGEN	INJECTABLE; SUBCUTANEOUS	Injection	60MG/ML	BLA	Type 1 - New Molecular Entity	RANKL	2010-06-01
ALGLUCOSIDASE ALFA	Biological Drug	GENZYME	POWDER; IV (INFUSION)	Injection	5MG/ML	BLA	Type 1 - New Molecular Entity	Glycogen	2010-05-24
RIFAXIMIN	Chemical Drug	SALIX PHARMS	TABLET;ORAL	Tablet	550MG	NDA	Type 6 - New Indication (no longer used)	DNA-directed RNA polymerase，NR1I2	2010-03-24
CARGLUMIC ACID	Chemical Drug	RECORDATI RARE	TABLET, FOR SUSPENSION;ORAL	Tablet	200MG	NDA	Type 1 - New Molecular Entity	CPS1	2010-03-18
HYDROMORPHONE HYDROCHLORIDE	Chemical Drug	SPECGX LLC	TABLET, EXTENDED RELEASE;ORAL	Sustained/Controlled Release Tablet	32MG **Federal Register determination that product was not discontinued or withdrawn for safety or effectiveness reasons**	NDA	Type 3 - New Dosage Form	OPR	2010-03-01
HYDROMORPHONE HYDROCHLORIDE	Chemical Drug	SPECGX LLC	TABLET, EXTENDED RELEASE;ORAL	Sustained/Controlled Release Tablet	16MG **Federal Register determination that product was not discontinued or withdrawn for safety or effectiveness reasons**	NDA	Type 3 - New Dosage Form	OPR	2010-03-01
HYDROMORPHONE HYDROCHLORIDE	Chemical Drug	SPECGX LLC	TABLET, EXTENDED RELEASE;ORAL	Sustained/Controlled Release Tablet	12MG **Federal Register determination that product was not discontinued or withdrawn for safety or effectiveness reasons**	NDA	Type 3 - New Dosage Form	OPR	2010-03-01
HYDROMORPHONE HYDROCHLORIDE	Chemical Drug	SPECGX LLC	TABLET, EXTENDED RELEASE;ORAL	Sustained/Controlled Release Tablet	8MG **Federal Register determination that product was not discontinued or withdrawn for safety or effectiveness reasons**	NDA	Type 3 - New Dosage Form	OPR	2010-03-01
VELAGLUCERASE ALFA	Biological Drug	SHIRE HUMAN GENETIC	POWDER;INTRAVENOUS	Injection	200 UNITS/VIAL	BLA	Type 1 - New Molecular Entity	Glucocerebroside	2010-02-26
VELAGLUCERASE ALFA	Biological Drug	SHIRE HUMAN GENETIC	INJECTABLE;INTRAVENOUS	Injection	400 UNITS/VIAL	BLA	Type 1 - New Molecular Entity	Glucocerebroside	2010-02-26
AZTREONAM	Chemical Drug	GILEAD	FOR SOLUTION;INHALATION	Inhalation	75MG/VIAL	NDA	Type 3 - New Dosage Form	PBP	2010-02-22
COLLAGENASE CLOSTRIDIUM HISTOLYTICUM	Biological Drug	AUXILIUM PHARMS	SOLUTION; INJECTION	Injection	0.9MG	BLA	Type 1 - New Molecular Entity		2010-02-02
DALFAMPRIDINE	Chemical Drug	ACORDA	TABLET, EXTENDED RELEASE;ORAL	Sustained/Controlled Release Tablet	10MG	NDA	Type 1 - New Molecular Entity		2010-01-22
TOCILIZUMAB	Biological Drug	GENENTECH	INJECTABLE; INJECTION	Injection	400MG/20ML	BLA	Type 1 - New Molecular Entity	IL6R	2010-01-08
TOCILIZUMAB	Biological Drug	GENENTECH	INJECTABLE; INJECTION	Injection	200MG/10ML	BLA	Type 1 - New Molecular Entity	IL6R	2010-01-08
TOCILIZUMAB	Biological Drug	GENENTECH	INJECTABLE; INJECTION	Injection	80MG/4ML	BLA	Type 1 - New Molecular Entity	IL6R	2010-01-08
ECALLANTIDE	Biological Drug	DYAX CORP.	INJECTABLE; INJECTION	Injection	10MG/ML	BLA	Type 1 - New Molecular Entity	KLKB1	2009-12-01
CAPSAICIN	Chemical Drug	AVERITAS	PATCH;TOPICAL	Patch / Transdermal Patch	0.08	NDA	Type 1 - New Molecular Entity		2009-11-16
ROMIDEPSIN	Chemical Drug	CELGENE	POWDER;INTRAVENOUS	Injection	10MG/VIAL	NDA	Type 1 - New Molecular Entity	HDAC	2009-11-05
OFATUMUMAB	Biological Drug	NOVARTIS	SOLUTION;SUBCUTANEOUS	Injection	20MG/0.4ML	BLA	Type 1 - New Molecular Entity	CD20	2009-10-26
OFATUMUMAB	Biological Drug	NOVARTIS	INJECTABLE; INJECTION	Injection	100MG/5ML	BLA	Type 1 - New Molecular Entity	CD20	2009-10-26
PAZOPANIB HYDROCHLORIDE	Chemical Drug	NOVARTIS	TABLET;ORAL	Tablet	EQ 400MG BASE **Federal Register determination that product was not discontinued or withdrawn for safety or effectiveness reasons**	NDA	Type 1 - New Molecular Entity	VEGFR，PDGFR，FGFR，KIT	2009-10-19
PAZOPANIB HYDROCHLORIDE	Chemical Drug	NOVARTIS	TABLET;ORAL	Tablet	EQ 200MG BASE	NDA	Type 1 - New Molecular Entity	VEGFR，PDGFR，FGFR，KIT	2009-10-19
PRALATREXATE	Chemical Drug	ACROTECH	SOLUTION;INTRAVENOUS	Injection	40MG/2ML (20MG/ML)	NDA	Type 1 - New Molecular Entity	DHFR，TYMS	2009-09-24
PRALATREXATE	Chemical Drug	ACROTECH	SOLUTION;INTRAVENOUS	Injection	20MG/ML (20MG/ML)	NDA	Type 1 - New Molecular Entity	DHFR，TYMS	2009-09-24
GANCICLOVIR	Chemical Drug	BAUSCH AND LOMB	GEL;OPHTHALMIC	Ophthalmic Preparation	0.0015	NDA	Type 3 - New Dosage Form	DNA Pol	2009-09-15
VIGABATRIN	Chemical Drug	LUNDBECK PHARMS LLC	FOR SOLUTION;ORAL	Oral Liquid Preparation / Oral Solution	500MG/PACKET	NDA	Type 3 - New Dosage Form	ABAT	2009-08-21
VIGABATRIN	Chemical Drug	LUNDBECK PHARMS LLC	TABLET;ORAL	Tablet	500MG	NDA	Type 1 - New Molecular Entity	ABAT	2009-08-21
TREPROSTINIL	Chemical Drug	UNITED THERAP	SOLUTION;INHALATION	Inhalation	0.6MG/ML	NDA	Type 5 - New Formulation or New Manufacturer	PPARD，PTGIR，EP2，PTGDR	2009-07-30
COLCHICINE	Chemical Drug	TAKEDA PHARMS USA	TABLET;ORAL	Tablet	0.6MG	NDA	Type 7 - Drug Already Marketed without Approved NDA	Tubulin-β，Tubulin-α	2009-07-29
PRASUGREL HYDROCHLORIDE	Chemical Drug	COSETTE	TABLET;ORAL	Tablet	EQ 10MG BASE	NDA	Type 1 - New Molecular Entity	P2RY12	2009-07-10
PRASUGREL HYDROCHLORIDE	Chemical Drug	COSETTE	TABLET;ORAL	Tablet	EQ 5MG BASE	NDA	Type 1 - New Molecular Entity	P2RY12	2009-07-10
SOTALOL HYDROCHLORIDE	Chemical Drug	ALTATHERA PHARMS LLC	SOLUTION;INTRAVENOUS	Injection	150MG/10ML (15MG/ML)	NDA	Type 3 - New Dosage Form	ADRB1，ADRB2，KCNH2	2009-07-02
DEXAMETHASONE	Chemical Drug	ALLERGAN	IMPLANT;INTRAVITREAL	Implant	0.7MG	NDA	Type 3 - New Dosage Form	ANXA1，NR3C1，NR1I2，NOS2，NR0B1	2009-06-17
CANAKINUMAB	Biological Drug	NOVARTIS PHARMS	INJECTABLE; SUBCUTANEOUS	Injection	180MG	BLA	Type 1 - New Molecular Entity	IL1B	2009-06-17
TADALAFIL	Chemical Drug	ELI LILLY CO	TABLET;ORAL	Tablet	20MG	NDA	Type 6 - New Indication (no longer used)	PDE5A，PDE11A	2009-05-22
abobotulinumtoxinA	Biological Drug	IPSEN BIOPHARM LTD	INJECTABLE; INJECTION	Injection	300 UNITS/VIAL	BLA	Type 1 - New Molecular Entity	RHOB，SNAP25	2009-04-29
abobotulinumtoxinA	Biological Drug	IPSEN BIOPHARM LTD	INJECTABLE; INJECTION	Injection	500 UNITS/VIAL	BLA	Type 1 - New Molecular Entity	RHOB，SNAP25	2009-04-29
GOLIMUMAB	Biological Drug	CENTOCOR ORTHO BIOTECH INC	INJECTABLE; INJECTION	Injection	50MG	BLA	Type 1 - New Molecular Entity	TNF-α	2009-04-24
ARTEMETHER; LUMEFANTRINE	Chemical Drug	NOVARTIS	TABLET;ORAL	Tablet	20MG;120MG	NDA
EVEROLIMUS	Chemical Drug	NOVARTIS	TABLET;ORAL	Tablet	7.5MG	NDA	Type 1 - New Molecular Entity	mTOR	2009-03-30
EVEROLIMUS	Chemical Drug	NOVARTIS	TABLET;ORAL	Tablet	2.5MG	NDA	Type 1 - New Molecular Entity	mTOR	2009-03-30
EVEROLIMUS	Chemical Drug	NOVARTIS	TABLET;ORAL	Tablet	10MG	NDA	Type 1 - New Molecular Entity	mTOR	2009-03-30
EVEROLIMUS	Chemical Drug	NOVARTIS	TABLET;ORAL	Tablet	5MG	NDA	Type 1 - New Molecular Entity	mTOR	2009-03-30
PLERIXAFOR	Chemical Drug	GENZYME	SOLUTION;SUBCUTANEOUS	Injection	24MG/1.2ML (20MG/ML)	NDA	Type 1 - New Molecular Entity	CXCR4	2008-12-15
ELTROMBOPAG OLAMINE	Chemical Drug	NOVARTIS	TABLET;ORAL	Tablet	EQ 100MG ACID **Federal Register determination that product was not discontinued or withdrawn for safety or effectiveness reasons**	NDA	Type 1 - New Molecular Entity	TPOR	2008-11-20
ELTROMBOPAG OLAMINE	Chemical Drug	NOVARTIS	TABLET;ORAL	Tablet	EQ 12.5MG ACID	NDA	Type 1 - New Molecular Entity	TPOR	2008-11-20
ELTROMBOPAG OLAMINE	Chemical Drug	NOVARTIS	TABLET;ORAL	Tablet	EQ 75MG ACID	NDA	Type 1 - New Molecular Entity	TPOR	2008-11-20
ELTROMBOPAG OLAMINE	Chemical Drug	NOVARTIS	TABLET;ORAL	Tablet	EQ 50MG ACID	NDA	Type 1 - New Molecular Entity	TPOR	2008-11-20
ELTROMBOPAG OLAMINE	Chemical Drug	NOVARTIS	TABLET;ORAL	Tablet	EQ 25MG ACID	NDA	Type 1 - New Molecular Entity	TPOR	2008-11-20
RUFINAMIDE	Chemical Drug	EISAI INC	TABLET;ORAL	Tablet	400MG	NDA	Type 1 - New Molecular Entity	GRM5，Sodium channel	2008-11-14
RUFINAMIDE	Chemical Drug	EISAI INC	TABLET;ORAL	Tablet	200MG	NDA	Type 1 - New Molecular Entity	GRM5，Sodium channel	2008-11-14
RUFINAMIDE	Chemical Drug	EISAI INC	TABLET;ORAL	Tablet	100MG **Federal Register determination that product was not discontinued or withdrawn for safety or effectiveness reasons**	NDA	Type 1 - New Molecular Entity	GRM5，Sodium channel	2008-11-14
IOBENGUANE SULFATE I-123	Chemical Drug	GE HEALTHCARE	SOLUTION;INTRAVENOUS	Injection	10mCi/5ML (2mCi/ML)	NDA	Type 1 - New Molecular Entity		2008-09-19
ROMIPLOSTIM	Biological Drug	AMGEN	INJECTABLE; SUBCUTANEOUS	Injection	250MCG/0.5ML; 500MCG/1ML.	BLA	Type 1 - New Molecular Entity	TPOR	2008-08-22
TETRABENAZINE	Chemical Drug	BAUSCH	TABLET;ORAL	Tablet	25MG	NDA	Type 1 - New Molecular Entity	SLC18A2	2008-08-15
TETRABENAZINE	Chemical Drug	BAUSCH	TABLET;ORAL	Tablet	12.5MG	NDA	Type 1 - New Molecular Entity	SLC18A2	2008-08-15
DIFLUPREDNATE	Chemical Drug	NOVARTIS	EMULSION;OPHTHALMIC	Ophthalmic Preparation	0.0005	NDA	Type 1 - New Molecular Entity	NR3C1	2008-06-23
BENDAMUSTINE HYDROCHLORIDE	Chemical Drug	CEPHALON	SOLUTION;IV (INFUSION)	Injection	180MG/2ML (90MG/ML)	NDA	Type 1 - New Molecular Entity		2008-03-20
BENDAMUSTINE HYDROCHLORIDE	Chemical Drug	CEPHALON	SOLUTION;IV (INFUSION)	Injection	45MG/0.5ML (90MG/ML)	NDA	Type 1 - New Molecular Entity		2008-03-20
BENDAMUSTINE HYDROCHLORIDE	Chemical Drug	CEPHALON	POWDER;IV (INFUSION)	Injection	25MG/VIAL	NDA	Type 1 - New Molecular Entity		2008-03-20
BENDAMUSTINE HYDROCHLORIDE	Chemical Drug	CEPHALON	POWDER;IV (INFUSION)	Injection	100MG/VIAL	NDA	Type 1 - New Molecular Entity		2008-03-20
LEVOLEUCOVORIN CALCIUM	Chemical Drug	ACROTECH	SOLUTION;INTRAVENOUS	Injection	EQ 250MG BASE/25ML (EQ 10MG BASE/ML) **Federal Register determination that product was not discontinued or withdrawn for safety or effectiveness reasons**	NDA	Type 5 - New Formulation or New Manufacturer	DHFR，SHMT	2008-03-07
LEVOLEUCOVORIN CALCIUM	Chemical Drug	ACROTECH	SOLUTION;INTRAVENOUS	Injection	EQ 175MG BASE/17.5ML (EQ 10MG BASE/ML) **Federal Register determination that product was not discontinued or withdrawn for safety or effectiveness reasons**	NDA	Type 5 - New Formulation or New Manufacturer	DHFR，SHMT	2008-03-07
LEVOLEUCOVORIN CALCIUM	Chemical Drug	ACROTECH	POWDER;INTRAVENOUS	Injection	EQ 50MG BASE/VIAL	NDA	Type 5 - New Formulation or New Manufacturer	Folate receptor	2008-03-07
RILONACEPT	Biological Drug	KINIKSA PHARMACEUTICALS (UK), LTD.	VIAL; SINGLE-USE	Injection	220MG	BLA	Type 1 - New Molecular Entity	IL1A，IL1B，IL1RN	2008-02-27
SAPROPTERIN DIHYDROCHLORIDE	Chemical Drug	BIOMARIN PHARM	TABLET;ORAL	Tablet	100MG	NDA	Type 1 - New Molecular Entity	PAH	2007-12-13
NILOTINIB HYDROCHLORIDE	Chemical Drug	NOVARTIS	CAPSULE;ORAL	Capsule	EQ 50MG BASE	NDA	Type 1 - New Molecular Entity	BCR-ABL，KIT，CSF1R，PDGFRA，PDGFRB	2007-10-29
NILOTINIB HYDROCHLORIDE	Chemical Drug	NOVARTIS	CAPSULE;ORAL	Capsule	EQ 150MG BASE	NDA	Type 1 - New Molecular Entity	BCR-ABL，KIT，CSF1R，PDGFRA，PDGFRB	2007-10-29
NILOTINIB HYDROCHLORIDE	Chemical Drug	NOVARTIS	CAPSULE;ORAL	Capsule	EQ 200MG BASE	NDA	Type 1 - New Molecular Entity	BCR-ABL，KIT，CSF1R，PDGFRA，PDGFRB	2007-10-29
AMLODIPINE BESYLATE; OLMESARTAN MEDOXOMIL	Chemical Drug	COSETTE	TABLET;ORAL	Tablet	EQ 10MG BASE;40MG	NDA	Type 4 - New Combination	L-Type Calcium Channel，AGTR1	2007-09-26
AMLODIPINE BESYLATE; OLMESARTAN MEDOXOMIL	Chemical Drug	COSETTE	TABLET;ORAL	Tablet	EQ 10MG BASE;20MG	NDA	Type 4 - New Combination	L-Type Calcium Channel，AGTR1	2007-09-26
AMLODIPINE BESYLATE; OLMESARTAN MEDOXOMIL	Chemical Drug	COSETTE	TABLET;ORAL	Tablet	EQ 5MG BASE;40MG	NDA	Type 4 - New Combination	L-Type Calcium Channel，AGTR1	2007-09-26
AMLODIPINE BESYLATE; OLMESARTAN MEDOXOMIL	Chemical Drug	COSETTE	TABLET;ORAL	Tablet	EQ 5MG BASE;20MG	NDA	Type 4 - New Combination	L-Type Calcium Channel，AGTR1	2007-09-26
RALOXIFENE HYDROCHLORIDE	Chemical Drug	LILLY	TABLET; ORAL	Tablet	60MG	NDA	Type 6 - New Indication (no longer used)	ER-α，ER-β，ABC，SERPINB9，TFF1，NCOA2	2007-09-13
DEXRAZOXANE HYDROCHLORIDE	Chemical Drug	CLINIGEN	INJECTABLE;INJECTION	Injection	EQ 500MG BASE/VIAL **Federal Register determination that product was not discontinued or withdrawn for safety or effectiveness reasons**	NDA	Type 5 - New Formulation or New Manufacturer	TOP2	2007-09-06
LANREOTIDE ACETATE	Chemical Drug	IPSEN PHARMA	SOLUTION;SUBCUTANEOUS	Injection	EQ 120MG BASE/0.5ML (EQ 120MG BASE/0.5ML)	NDA	Type 1 - New Molecular Entity	SSTR2，SSTR5	2007-08-30
LANREOTIDE ACETATE	Chemical Drug	IPSEN PHARMA	SOLUTION;SUBCUTANEOUS	Injection	EQ 90MG BASE/0.3ML (EQ 90MG BASE/0.3ML)	NDA	Type 1 - New Molecular Entity	SSTR2，SSTR5	2007-08-30
LANREOTIDE ACETATE	Chemical Drug	IPSEN PHARMA	SOLUTION;SUBCUTANEOUS	Injection	EQ 60MG BASE/0.2ML (EQ 60MG BASE/0.2ML)	NDA	Type 1 - New Molecular Entity	SSTR2，SSTR5	2007-08-30
AMBRISENTAN	Chemical Drug	GILEAD	TABLET;ORAL	Tablet	10MG	NDA	Type 1 - New Molecular Entity	EDNRA	2007-06-15
AMBRISENTAN	Chemical Drug	GILEAD	TABLET;ORAL	Tablet	5MG	NDA	Type 1 - New Molecular Entity	EDNRA	2007-06-15
HISTRELIN ACETATE	Chemical Drug	ENDO PHARM	IMPLANT;SUBCUTANEOUS	Implant	50MG	NDA	Type 5 - New Formulation or New Manufacturer	GNRHR	2007-05-03
ECULIZUMAB	Biological Drug	ALEXION PHARM	INJECTABLE; IV (INFUSION)	Injection	300MG	BLA	Type 1 - New Molecular Entity	C5	2007-03-16
MESALAMINE	Chemical Drug	TAKEDA PHARMS USA	TABLET, DELAYED RELEASE;ORAL	Sustained/Controlled Release Tablet	1.2GM	NDA	Type 3 - New Dosage Form	COX，Prostaglandin receptor	2007-01-16
HYDROXOCOBALAMIN	Chemical Drug	BTG INTL	INJECTABLE;INJECTION	Injection	2.5GM/VIAL (5GM/KIT)	NDA	Type 3 - New Dosage Form		2006-12-15
HYDROXOCOBALAMIN	Chemical Drug	BTG INTL	INJECTABLE;INJECTION	Injection	5GM/VIAL (5GM/KIT)	NDA	Type 3 - New Dosage Form		2006-12-15
VORINOSTAT	Chemical Drug	MSD SUB MERCK	CAPSULE;ORAL	Capsule	100MG	NDA	Type 1 - New Molecular Entity	HDAC1，HDAC2，HDAC3，HDAC6	2006-10-06
ARIPIPRAZOLE	Chemical Drug	OTSUKA	INJECTABLE;INTRAMUSCULAR	Injection	9.75MG/1.3ML (7.5MG/ML)	NDA	Type 3 - New Dosage Form		2006-09-20
MAGNESIUM CHLORIDE; SODIUM BICARBONATE; SODIUM CHLORIDE	Chemical Drug	DIALYSIS SUPS	SOLUTION;INJECTION	Injection	0.21GM/100ML;3.97GM/100ML;8.3GM/100ML	NDA	Type 3 - New Dosage Form		2006-07-26
MAGNESIUM CHLORIDE; SODIUM BICARBONATE; SODIUM CHLORIDE	Chemical Drug	DIALYSIS SUPS	SOLUTION;INJECTION	Injection	0.21GM/100ML;2.8GM/100ML;9.07GM/100ML	NDA
IDURSULFASE	Biological Drug	SHIRE	INJECTABLE; IV (INFUSION)	Injection	6MG/3ML	BLA	Type 1 - New Molecular Entity	GAGs	2006-07-24
DASATINIB	Chemical Drug	BRISTOL MYERS SQUIBB	TABLET;ORAL	Tablet	140MG	NDA	Type 1 - New Molecular Entity	BCR，SRC，KIT，FYN，LCK，PDGFRA	2006-06-28
DASATINIB	Chemical Drug	BRISTOL MYERS SQUIBB	TABLET;ORAL	Tablet	80MG	NDA	Type 1 - New Molecular Entity	BCR，SRC，KIT，FYN，LCK，PDGFRA	2006-06-28
DASATINIB	Chemical Drug	BRISTOL MYERS SQUIBB	TABLET;ORAL	Tablet	100MG	NDA	Type 1 - New Molecular Entity	BCR，SRC，KIT，FYN，LCK，PDGFRA	2006-06-28
DASATINIB	Chemical Drug	BRISTOL MYERS SQUIBB	TABLET;ORAL	Tablet	70MG	NDA	Type 1 - New Molecular Entity	BCR，SRC，KIT，FYN，LCK，PDGFRA	2006-06-28
DASATINIB	Chemical Drug	BRISTOL MYERS SQUIBB	TABLET;ORAL	Tablet	50MG	NDA	Type 1 - New Molecular Entity	BCR，SRC，KIT，FYN，LCK，PDGFRA	2006-06-28
DASATINIB	Chemical Drug	BRISTOL MYERS SQUIBB	TABLET;ORAL	Tablet	20MG	NDA	Type 1 - New Molecular Entity	BCR，SRC，KIT，FYN，LCK，PDGFRA	2006-06-28
ARIPIPRAZOLE	Chemical Drug	OTSUKA	TABLET, ORALLY DISINTEGRATING;ORAL	Orally Disintegrating Tablet (ODT)	30MG **Federal Register determination that product was not discontinued or withdrawn for safety or effectiveness reasons**	NDA	Type 3 - New Dosage Form		2006-06-07
ARIPIPRAZOLE	Chemical Drug	OTSUKA	TABLET, ORALLY DISINTEGRATING;ORAL	Orally Disintegrating Tablet (ODT)	20MG **Federal Register determination that product was not discontinued or withdrawn for safety or effectiveness reasons**	NDA	Type 3 - New Dosage Form		2006-06-07
ARIPIPRAZOLE	Chemical Drug	OTSUKA	TABLET, ORALLY DISINTEGRATING;ORAL	Orally Disintegrating Tablet (ODT)	15MG **Federal Register determination that product was not discontinued or withdrawn for safety or effectiveness reasons**	NDA	Type 3 - New Dosage Form		2006-06-07
ARIPIPRAZOLE	Chemical Drug	OTSUKA	TABLET, ORALLY DISINTEGRATING;ORAL	Orally Disintegrating Tablet (ODT)	10MG **Federal Register determination that product was not discontinued or withdrawn for safety or effectiveness reasons**	NDA	Type 3 - New Dosage Form		2006-06-07
SOMATROPIN	Biological Drug	SANDOZ	INJECTABLE;INJECTION	Injection	10MG/1.5ML	BLA	Type 5 - New Formulation or New Manufacturer		2006-05-30
SOMATROPIN	Biological Drug	SANDOZ	INJECTABLE;INJECTION	Injection	5MG/1.5ML	BLA	Type 5 - New Formulation or New Manufacturer		2006-05-30
SOMATROPIN	Biological Drug	SANDOZ	INJECTABLE;INJECTION	Injection	1.5MG/VIAL	BLA	Type 5 - New Formulation or New Manufacturer		2006-05-30
SOMATROPIN	Biological Drug	SANDOZ	INJECTABLE;INJECTION	Injection	5.8MG/VIAL	BLA	Type 5 - New Formulation or New Manufacturer		2006-05-30
THALIDOMIDE	Chemical Drug	CELGENE	CAPSULE; ORAL	Capsule	200MG	NDA	Type 6 - New Indication (no longer used)		2006-05-25
THALIDOMIDE	Chemical Drug	CELGENE	CAPSULE; ORAL	Capsule	100MG	NDA	Type 6 - New Indication (no longer used)		2006-05-25
THALIDOMIDE	Chemical Drug	CELGENE	CAPSULE; ORAL	Capsule	50MG	NDA	Type 6 - New Indication (no longer used)		2006-05-25
DECITABINE	Chemical Drug	OTSUKA	INJECTABLE;INTRAVENOUS	Injection	50MG/VIAL	NDA	Type 1 - New Molecular Entity	DNMT1，DNMT3A	2006-05-02
ALGLUCOSIDASE ALFA	Biological Drug	GENZYME	INJECTABLE; IV (INFUSION)	Injection	20MG/KG	BLA	Type 1 - New Molecular Entity	Glycogen	2006-04-28
IBUPROFEN LYSINE	Chemical Drug	RECORDATI RARE	INJECTABLE;INTRAVENOUS	Injection	EQ 20MG BASE/2ML (EQ 10MG BASE/ML)	NDA	Type 2 - New Active Ingredient	COX	2006-04-13
LENALIDOMIDE	Chemical Drug	CELGENE	CAPSULE;ORAL	Capsule	20MG	NDA	Type 1 - New Molecular Entity	IKZF3，IKZF1，CSNK1A1	2005-12-27
LENALIDOMIDE	Chemical Drug	CELGENE	CAPSULE;ORAL	Capsule	2.5MG	NDA	Type 1 - New Molecular Entity	IKZF3，IKZF1，CSNK1A1	2005-12-27
LENALIDOMIDE	Chemical Drug	CELGENE	CAPSULE;ORAL	Capsule	25MG	NDA	Type 1 - New Molecular Entity	IKZF3，IKZF1，CSNK1A1	2005-12-27
LENALIDOMIDE	Chemical Drug	CELGENE	CAPSULE;ORAL	Capsule	15MG	NDA	Type 1 - New Molecular Entity	IKZF3，IKZF1，CSNK1A1	2005-12-27
LENALIDOMIDE	Chemical Drug	CELGENE	CAPSULE;ORAL	Capsule	10MG	NDA	Type 1 - New Molecular Entity	IKZF3，IKZF1，CSNK1A1	2005-12-27
LENALIDOMIDE	Chemical Drug	CELGENE	CAPSULE;ORAL	Capsule	5MG	NDA	Type 1 - New Molecular Entity	IKZF3，IKZF1，CSNK1A1	2005-12-27
ABATACEPT	Biological Drug	BRISTOL MYERS SQUIBB	INJECTABLE; IV (INFUSION)	Injection	250MG	BLA	Type 1 - New Molecular Entity	CD80，CD86	2005-12-23
MECASERMIN RINFABATE RECOMBINANT	Biological Drug	INSMED	INJECTABLE;SUBCUTANEOUS	Injection	36MG/0.6ML	BLA	Type 1 - New Molecular Entity and Type 4 - New Combination	IGF1R	2005-12-12
SORAFENIB TOSYLATE	Chemical Drug	BAYER HLTHCARE	TABLET;ORAL	Tablet	EQ 200MG BASE	NDA	Type 1 - New Molecular Entity	FLT3，BRAF，KIT，RAF1，BRAF-V600E，VEGFR-2，VEGFR-3，PDGFRB	2005-12-01
DEFERASIROX	Chemical Drug	NOVARTIS	TABLET, FOR SUSPENSION;ORAL	Tablet	500MG	NDA	Type 1 - New Molecular Entity		2005-11-02
DEFERASIROX	Chemical Drug	NOVARTIS	TABLET, FOR SUSPENSION;ORAL	Tablet	250MG	NDA	Type 1 - New Molecular Entity		2005-11-02
DEFERASIROX	Chemical Drug	NOVARTIS	TABLET, FOR SUSPENSION;ORAL	Tablet	125MG	NDA	Type 1 - New Molecular Entity		2005-11-02
NELARABINE	Chemical Drug	NOVARTIS	INJECTABLE;INTRAVENOUS	Injection	250MG/50ML (5MG/ML)	NDA	Type 1 - New Molecular Entity	POLA1	2005-10-28
MECASERMIN RECOMBINANT	Biological Drug	IPSEN INC	INJECTABLE;SUBCUTANEOUS	Injection	40MG/4ML (10MG/ML)	BLA	Type 1 - New Molecular Entity	IGF1R，IGFBP3，INSR，IGF2R	2005-08-30
QUININE SULFATE	Chemical Drug	SUN PHARM INDUSTRIES	CAPSULE;ORAL	Capsule	324MG	NDA	Type 5 - New Formulation or New Manufacturer	KCNN4，GP9	2005-08-12
GALSULFASE	Biological Drug	BIOMARIN	INJECTABLE; INJECTION	Injection	5MG/5ML	BLA	Type 1 - New Molecular Entity	GAGs	2005-05-31
PARICALCITOL	Chemical Drug	ABBVIE	CAPSULE;ORAL	Capsule	4MCG **Federal Register determination that product was not discontinued or withdrawn for safety or effectiveness reasons**	NDA	Type 3 - New Dosage Form	VDR	2005-05-26
PARICALCITOL	Chemical Drug	ABBVIE	CAPSULE;ORAL	Capsule	2MCG	NDA	Type 3 - New Dosage Form	VDR	2005-05-26
PARICALCITOL	Chemical Drug	ABBVIE	CAPSULE;ORAL	Capsule	1MCG	NDA	Type 3 - New Dosage Form	VDR	2005-05-26
FLUOCINOLONE ACETONIDE	Chemical Drug	BAUSCH AND LOMB	IMPLANT;INTRAVITREAL	Implant	0.59MG	NDA	Type 3 - New Dosage Form	NR3C1，SMO，ANXA1，ANXA2，ANXA3，ANXA4，ANXA5	2005-04-08
PACLITAXEL	Chemical Drug	ABRAXIS BIOSCIENCE	POWDER;INTRAVENOUS	Injection	100MG/VIAL	NDA	Type 5 - New Formulation or New Manufacturer	Tubulin	2005-01-07
ILOPROST	Chemical Drug	ACTELION	SOLUTION;INHALATION	Inhalation	20MCG/ML (20MCG/ML)	NDA	Type 1 - New Molecular Entity	PTGDR，PTGIR，PDE4	2004-12-29
ILOPROST	Chemical Drug	ACTELION	SOLUTION;INHALATION	Inhalation	10MCG/ML (10MCG/ML)	NDA	Type 1 - New Molecular Entity	PTGDR，PTGIR，PDE4	2004-12-29
ILOPROST	Chemical Drug	ACTELION	SOLUTION;INHALATION	Inhalation	20MCG/2ML (10MCG/ML)	NDA	Type 1 - New Molecular Entity	PTGDR，PTGIR，PDE4	2004-12-29
CLOFARABINE	Chemical Drug	GENZYME	SOLUTION;INTRAVENOUS	Injection	20MG/20ML (1MG/ML)	NDA	Type 1 - New Molecular Entity	DNA Pol，RNR	2004-12-28
ARIPIPRAZOLE	Chemical Drug	OTSUKA	SOLUTION;ORAL	Oral Liquid Preparation / Oral Solution	1MG/ML **Federal Register determination that product was not discontinued or withdrawn for safety or effectiveness reasons**	NDA	Type 3 - New Dosage Form		2004-12-10
PENTETATE ZINC TRISODIUM	Chemical Drug	HAMELN PHARMA PLUS	SOLUTION;INHALATION, INTRAVENOUS	Inhalation	EQ 1GM BASE/5ML (EQ 200MG BASE/ML) **Federal Register determination that product was not discontinued or withdrawn for safety or effectiveness reasons**	NDA	Type 1 - New Molecular Entity		2004-08-11
PENTETATE CALCIUM TRISODIUM	Chemical Drug	HAMELN	SOLUTION;INHALATION, INTRAVENOUS	Inhalation	EQ 1GM BASE/5ML (EQ 200MG BASE/ML) **Federal Register determination that product was not discontinued or withdrawn for safety or effectiveness reasons**	NDA	Type 1 - New Molecular Entity		2004-08-11
NITAZOXANIDE	Chemical Drug	ROMARK	TABLET;ORAL	Tablet	500MG	NDA
L-GLUTAMINE	Chemical Drug	EMMAUS MEDCL	FOR SOLUTION;ORAL	Oral Liquid Preparation / Oral Solution	5GM/PACKET	NDA	Type 1 - New Molecular Entity		2004-06-10
MELOXICAM	Chemical Drug	AVONDALE PHARMS	SUSPENSION;ORAL	Suspension	7.5MG/5ML	NDA	Type 3 - New Dosage Form	COX-1，COX-2	2004-06-01
RIFAXIMIN	Chemical Drug	SALIX PHARMS	TABLET;ORAL	Tablet	200MG	NDA	Type 1 - New Molecular Entity	DNA-directed RNA polymerase，NR1I2	2004-05-25
RIFAXIMIN	Chemical Drug	SALIX PHARMS	TABLET;ORAL	Tablet	550MG	NDA	Type 1 - New Molecular Entity	DNA-directed RNA polymerase，NR1I2	2004-05-25
AZACITIDINE	Chemical Drug	CELGENE	POWDER;INTRAVENOUS, SUBCUTANEOUS	Injection	100MG/VIAL	NDA	Type 1 - New Molecular Entity	DNMT	2004-05-19
TINIDAZOLE	Chemical Drug	MISSION PHARMA	TABLET; ORAL	Tablet	500MG	NDA	Type 6 - New Indication (no longer used)		2004-05-17
TINIDAZOLE	Chemical Drug	MISSION PHARMA	TABLET; ORAL	Tablet	250MG	NDA	Type 6 - New Indication (no longer used)		2004-05-17
TINIDAZOLE	Chemical Drug	MISSION PHARMA	TABLET; ORAL	Tablet	500MG	NDA	Type 6 - New Indication (no longer used)		2004-05-17
TINIDAZOLE	Chemical Drug	MISSION PHARMA	TABLET; ORAL	Tablet	250MG	NDA	Type 6 - New Indication (no longer used)		2004-05-17
TINIDAZOLE	Chemical Drug	MISSION PHARMA	TABLET;ORAL	Tablet	500MG	NDA	Type 1 - New Molecular Entity		2004-05-17
TINIDAZOLE	Chemical Drug	MISSION PHARMA	TABLET;ORAL	Tablet	250MG	NDA	Type 1 - New Molecular Entity		2004-05-17
APOMORPHINE HYDROCHLORIDE	Chemical Drug	MDD US	INJECTABLE;SUBCUTANEOUS	Injection	30MG/3ML (10MG/ML)	NDA	Type 1 - New Molecular Entity	DRD2，DRD4，DRD3，DRD5，ADRA1D，ADRA2B，ADRA2C	2004-04-20
APOMORPHINE HYDROCHLORIDE	Chemical Drug	MDD US	INJECTABLE;SUBCUTANEOUS	Injection	20MG/2ML (10MG/ML)	NDA	Type 1 - New Molecular Entity	DRD2，DRD4，DRD3，DRD5，ADRA1D，ADRA2B，ADRA2C	2004-04-20
CINACALCET HYDROCHLORIDE	Chemical Drug	AMGEN	TABLET;ORAL	Tablet	EQ 90MG BASE	NDA	Type 1 - New Molecular Entity	CASR	2004-03-08
CINACALCET HYDROCHLORIDE	Chemical Drug	AMGEN	TABLET;ORAL	Tablet	EQ 60MG BASE	NDA	Type 1 - New Molecular Entity	CASR	2004-03-08
CINACALCET HYDROCHLORIDE	Chemical Drug	AMGEN	TABLET;ORAL	Tablet	EQ 30MG BASE	NDA	Type 1 - New Molecular Entity	CASR	2004-03-08
BEVACIZUMAB	Biological Drug	GENENTECH	VIAL; INTRAVENOUS	Injection	400MG	BLA	Type 1 - New Molecular Entity	VEGF	2004-02-26
BEVACIZUMAB	Biological Drug	GENENTECH	VIAL; INTRAVENOUS	Injection	100MG	BLA	Type 1 - New Molecular Entity	VEGF	2004-02-26
CETUXIMAB	Biological Drug	IMCLONE	VIAL; INTRAVENOUS	Injection	100mg/VIAL	BLA	Type 1 - New Molecular Entity	EGFR	2004-02-12
PEMETREXED DISODIUM	Chemical Drug	LILLY	POWDER;INTRAVENOUS	Injection	EQ 100MG BASE/VIAL	NDA	Type 1 - New Molecular Entity	DHFR，GART	2004-02-04
PEMETREXED DISODIUM	Chemical Drug	LILLY	POWDER;INTRAVENOUS	Injection	EQ 500MG BASE/VIAL	NDA	Type 1 - New Molecular Entity	DHFR，GART	2004-02-04
ACETYLCYSTEINE	Chemical Drug	CUMBERLAND PHARMS	INJECTABLE;INTRAVENOUS	Injection	6GM/30ML (200MG/ML)	NDA	Type 3 - New Dosage Form	ACY1，SLC7A11，GSS，IKK-A，IKK-B	2004-01-23
TALC	Chemical Drug	SCIARRA LABS	POWDER;INTRAPLEURAL	Injection	5GM/BOT	NDA	Type 3 - New Dosage Form		2003-12-15
SOMATROPIN RECOMBINANT	Biological Drug	EMD SERONO	INJECTABLE;INJECTION	Injection	8.8MG/VIAL	BLA	Type 6 - New Indication (no longer used)		2003-12-01
SOMATROPIN RECOMBINANT	Biological Drug	EMD SERONO	INJECTABLE;INJECTION	Injection	6MG/VIAL	BLA	Type 6 - New Indication (no longer used)		2003-12-01
SOMATROPIN RECOMBINANT	Biological Drug	EMD SERONO	INJECTABLE;INJECTION	Injection	5MG/VIAL	BLA	Type 6 - New Indication (no longer used)		2003-12-01
SOMATROPIN RECOMBINANT	Biological Drug	EMD SERONO	INJECTABLE;INJECTION	Injection	4MG/VIAL	BLA	Type 6 - New Indication (no longer used)		2003-12-01
TADALAFIL	Chemical Drug	LILLY	TABLET;ORAL	Tablet	2.5MG	NDA	Type 1 - New Molecular Entity	PDE5A，PDE11A	2003-11-21
TADALAFIL	Chemical Drug	LILLY	TABLET;ORAL	Tablet	20MG	NDA	Type 1 - New Molecular Entity	PDE5A，PDE11A	2003-11-21
TADALAFIL	Chemical Drug	LILLY	TABLET;ORAL	Tablet	10MG	NDA	Type 1 - New Molecular Entity	PDE5A，PDE11A	2003-11-21
TADALAFIL	Chemical Drug	LILLY	TABLET;ORAL	Tablet	5MG	NDA	Type 1 - New Molecular Entity	PDE5A，PDE11A	2003-11-21
FERRIC HEXACYANOFERRATE(II)	Chemical Drug	HEYL CHEMISCH	CAPSULE;ORAL	Capsule	500MG	NDA	Type 1 - New Molecular Entity		2003-10-02
ROSUVASTATIN CALCIUM	Chemical Drug	IPR	TABLET;ORAL	Tablet	EQ 40MG BASE	NDA	Type 1 - New Molecular Entity	HMGCR	2003-08-12
ROSUVASTATIN CALCIUM	Chemical Drug	IPR	TABLET;ORAL	Tablet	EQ 20MG BASE	NDA	Type 1 - New Molecular Entity	HMGCR	2003-08-12
ROSUVASTATIN CALCIUM	Chemical Drug	IPR	TABLET;ORAL	Tablet	EQ 10MG BASE	NDA	Type 1 - New Molecular Entity	HMGCR	2003-08-12
ROSUVASTATIN CALCIUM	Chemical Drug	IPR	TABLET;ORAL	Tablet	EQ 5MG BASE	NDA	Type 1 - New Molecular Entity	HMGCR	2003-08-12
PORFIMER SODIUM	Chemical Drug	AXCAN SCANDIPHARM	Injectable; Injection	Injection	75MG/VIAL	NDA	Type 6 - New Indication (no longer used)	LDLR，FCGR1A	2003-08-01
MIGLUSTAT	Chemical Drug	ACTELION	CAPSULE;ORAL	Capsule	100MG	NDA	Type 1 - New Molecular Entity	UGCG	2003-07-31
RIBAVIRIN	Chemical Drug	SCHERING	SOLUTION;ORAL	Oral Liquid Preparation / Oral Solution	40MG/ML	NDA	Type 3 - New Dosage Form	NS5B，IMPDH1，Genome polyprotein，IMPDH2，PB1，Protein L	2003-07-29
BORTEZOMIB	Chemical Drug	TAKEDA PHARMS USA	INJECTABLE;INTRAVENOUS, SUBCUTANEOUS	Injection	3.5MG/VIAL	NDA	Type 1 - New Molecular Entity	26S Proteasome	2003-05-13
LARONIDASE	Biological Drug	BIOMARIN	VIAL	Injection	2.9MG/ML	BLA	Type 1 - New Molecular Entity	IDUA	2003-04-30
AGALSIDASE BETA	Biological Drug	GENZYME	VIAL; INTRAVENOUS	Injection	35MG/VIAL	BLA	Type 1 - New Molecular Entity	GL3	2003-04-24
AGALSIDASE BETA	Biological Drug	GENZYME	VIAL; INTRAVENOUS	Injection	5MG/VIAL	BLA	Type 1 - New Molecular Entity	GL3	2003-04-24
IMATINIB MESYLATE	Chemical Drug	NOVARTIS	TABLET;ORAL	Tablet	EQ 400MG BASE	NDA	Type 3 - New Dosage Form	KIT，BCR-ABL，PDGFRA，SCF	2003-04-18
IMATINIB MESYLATE	Chemical Drug	NOVARTIS	TABLET;ORAL	Tablet	EQ 100MG BASE	NDA	Type 3 - New Dosage Form	KIT，BCR-ABL，PDGFRA，SCF	2003-04-18
PEGVISOMANT	Biological Drug	PHARMACIA	INJECTABLE;SUBCUTANEOUS	Injection	30MG/VIAL	BLA	Type 1 - New Molecular Entity	GHR	2003-03-25
PEGVISOMANT	Biological Drug	PHARMACIA	INJECTABLE;SUBCUTANEOUS	Injection	25MG/VIAL	BLA	Type 1 - New Molecular Entity	GHR	2003-03-25
PEGVISOMANT	Biological Drug	PHARMACIA	INJECTABLE;SUBCUTANEOUS	Injection	20MG/VIAL	BLA	Type 1 - New Molecular Entity	GHR	2003-03-25
PEGVISOMANT	Biological Drug	PHARMACIA	INJECTABLE;SUBCUTANEOUS	Injection	15MG/VIAL	BLA	Type 1 - New Molecular Entity	GHR	2003-03-25
PEGVISOMANT	Biological Drug	PHARMACIA	INJECTABLE;SUBCUTANEOUS	Injection	10MG/VIAL	BLA
ADALIMUMAB	Biological Drug	ABBVIE INC	VIAL	Injection	40MG/0.8ML	BLA	Type 1 - New Molecular Entity	TNF-α	2002-12-31
ADALIMUMAB	Biological Drug	ABBVIE INC	SYRINGE	Injection	40MG/0.8ML	BLA	Type 1 - New Molecular Entity	TNF-α	2002-12-31
ICODEXTRIN	Chemical Drug	BAXTER HLTHCARE	SOLUTION;INTRAPERITONEAL	Injection	7.5GM/100ML	NDA	Type 1 - New Molecular Entity		2002-12-20
NITAZOXANIDE	Chemical Drug	ROMARK	FOR SUSPENSION;ORAL	Suspension	100MG/5ML	NDA	Type 1 - New Molecular Entity	POR	2002-11-22
ARIPIPRAZOLE	Chemical Drug	OTSUKA	TABLET;ORAL	Tablet	2MG	NDA	Type 1 - New Molecular Entity		2002-11-15
ARIPIPRAZOLE	Chemical Drug	OTSUKA	TABLET;ORAL	Tablet	5MG	NDA	Type 1 - New Molecular Entity		2002-11-15
ARIPIPRAZOLE	Chemical Drug	OTSUKA	TABLET;ORAL	Tablet	30MG	NDA	Type 1 - New Molecular Entity		2002-11-15
ARIPIPRAZOLE	Chemical Drug	OTSUKA	TABLET;ORAL	Tablet	20MG	NDA	Type 1 - New Molecular Entity		2002-11-15
ARIPIPRAZOLE	Chemical Drug	OTSUKA	TABLET;ORAL	Tablet	15MG	NDA	Type 1 - New Molecular Entity		2002-11-15
ARIPIPRAZOLE	Chemical Drug	OTSUKA	TABLET;ORAL	Tablet	10MG	NDA	Type 1 - New Molecular Entity		2002-11-15
BUPRENORPHINE HYDROCHLORIDE; NALOXONE HYDROCHLORIDE	Chemical Drug	INDIVIOR INC	TABLET;SUBLINGUAL	Buccal Tablet / Lozenge	EQ 8MG BASE;EQ 2MG BASE	NDA	Type 4 - New Combination		2002-10-08
BUPRENORPHINE HYDROCHLORIDE; NALOXONE HYDROCHLORIDE	Chemical Drug	INDIVIOR INC	TABLET;SUBLINGUAL	Buccal Tablet / Lozenge	EQ 2MG BASE;EQ 0.5MG BASE **Federal Register determination that product was not discontinued or withdrawn for safety or effectiveness reasons**	NDA	Type 4 - New Combination		2002-10-08
BUPRENORPHINE HYDROCHLORIDE	Chemical Drug	INDIVIOR INC	TABLET;SUBLINGUAL	Buccal Tablet / Lozenge	EQ 8MG BASE **Federal Register determination that product was not discontinued or withdrawn for safety or effectiveness reasons**	NDA	Type 3 - New Dosage Form	MOR，KOR	2002-10-08
BUPRENORPHINE HYDROCHLORIDE	Chemical Drug	INDIVIOR INC	TABLET;SUBLINGUAL	Buccal Tablet / Lozenge	EQ 2MG BASE **Federal Register determination that product was not discontinued or withdrawn for safety or effectiveness reasons**	NDA	Type 3 - New Dosage Form	MOR，KOR	2002-10-08
SODIUM OXYBATE	Chemical Drug	JAZZ PHARMS	SOLUTION;ORAL	Oral Liquid Preparation / Oral Solution	0.5GM/ML	NDA	Type 1 - New Molecular Entity		2002-07-17
RASBURICASE	Biological Drug	SANOFI SYNTHELABO	VIAL; INTRAVENOUS	Injection	1.5MG/VIAL	BLA	Type 1 - New Molecular Entity	Uox	2002-07-12
LEVOTHYROXINE SODIUM	Chemical Drug	PROVELL	TABLET;ORAL	Tablet	0.3MG	NDA	Type 5 - New Formulation or New Manufacturer	THRA，THRB，ITGAV，ITGB3	2002-05-31
LEVOTHYROXINE SODIUM	Chemical Drug	PROVELL	TABLET;ORAL	Tablet	0.2MG **See current Annual Edition, 1.8 Description of Special Situations, Levothyroxine Sodium	NDA	Type 5 - New Formulation or New Manufacturer	THRA，THRB，ITGAV，ITGB3	2002-05-31
LEVOTHYROXINE SODIUM	Chemical Drug	PROVELL	TABLET;ORAL	Tablet	0.175MG **See current Annual Edition, 1.8 Description of Special Situations, Levothyroxine Sodium	NDA	Type 5 - New Formulation or New Manufacturer	THRA，THRB，ITGAV，ITGB3	2002-05-31
LEVOTHYROXINE SODIUM	Chemical Drug	PROVELL	TABLET;ORAL	Tablet	0.15MG **See current Annual Edition, 1.8 Description of Special Situations, Levothyroxine Sodium	NDA	Type 5 - New Formulation or New Manufacturer	THRA，THRB，ITGAV，ITGB3	2002-05-31
LEVOTHYROXINE SODIUM	Chemical Drug	PROVELL	TABLET;ORAL	Tablet	0.137MG **See current Annual Edition, 1.8 Description of Special Situations, Levothyroxine Sodium	NDA	Type 5 - New Formulation or New Manufacturer	THRA，THRB，ITGAV，ITGB3	2002-05-31
LEVOTHYROXINE SODIUM	Chemical Drug	PROVELL	TABLET;ORAL	Tablet	0.125MG **See current Annual Edition, 1.8 Description of Special Situations, Levothyroxine Sodium	NDA	Type 5 - New Formulation or New Manufacturer	THRA，THRB，ITGAV，ITGB3	2002-05-31
LEVOTHYROXINE SODIUM	Chemical Drug	PROVELL	TABLET;ORAL	Tablet	0.112MG **See current Annual Edition, 1.8 Description of Special Situations, Levothyroxine Sodium	NDA	Type 5 - New Formulation or New Manufacturer	THRA，THRB，ITGAV，ITGB3	2002-05-31
LEVOTHYROXINE SODIUM	Chemical Drug	PROVELL	TABLET;ORAL	Tablet	0.1MG **See current Annual Edition, 1.8 Description of Special Situations, Levothyroxine Sodium	NDA	Type 5 - New Formulation or New Manufacturer	THRA，THRB，ITGAV，ITGB3	2002-05-31
LEVOTHYROXINE SODIUM	Chemical Drug	PROVELL	TABLET;ORAL	Tablet	0.088MG **See current Annual Edition, 1.8 Description of Special Situations, Levothyroxine Sodium	NDA	Type 5 - New Formulation or New Manufacturer	THRA，THRB，ITGAV，ITGB3	2002-05-31
LEVOTHYROXINE SODIUM	Chemical Drug	PROVELL	TABLET;ORAL	Tablet	0.075MG **See current Annual Edition, 1.8 Description of Special Situations, Levothyroxine Sodium	NDA	Type 5 - New Formulation or New Manufacturer	THRA，THRB，ITGAV，ITGB3	2002-05-31
LEVOTHYROXINE SODIUM	Chemical Drug	PROVELL	TABLET;ORAL	Tablet	0.05MG **See current Annual Edition, 1.8 Description of Special Situations, Levothyroxine Sodium	NDA	Type 5 - New Formulation or New Manufacturer	THRA，THRB，ITGAV，ITGB3	2002-05-31
LEVOTHYROXINE SODIUM	Chemical Drug	PROVELL	TABLET;ORAL	Tablet	0.025MG **See current Annual Edition, 1.8 Description of Special Situations, Levothyroxine Sodium	NDA	Type 5 - New Formulation or New Manufacturer	THRA，THRB，ITGAV，ITGB3	2002-05-31
TREPROSTINIL	Chemical Drug	UNITED THERAP	INJECTABLE;IV (INFUSION), SUBCUTANEOUS	Injection	10MG/ML	NDA	Type 1 - New Molecular Entity	PPARD，PTGIR，EP2，PTGDR	2002-05-21
TREPROSTINIL	Chemical Drug	UNITED THERAP	INJECTABLE;IV (INFUSION), SUBCUTANEOUS	Injection	5MG/ML	NDA	Type 1 - New Molecular Entity	PPARD，PTGIR，EP2，PTGDR	2002-05-21
TREPROSTINIL	Chemical Drug	UNITED THERAP	INJECTABLE;IV (INFUSION), SUBCUTANEOUS	Injection	2.5MG/ML	NDA	Type 1 - New Molecular Entity	PPARD，PTGIR，EP2，PTGDR	2002-05-21
TREPROSTINIL	Chemical Drug	UNITED THERAP	INJECTABLE;IV (INFUSION), SUBCUTANEOUS	Injection	1MG/ML	NDA	Type 1 - New Molecular Entity	PPARD，PTGIR，EP2，PTGDR	2002-05-21
TREPROSTINIL	Chemical Drug	UNITED THERAP	INJECTABLE;IV (INFUSION), SUBCUTANEOUS	Injection	20MG/ML	NDA	Type 1 - New Molecular Entity	PPARD，PTGIR，EP2，PTGDR	2002-05-21
PORCINE SECRETIN	Biological Drug	CHIRHOCLIN	INJECTABLE;SUBCUTANEOUS LYOPHILIZED POWER	Injection	40MCG	NDA	Type 6 - New Indication (no longer used)	SCTR	2002-04-04
PORCINE SECRETIN	Biological Drug	CHIRHOCLIN	INJECTABLE;SUBCUTANEOUS LYOPHILIZED POWER	Injection	16MCG	NDA	Type 6 - New Indication (no longer used)	SCTR	2002-04-04
SECRETIN SYNTHETIC PORCINE	Biological Drug	CHIRHOCLIN	FOR SOLUTION;INTRAVENOUS	Injection	16MCG/VIAL	NDA	Type 3 - New Dosage Form	SCTR	2002-04-04
IBRITUMOMAB TIUXETAN	Biological Drug	SPECTRUM PHARMS	INJECTABLE; INJECTION	Injection	3.2MG/2ML	BLA	Type 1 - New Molecular Entity	CD20	2002-02-19
PEGFILGRASTIM	Biological Drug	AMGEN	SYRINGE	Injection	6MG/0.6ML	BLA	Type 1 - New Molecular Entity	CSF3R	2002-01-31
NITISINONE	Chemical Drug	SWEDISH ORPHAN	CAPSULE;ORAL	Capsule	20MG	NDA	Type 1 - New Molecular Entity	HPD	2002-01-18
NITISINONE	Chemical Drug	SWEDISH ORPHAN	CAPSULE;ORAL	Capsule	10MG	NDA	Type 1 - New Molecular Entity	HPD	2002-01-18
NITISINONE	Chemical Drug	SWEDISH ORPHAN	CAPSULE;ORAL	Capsule	5MG	NDA	Type 1 - New Molecular Entity	HPD	2002-01-18
NITISINONE	Chemical Drug	SWEDISH ORPHAN	CAPSULE;ORAL	Capsule	2MG	NDA	Type 1 - New Molecular Entity	HPD	2002-01-18
BOSENTAN	Chemical Drug	ACTELION	TABLET;ORAL	Tablet	125MG	NDA	Type 1 - New Molecular Entity	EDNRB，EDNRA	2001-11-20
BOSENTAN	Chemical Drug	ACTELION	TABLET;ORAL	Tablet	62.5MG	NDA	Type 1 - New Molecular Entity	EDNRB，EDNRA	2001-11-20
ANAKINRA	Biological Drug	BIOVITRUM AB	VIAL; SUBCUTANEOUS	Injection	25MIU/VIAL	BLA	Type 1 - New Molecular Entity	IL1R	2001-11-14
ANAKINRA	Biological Drug	BIOVITRUM AB	VIAL; SUBCUTANEOUS	Injection	18MIU/VIAL	BLA	Type 1 - New Molecular Entity	IL1R	2001-11-14
ANAKINRA	Biological Drug	BIOVITRUM AB	VIAL; SUBCUTANEOUS	Injection	10MIU/VIAL	BLA	Type 1 - New Molecular Entity	IL1R	2001-11-14
TENOFOVIR DISOPROXIL FUMARATE	Chemical Drug	GILEAD SCIENCES INC	TABLET;ORAL	Tablet	250MG	NDA	Type 1 - New Molecular Entity	Reverse transcriptase	2001-10-26
TENOFOVIR DISOPROXIL FUMARATE	Chemical Drug	GILEAD SCIENCES INC	TABLET;ORAL	Tablet	200MG	NDA	Type 1 - New Molecular Entity	Reverse transcriptase	2001-10-26
TENOFOVIR DISOPROXIL FUMARATE	Chemical Drug	GILEAD SCIENCES INC	TABLET;ORAL	Tablet	150MG	NDA
TENOFOVIR DISOPROXIL FUMARATE	Chemical Drug	GILEAD SCIENCES INC	TABLET;ORAL	Tablet	300MG	NDA	Type 1 - New Molecular Entity	Reverse transcriptase	2001-10-26
ZOLEDRONIC ACID	Chemical Drug	NOVARTIS	INJECTABLE;INTRAVENOUS	Injection	EQ 4MG BASE/100ML	NDA	Type 1 - New Molecular Entity	FPPS，GGPS1	2001-08-20
ZOLEDRONIC ACID	Chemical Drug	NOVARTIS	INJECTABLE;INTRAVENOUS	Injection	EQ 4MG BASE/5ML	NDA	Type 1 - New Molecular Entity	FPPS，GGPS1	2001-08-20
ZOLEDRONIC ACID	Chemical Drug	NOVARTIS	INJECTABLE;INTRAVENOUS	Injection	EQ 4MG BASE/VIAL **Federal Register determination that product was not discontinued or withdrawn for safety or effectiveness reasons**	NDA	Type 1 - New Molecular Entity	FPPS，GGPS1	2001-08-20
ALEMTUZUMAB	Biological Drug	GENZYME	INJECTABLE;INJECTION	Injection	12MG/1.2ML (10MG/ML)	BLA	Type 1 - New Molecular Entity	CD52	2001-05-07
ALEMTUZUMAB	Biological Drug	GENZYME	VIAL; INTRAVENOUS	Injection	30MG/ML	BLA	Type 1 - New Molecular Entity	CD52	2001-05-07
ALEMTUZUMAB	Biological Drug	GENZYME	VIAL; INTRAVENOUS	Injection	10MG/ML	BLA	Type 1 - New Molecular Entity	CD52	2001-05-07
PEGINTERFERON ALFA-2B	Biological Drug	SCHERING	VIAL	Injection	888 MCG LYOPHILIZED POWDER PER SINGLE-USE VIAL	BLA	Type 1 - New Molecular Entity	IFNAR1，IFNAR2	2001-01-19
PEGINTERFERON ALFA-2B	Biological Drug	SCHERING	VIAL	Injection	444 MCG LYOPHILIZED POWDER PER SINGLE-USE VIAL	BLA	Type 1 - New Molecular Entity	IFNAR1，IFNAR2	2001-01-19
PEGINTERFERON ALFA-2B	Biological Drug	SCHERING	VIAL	Injection	296 MCG LYOPHILIZED POWDER PER SINGLE-USE VIAL	BLA	Type 1 - New Molecular Entity	IFNAR1，IFNAR2	2001-01-19
PEGINTERFERON ALFA-2B	Biological Drug	SCHERING	SYRINGE	Injection	120UG/0.5ML	BLA	Type 1 - New Molecular Entity	IFNAR1，IFNAR2	2001-01-19
PEGINTERFERON ALFA-2B	Biological Drug	SCHERING	SYRINGE	Injection	150UG/0.5ML	BLA	Type 1 - New Molecular Entity	IFNAR1，IFNAR2	2001-01-19
PEGINTERFERON ALFA-2B	Biological Drug	SCHERING	SYRINGE	Injection	80UG/0.5ML	BLA	Type 1 - New Molecular Entity	IFNAR1，IFNAR2	2001-01-19
PEGINTERFERON ALFA-2B	Biological Drug	SCHERING	SYRINGE	Injection	50UG/0.5ML	BLA	Type 1 - New Molecular Entity	IFNAR1，IFNAR2	2001-01-19
PEGINTERFERON ALFA-2B	Biological Drug	SCHERING	VIAL	Injection	150UG/0.5ML	BLA	Type 1 - New Molecular Entity	IFNAR1，IFNAR2	2001-01-19
PEGINTERFERON ALFA-2B	Biological Drug	SCHERING	VIAL	Injection	120UG/0.5ML	BLA	Type 1 - New Molecular Entity	IFNAR1，IFNAR2	2001-01-19
PEGINTERFERON ALFA-2B	Biological Drug	SCHERING	VIAL	Injection	80UG/0.5ML	BLA	Type 1 - New Molecular Entity	IFNAR1，IFNAR2	2001-01-19
PEGINTERFERON ALFA-2B	Biological Drug	SCHERING	VIAL	Injection	50UG/0.5ML	BLA	Type 1 - New Molecular Entity	IFNAR1，IFNAR2	2001-01-19
MESALAMINE	Chemical Drug	ALLERGAN	SUPPOSITORY;RECTAL	Suppository	1GM	NDA	Type 5 - New Formulation or New Manufacturer	PPARγ，COX-1，COX-2，ALOX5	2001-01-05
MESALAMINE	Chemical Drug	ALLERGAN	SUPPOSITORY;RECTAL	Suppository	500MG	NDA	Type 5 - New Formulation or New Manufacturer	PPARγ，COX-1，COX-2，ALOX5	2001-01-05
Botulinum Toxin Type B	Biological Drug	ELAN PHARM	VIAL	Injection	5000IU/VIAL	BLA	Type 1 - New Molecular Entity	VAMP2，SYT2，VAMP1	2000-12-08
ARSENIC TRIOXIDE	Chemical Drug	CEPHALON	INJECTABLE;INJECTION	Injection	2MG/ML	NDA	Type 1 - New Molecular Entity		2000-09-25
ARSENIC TRIOXIDE	Chemical Drug	CEPHALON	INJECTABLE;INJECTION	Injection	1MG/ML **Federal Register determination that product was not discontinued or withdrawn for safety or effectiveness reasons**	NDA	Type 1 - New Molecular Entity		2000-09-25
SIROLIMUS	Chemical Drug	PF PRISM CV	TABLET;ORAL	Tablet	0.5MG	NDA	Type 3 - New Dosage Form	mTOR，FKBP1A	2000-08-25
SIROLIMUS	Chemical Drug	PF PRISM CV	TABLET;ORAL	Tablet	5MG **Federal Register determination that product was not discontinued or withdrawn for safety or effectiveness reasons**	NDA	Type 3 - New Dosage Form	mTOR，FKBP1A	2000-08-25
SIROLIMUS	Chemical Drug	PF PRISM CV	TABLET;ORAL	Tablet	2MG	NDA	Type 3 - New Dosage Form	mTOR，FKBP1A	2000-08-25
SIROLIMUS	Chemical Drug	PF PRISM CV	TABLET;ORAL	Tablet	1MG	NDA	Type 3 - New Dosage Form	mTOR，FKBP1A	2000-08-25
BEXAROTENE	Chemical Drug	BAUSCH	GEL;TOPICAL	Gel	0.01	NDA	Type 3 - New Dosage Form	RXR	2000-06-28
MELOXICAM	Chemical Drug	BOEHRINGER INGELHEIM	TABLET;ORAL	Tablet	15MG	NDA	Type 1 - New Molecular Entity	COX-1，COX-2	2000-04-13
MELOXICAM	Chemical Drug	BOEHRINGER INGELHEIM	TABLET;ORAL	Tablet	7.5MG	NDA	Type 1 - New Molecular Entity	COX-1，COX-2	2000-04-13
SOTALOL HYDROCHLORIDE	Chemical Drug	COVIS	TABLET;ORAL	Tablet	60MG	NDA	Type 6 - New Indication (no longer used)	ADRB1，ADRB2，KCNH2	2000-02-22
SOTALOL HYDROCHLORIDE	Chemical Drug	COVIS	TABLET;ORAL	Tablet	40MG	NDA	Type 6 - New Indication (no longer used)	ADRB1，ADRB2，KCNH2	2000-02-22
SOTALOL HYDROCHLORIDE	Chemical Drug	COVIS	TABLET;ORAL	Tablet	100MG	NDA	Type 6 - New Indication (no longer used)	ADRB1，ADRB2，KCNH2	2000-02-22
SOTALOL HYDROCHLORIDE	Chemical Drug	COVIS	TABLET;ORAL	Tablet	160MG	NDA	Type 6 - New Indication (no longer used)	ADRB1，ADRB2，KCNH2	2000-02-22
SOTALOL HYDROCHLORIDE	Chemical Drug	COVIS	TABLET;ORAL	Tablet	120MG	NDA	Type 6 - New Indication (no longer used)	ADRB1，ADRB2，KCNH2	2000-02-22
SOTALOL HYDROCHLORIDE	Chemical Drug	COVIS	TABLET;ORAL	Tablet	80MG	NDA	Type 6 - New Indication (no longer used)	ADRB1，ADRB2，KCNH2	2000-02-22
BEXAROTENE	Chemical Drug	VALEANT LUXEMBOURG	CAPSULE;ORAL	Capsule	75MG	NDA	Type 1 - New Molecular Entity	RXR	1999-12-29
NITRIC OXIDE	Chemical Drug	MALLINCKRODT HOSP	GAS;INHALATION	Medical Gas	800PPM	NDA	Type 1 - New Molecular Entity	Hemoglobin	1999-12-23
NITRIC OXIDE	Chemical Drug	MALLINCKRODT HOSP	GAS;INHALATION	Medical Gas	100PPM **Federal Register determination that product was not discontinued or withdrawn for safety or effectiveness reasons**	NDA	Type 1 - New Molecular Entity	Hemoglobin	1999-12-23
PORACTANT ALFA	Biological Drug	CHIESI USA INC	SUSPENSION;INTRATRACHEAL	Suspension	80MG/ML	BLA	Type 1 - New Molecular Entity		1999-11-18
EXEMESTANE	Chemical Drug	PFIZER	TABLET;ORAL	Tablet	25MG	NDA	Type 1 - New Molecular Entity	CYP19A1	1999-10-21
CAFFEINE CITRATE	Chemical Drug	HIKMA	SOLUTION;ORAL	Oral Liquid Preparation / Oral Solution	EQ 30MG BASE/3ML (EQ 10MG BASE/ML)	NDA	Type 2 - New Active Ingredient		1999-09-21
CAFFEINE CITRATE	Chemical Drug	HIKMA	SOLUTION;INTRAVENOUS	Injection	EQ 30MG BASE/3ML (EQ 10MG BASE/ML)	NDA	Type 2 - New Active Ingredient		1999-09-21
EPIRUBICIN HYDROCHLORIDE	Chemical Drug	PFIZER INC	INJECTABLE;INJECTION	Injection	50MG/25ML (2MG/ML)	NDA	Type 1 - New Molecular Entity	CHD1，TOP2A	1999-09-15
EPIRUBICIN HYDROCHLORIDE	Chemical Drug	PFIZER INC	INJECTABLE;INJECTION	Injection	200MG/100ML (2MG/ML)	NDA	Type 1 - New Molecular Entity	CHD1，TOP2A	1999-09-15
SIROLIMUS	Chemical Drug	PF PRISM CV	SOLUTION;ORAL	Oral Liquid Preparation / Oral Solution	1MG/ML	NDA	Type 1 - New Molecular Entity	mTOR，FKBP1A	1999-09-15
TEMOZOLOMIDE	Chemical Drug	MERCK SHARP DOHME	CAPSULE;ORAL	Capsule	180MG	NDA	Type 1 - New Molecular Entity		1999-08-11
TEMOZOLOMIDE	Chemical Drug	MERCK SHARP DOHME	CAPSULE;ORAL	Capsule	140MG	NDA	Type 1 - New Molecular Entity		1999-08-11
TEMOZOLOMIDE	Chemical Drug	MERCK SHARP DOHME	CAPSULE;ORAL	Capsule	250MG	NDA	Type 1 - New Molecular Entity		1999-08-11
TEMOZOLOMIDE	Chemical Drug	MERCK SHARP DOHME	CAPSULE;ORAL	Capsule	100MG	NDA
TEMOZOLOMIDE	Chemical Drug	MERCK SHARP DOHME	CAPSULE;ORAL	Capsule	20MG	NDA	Type 1 - New Molecular Entity		1999-08-11
TEMOZOLOMIDE	Chemical Drug	MERCK SHARP DOHME	CAPSULE;ORAL	Capsule	5MG	NDA	Type 1 - New Molecular Entity		1999-08-11
CYTARABINE	Chemical Drug	PACIRA PHARMS INC	INJECTABLE, LIPOSOMAL;INJECTION	Liposomal Injection	10MG/ML	NDA	Type 3 - New Dosage Form	DNA Pol	1999-04-01
LIDOCAINE	Chemical Drug	TEIKOKU PHARMA USA	PATCH;TOPICAL	Patch / Transdermal Patch	0.05	NDA	Type 3 - New Dosage Form	Sodium channel	1999-03-19
INTERFERON GAMMA-1B	Biological Drug	VIDARA THERAPEUTICS RESEARCH LTD	VIAL; SINGLE-USE	Injection	100UG/0.5ML	BLA	Type 1 - New Molecular Entity	IFNGR1	1999-02-25
DENILEUKIN DIFTITOX	Biological Drug	EISAI INC	VIAL	Injection	150UG/ML	BLA	Type 1 - New Molecular Entity	IL2R	1999-02-05
BUSULFAN	Chemical Drug	OTSUKA PHARM	INJECTABLE;INJECTION	Injection	6MG/ML	NDA	Type 3 - New Dosage Form		1999-02-04
ALITRETINOIN	Chemical Drug	CONCORDIA	GEL;TOPICAL	Gel	EQ 0.1% BASE	NDA	Type 1 - New Molecular Entity	RXR	1999-02-02
MODAFINIL	Chemical Drug	CEPHALON	TABLET;ORAL	Tablet	200MG	NDA	Type 1 - New Molecular Entity	ADRA1B，SLC6A3	1998-12-24
MODAFINIL	Chemical Drug	CEPHALON	TABLET;ORAL	Tablet	100MG	NDA	Type 1 - New Molecular Entity	ADRA1B，SLC6A3	1998-12-24
THYROTROPIN ALFA	Biological Drug	GENZYME	INJECTABLE;INJECTION	Injection	1.1MG/VIAL	BLA	Type 1 - New Molecular Entity	TSHR	1998-11-30
OCTREOTIDE ACETATE	Chemical Drug	NOVARTIS	INJECTABLE;INJECTION	Injection	EQ 30MG BASE/VIAL	NDA	Type 3 - New Dosage Form	SSTR	1998-11-25
OCTREOTIDE ACETATE	Chemical Drug	NOVARTIS	INJECTABLE;INJECTION	Injection	EQ 20MG BASE/VIAL	NDA	Type 3 - New Dosage Form	SSTR	1998-11-25
OCTREOTIDE ACETATE	Chemical Drug	NOVARTIS	INJECTABLE;INJECTION	Injection	EQ 10MG BASE/VIAL	NDA	Type 3 - New Dosage Form	SSTR	1998-11-25
ETANERCEPT	Biological Drug	IMMUNEX	SYRINGE	Injection	50MG/ML	BLA	Type 1 - New Molecular Entity	TNF-α	1998-11-02
ETANERCEPT	Biological Drug	IMMUNEX	VIAL; SUBCUTANEOUS	Injection	25MG/VIAL	BLA	Type 1 - New Molecular Entity	TNF-α	1998-11-02
VALRUBICIN	Chemical Drug	ENDO PHARM	SOLUTION;INTRAVESICAL	Topical Liquid Preparation / Lotion	40MG/ML	NDA	Type 1 - New Molecular Entity	TOP2	1998-09-25
TRASTUZUMAB	Biological Drug	GENENTECH	VIAL; INTRAVENOUS	Injection	21MG/ML	BLA	Type 1 - New Molecular Entity	HER2	1998-09-25
INFLIXIMAB	Biological Drug	CENTOCOR INC	VIAL	Injection	100MG	BLA	Type 1 - New Molecular Entity	TNF-α	1998-08-24
THALIDOMIDE	Chemical Drug	CELGENE	CAPSULE;ORAL	Capsule	150MG	NDA	Type 1 - New Molecular Entity		1998-07-16
THALIDOMIDE	Chemical Drug	CELGENE	CAPSULE;ORAL	Capsule	200MG	NDA	Type 1 - New Molecular Entity		1998-07-16
THALIDOMIDE	Chemical Drug	CELGENE	CAPSULE;ORAL	Capsule	100MG	NDA	Type 1 - New Molecular Entity		1998-07-16
THALIDOMIDE	Chemical Drug	CELGENE	CAPSULE;ORAL	Capsule	50MG	NDA	Type 1 - New Molecular Entity		1998-07-16
CALFACTANT	Biological Drug	ONY	SUSPENSION;INTRATRACHEAL	Suspension	35MG/ML	BLA	Type 1 - New Molecular Entity		1998-07-01
RIFAPENTINE	Chemical Drug	SANOFI AVENTIS US	TABLET;ORAL	Tablet	150MG	NDA	Type 1 - New Molecular Entity	DNA-directed RNA polymerase	1998-06-22
MAFENIDE ACETATE	Chemical Drug	MYLAN INSTITUTIONAL	FOR SOLUTION;TOPICAL	Topical Liquid Preparation / Lotion	0.05	NDA	Type 3 - New Dosage Form	CA6	1998-06-05
BASILIXIMAB	Biological Drug	NOVARTIS	VIAL; SINGLE-USE	Injection	20MG	BLA	Type 1 - New Molecular Entity	IL2RA	1998-05-12
BASILIXIMAB	Biological Drug	NOVARTIS	VIAL; SINGLE-USE	Injection	10MG	BLA	Type 1 - New Molecular Entity	IL2RA	1998-05-12
PARICALCITOL	Chemical Drug	ABBVIE	SOLUTION;INTRAVENOUS	Injection	0.01MG/2ML (0.005MG/ML)	NDA	Type 1 - New Molecular Entity	VDR	1998-04-17
PARICALCITOL	Chemical Drug	ABBVIE	SOLUTION;INTRAVENOUS	Injection	0.002MG/ML (0.002MG/ML)	NDA	Type 1 - New Molecular Entity	VDR	1998-04-17
PARICALCITOL	Chemical Drug	ABBVIE	SOLUTION;INTRAVENOUS	Injection	0.005MG/ML (0.005MG/ML)	NDA	Type 1 - New Molecular Entity	VDR	1998-04-17
SACROSIDASE	Chemical Drug	QOL MEDCL	SOLUTION;ORAL	Oral Liquid Preparation / Oral Solution	8,500 IU/ML	BLA	Type 1 - New Molecular Entity		1998-04-09
TALC	Chemical Drug	SCIARRA LABS	AEROSOL;INTRAPLEURAL	Inhalation Preparation	4GM/SPRAY	NDA	Type 1 - New Molecular Entity		1997-12-24
TOBRAMYCIN	Chemical Drug	MYLAN SPECIALITY LP	SOLUTION;INHALATION	Inhalation	300MG/5ML	NDA	Type 3 - New Dosage Form	30S rProteins	1997-12-22
URSODIOL	Chemical Drug	ALLERGAN	TABLET;ORAL	Tablet	500MG	NDA	Type 3 - New Dosage Form	FXR	1997-12-10
URSODIOL	Chemical Drug	ALLERGAN	TABLET;ORAL	Tablet	250MG	NDA	Type 3 - New Dosage Form	FXR	1997-12-10
FOMEPIZOLE	Chemical Drug	PAR PHARM INC	INJECTABLE;INJECTION	Injection	1.5GM/1.5ML (1GM/ML) **Federal Register determination that product was not discontinued or withdrawn for safety or effectiveness reasons**	NDA	Type 1 - New Molecular Entity	ADH	1997-12-04
RITUXIMAB	Biological Drug	GENENTECH	SOLUTION;INTRAVENOUS	Injection	500MG/50ML (10MG/ML)	BLA	Type 1 - New Molecular Entity	CD20	1997-11-26
RITUXIMAB	Biological Drug	GENENTECH	SOLUTION;INTRAVENOUS	Injection	100MG/10ML (10MG/ML)	BLA	Type 1 - New Molecular Entity	CD20	1997-11-26
SERMORELIN ACETATE	Chemical Drug	EMD SERONO INC	INJECTABLE;INJECTION	Injection	EQ 1MG BASE/VIAL **Federal Register determination that product was not discontinued or withdrawn for safety or effectiveness reasons**	NDA	Type 3 - New Dosage Form	GHRHR	1997-09-26
SERMORELIN ACETATE	Chemical Drug	EMD SERONO INC	INJECTABLE;INJECTION	Injection	EQ 0.5MG BASE/VIAL **Federal Register determination that product was not discontinued or withdrawn for safety or effectiveness reasons**	NDA	Type 3 - New Dosage Form	GHRHR	1997-09-26
AMPHOTERICIN B	Chemical Drug	ASTELLAS	INJECTABLE, LIPOSOMAL;INJECTION	Liposomal Injection	50MG/VIAL	NDA	Type 2 - New Active Ingredient	Ergosterol	1997-08-11
DIAZEPAM	Chemical Drug	BAUSCH	GEL;RECTAL	Gel	10MG/2ML (5MG/ML)	NDA	Type 3 - New Dosage Form	GABRA	1997-07-29
DIAZEPAM	Chemical Drug	BAUSCH	GEL;RECTAL	Gel	20MG/4ML (5MG/ML)	NDA	Type 3 - New Dosage Form	GABRA	1997-07-29
DIAZEPAM	Chemical Drug	BAUSCH	GEL;RECTAL	Gel	20MG/4ML (5MG/ML) **Federal Register determination that product was not discontinued or withdrawn for safety or effectiveness reasons**	NDA	Type 3 - New Dosage Form	GABRA	1997-07-29
DIAZEPAM	Chemical Drug	BAUSCH	GEL;RECTAL	Gel	15MG/3ML (5MG/ML) **Federal Register determination that product was not discontinued or withdrawn for safety or effectiveness reasons**	NDA	Type 3 - New Dosage Form	GABRA	1997-07-29
DIAZEPAM	Chemical Drug	BAUSCH	GEL;RECTAL	Gel	10MG/2ML (5MG/ML) **Federal Register determination that product was not discontinued or withdrawn for safety or effectiveness reasons**	NDA	Type 3 - New Dosage Form	GABRA	1997-07-29
DIAZEPAM	Chemical Drug	BAUSCH	GEL;RECTAL	Gel	5MG/ML (5MG/ML) **Federal Register determination that product was not discontinued or withdrawn for safety or effectiveness reasons**	NDA	Type 3 - New Dosage Form	GABRA	1997-07-29
DIAZEPAM	Chemical Drug	BAUSCH	GEL;RECTAL	Gel	2.5MG/0.5ML (5MG/ML)	NDA	Type 3 - New Dosage Form	GABRA	1997-07-29
TOREMIFENE CITRATE	Chemical Drug	KYOWA KIRIN	TABLET;ORAL	Tablet	EQ 60MG BASE	NDA
ANAGRELIDE HYDROCHLORIDE	Chemical Drug	TAKEDA PHARMS USA	CAPSULE;ORAL	Capsule	EQ 1MG BASE **Federal Register determination that product was not discontinued or withdrawn for safety or effectiveness reasons**	NDA	Type 1 - New Molecular Entity	PDE3	1997-03-14
ANAGRELIDE HYDROCHLORIDE	Chemical Drug	TAKEDA PHARMS USA	CAPSULE;ORAL	Capsule	EQ 0.5MG BASE	NDA	Type 1 - New Molecular Entity	PDE3	1997-03-14
ZINC ACETATE	Chemical Drug	TEVA	CAPSULE;ORAL	Capsule	EQ 50MG ZINC	NDA	Type 2 - New Active Ingredient		1997-01-28
ZINC ACETATE	Chemical Drug	TEVA	CAPSULE;ORAL	Capsule	EQ 25MG ZINC	NDA	Type 2 - New Active Ingredient		1997-01-28
GLATIRAMER ACETATE	Chemical Drug	TEVA PHARMS USA	INJECTABLE;SUBCUTANEOUS	Injection	40MG/ML	NDA	Type 1 - New Molecular Entity	MBP，HLA-DRB1-1β	1996-12-20
GLATIRAMER ACETATE	Chemical Drug	TEVA PHARMS USA	INJECTABLE;SUBCUTANEOUS	Injection	20MG/ML	NDA	Type 1 - New Molecular Entity	MBP，HLA-DRB1-1β	1996-12-20
GLATIRAMER ACETATE	Chemical Drug	TEVA PHARMS USA	FOR SOLUTION;SUBCUTANEOUS	Topical Liquid Preparation / Lotion	20MG/VIAL	NDA	Type 1 - New Molecular Entity	MBP，HLA-DRB1-1β	1996-12-20
ITRACONAZOLE	Chemical Drug	JANSSEN PHARMA	CAPSULE; ORAL	Capsule	100MG	NDA	Type 6 - New Indication (no longer used)	CYP51A1	1996-12-06
TIZANIDINE HYDROCHLORIDE	Chemical Drug	COVIS	TABLET;ORAL	Tablet	EQ 2MG BASE **Federal Register determination that product was not discontinued or withdrawn for safety or effectiveness reasons**	NDA	Type 1 - New Molecular Entity	ADRA，NISCH	1996-11-27
TIZANIDINE HYDROCHLORIDE	Chemical Drug	COVIS	TABLET;ORAL	Tablet	EQ 4MG BASE	NDA	Type 1 - New Molecular Entity	ADRA，NISCH	1996-11-27
BETAINE	Chemical Drug	RECORDATI RARE	FOR SOLUTION;ORAL	Oral Liquid Preparation / Oral Solution	1GM/SCOOPFUL	NDA	Type 1 - New Molecular Entity		1996-10-25
SOMATROPIN	Biological Drug	EMD SERONO	INJECTABLE;INJECTION	Injection	4MG/VIAL	BLA	Type 5 - New Formulation or New Manufacturer		1996-10-08
SOMATROPIN	Biological Drug	EMD SERONO	INJECTABLE;INJECTION	Injection	8.8MG/VIAL	BLA	Type 5 - New Formulation or New Manufacturer		1996-10-08
SOMATROPIN	Biological Drug	EMD SERONO	INJECTABLE;INJECTION	Injection	5MG/VIAL	BLA	Type 5 - New Formulation or New Manufacturer		1996-10-08
SOMATROPIN	Biological Drug	EMD SERONO	INJECTABLE;INJECTION	Injection	6MG/VIAL	BLA	Type 5 - New Formulation or New Manufacturer		1996-10-08
CLONIDINE HYDROCHLORIDE	Chemical Drug	MYLAN INSTITUTIONAL	INJECTABLE;INJECTION	Injection	5MG/10ML (0.5MG/ML) **Federal Register determination that product was not discontinued or withdrawn for safety or effectiveness reasons**	NDA	Type 3 - New Dosage Form	ADRA2	1996-10-02
CLONIDINE HYDROCHLORIDE	Chemical Drug	MYLAN INSTITUTIONAL	INJECTABLE;INJECTION	Injection	1MG/10ML (0.1MG/ML)	NDA	Type 3 - New Dosage Form	ADRA2	1996-10-02
CALCIUM CHLORIDE; DEXTROSE; MAGNESIUM SULFATE; POTASSIUM CHLORIDE; SODIUM BICARBONATE; SODIUM CHLORIDE; SODIUM PHOSPHATE, DIBASIC, HEPTAHYDRATE	Chemical Drug	LUKARE MEDICAL LLC	INJECTABLE;INTRATHECAL	Injection	0.2MG/ML;0.8MG/ML;0.3MG/ML;0.3MG/ML;1.9MG/ML;7.3MG/ML;0.2MG/ML	NDA	Type 3 - New Dosage Form		1996-09-27
PENTOSAN POLYSULFATE SODIUM	Chemical Drug	JANSSEN PHARMS	CAPSULE;ORAL	Capsule	100MG	NDA	Type 1 - New Molecular Entity		1996-09-26
CARMUSTINE	Chemical Drug	AZURITY	IMPLANT;INTRACRANIAL	Implant	7.7MG	NDA	Type 3 - New Dosage Form	GSR	1996-09-23
MIDODRINE HYDROCHLORIDE	Chemical Drug	TAKEDA PHARMS USA	TABLET;ORAL	Tablet	10MG **Federal Register determination that product was not discontinued or withdrawn for safety or effectiveness reasons**	NDA	Type 1 - New Molecular Entity	ADRA1	1996-09-06
MIDODRINE HYDROCHLORIDE	Chemical Drug	TAKEDA PHARMS USA	TABLET;ORAL	Tablet	5MG **Federal Register determination that product was not discontinued or withdrawn for safety or effectiveness reasons**	NDA	Type 1 - New Molecular Entity	ADRA1	1996-09-06
MIDODRINE HYDROCHLORIDE	Chemical Drug	TAKEDA PHARMS USA	TABLET;ORAL	Tablet	2.5MG **Federal Register determination that product was not discontinued or withdrawn for safety or effectiveness reasons**	NDA	Type 1 - New Molecular Entity	ADRA1	1996-09-06
SOMATROPIN	Biological Drug	EMD SERONO	INJECTABLE;SUBCUTANEOUS	Injection	6MG/0.5ML (6MG/0.5ML)	BLA	Type 5 - New Formulation or New Manufacturer		1996-08-23
SOMATROPIN	Biological Drug	EMD SERONO	INJECTABLE;INJECTION	Injection	8.8MG/VIAL	BLA	Type 5 - New Formulation or New Manufacturer		1996-08-23
SOMATROPIN	Biological Drug	EMD SERONO	INJECTABLE;INJECTION	Injection	4MG/VIAL	BLA	Type 5 - New Formulation or New Manufacturer		1996-08-23
SOMATROPIN	Biological Drug	EMD SERONO	INJECTABLE;INJECTION	Injection	5MG/VIAL	BLA	Type 5 - New Formulation or New Manufacturer		1996-08-23
SOMATROPIN	Biological Drug	EMD SERONO	INJECTABLE;INJECTION	Injection	6MG/VIAL	BLA	Type 5 - New Formulation or New Manufacturer		1996-08-23
ALBENDAZOLE	Chemical Drug	IMPAX LABS INC	TABLET;ORAL	Tablet	200MG	NDA	Type 1 - New Molecular Entity	Tubulin-β	1996-06-11
CORTICORELIN OVINE TRIFLUTATE	Biological Drug	FERRING	INJECTABLE;INJECTION	Injection	EQ 0.1MG BASE/VIAL	BLA	Type 1 - New Molecular Entity	CRHR	1996-05-23
ALLOPURINOL SODIUM	Chemical Drug	MYLAN	INJECTABLE;INJECTION	Injection	EQ 500MG BASE/VIAL	NDA	Type 3 - New Dosage Form	XDH	1996-05-17
INTERFERON BETA-1A	Biological Drug	BIOGEN	VIAL	Injection	30UG/ML	BLA	Type 1 - New Molecular Entity	IFNAR1，IFNAR2	1996-05-17
SODIUM PHENYLBUTYRATE	Chemical Drug	HORIZON THERAP	TABLET;ORAL	Tablet	500MG	NDA	Type 3 - New Dosage Form		1996-05-13
SODIUM PHENYLBUTYRATE	Chemical Drug	HORIZON THERAP	POWDER;ORAL	Powder	3GM/TEASPOONFUL	NDA	Type 1 - New Molecular Entity		1996-04-30
DAUNORUBICIN CITRATE	Chemical Drug	GALEN (UK)	INJECTABLE, LIPOSOMAL;INJECTION	Liposomal Injection	EQ 2MG BASE/ML	NDA	Type 3 - New Dosage Form	TOP2A，TOP2B	1996-04-08
GANCICLOVIR	Chemical Drug	BAUSCH AND LOMB	IMPLANT;IMPLANTATION	Other	4.5MG	NDA	Type 3 - New Dosage Form	DNA Pol	1996-03-04
CROMOLYN SODIUM	Chemical Drug	MYLAN SPECIALITY LP	CONCENTRATE;ORAL	Oral Liquid Preparation / Oral Solution	100MG/5ML	NDA	Type 3 - New Dosage Form		1996-02-29
PORFIMER SODIUM	Chemical Drug	PINNACLE BIOLGS	INJECTABLE;INJECTION	Injection	75MG/VIAL	NDA	Type 1 - New Molecular Entity	LDLR，FCGR1A	1995-12-27
RILUZOLE	Chemical Drug	COVIS	TABLET;ORAL	Tablet	50MG	NDA	Type 1 - New Molecular Entity	SLC1A2，SLC7A11	1995-12-12
AMIFOSTINE	Chemical Drug	CLINIGEN	INJECTABLE;INJECTION	Injection	375MG/VIAL	NDA	Type 1 - New Molecular Entity	ALPG，ENPP1	1995-12-08
AMIFOSTINE	Chemical Drug	CLINIGEN	INJECTABLE;INJECTION	Injection	500MG/VIAL	NDA	Type 1 - New Molecular Entity	ALPG，ENPP1	1995-12-08
TRETINOIN	Chemical Drug	CHEPLAPHARM	CAPSULE;ORAL	Capsule	10MG **Federal Register determination that product was not discontinued or withdrawn for safety or effectiveness reasons**	NDA	Type 3 - New Dosage Form		1995-11-22
DOXORUBICIN HYDROCHLORIDE	Chemical Drug	BAXTER HLTHCARE CORP	INJECTABLE, LIPOSOMAL;INJECTION	Liposomal Injection	50MG/25ML (2MG/ML)	NDA	Type 3 - New Dosage Form	TOP2	1995-11-17
DOXORUBICIN HYDROCHLORIDE	Chemical Drug	BAXTER HLTHCARE CORP	INJECTABLE, LIPOSOMAL;INJECTION	Liposomal Injection	20MG/10ML (2MG/ML)	NDA	Type 3 - New Dosage Form	TOP2	1995-11-17
EPOPROSTENOL SODIUM	Chemical Drug	GLAXOSMITHKLINE LLC	INJECTABLE;INJECTION	Injection	EQ 1.5MG BASE/VIAL	NDA	Type 1 - New Molecular Entity	PTGIR	1995-09-20
EPOPROSTENOL SODIUM	Chemical Drug	GLAXOSMITHKLINE LLC	INJECTABLE;INJECTION	Injection	EQ 0.5MG BASE/VIAL	NDA	Type 1 - New Molecular Entity	PTGIR	1995-09-20
AMIODARONE HYDROCHLORIDE	Chemical Drug	WYETH PHARMS INC	INJECTABLE;INJECTION	Injection	50MG/ML	NDA	Type 3 - New Dosage Form	ADRB1，PPARγ，THRA，THRB，KCNH2，CACNA1	1995-08-03
DEXRAZOXANE HYDROCHLORIDE	Chemical Drug	PFIZER	INJECTABLE;INJECTION	Injection	EQ 500MG BASE/VIAL	NDA	Type 1 - New Molecular Entity	Iron	1995-05-26
DEXRAZOXANE HYDROCHLORIDE	Chemical Drug	PFIZER	INJECTABLE;INJECTION	Injection	EQ 250MG BASE/VIAL	NDA	Type 1 - New Molecular Entity	Iron	1995-05-26
CYSTEAMINE BITARTRATE	Chemical Drug	MYLAN	CAPSULE;ORAL	Capsule	EQ 150MG BASE	NDA
CYSTEAMINE BITARTRATE	Chemical Drug	MYLAN	CAPSULE;ORAL	Capsule	EQ 50MG BASE	NDA	Type 1 - New Molecular Entity		1994-08-15
ISONIAZID; PYRAZINAMIDE; RIFAMPIN	Chemical Drug	SANOFI AVENTIS US	TABLET;ORAL	Tablet	50MG;300MG;120MG	NDA	Type 4 - New Combination	RNA polymerase	1994-05-31
IMIGLUCERASE	Biological Drug	GENZYME	INJECTABLE;INJECTION	Injection	400 UNITS/VIAL	BLA	Type 1 - New Molecular Entity	Glucocerebroside	1994-05-23
IMIGLUCERASE	Biological Drug	GENZYME	INJECTABLE;INJECTION	Injection	200 UNITS/VIAL	BLA	Type 1 - New Molecular Entity	Glucocerebroside	1994-05-23
TACROLIMUS	Chemical Drug	ASTELLAS	INJECTABLE;INJECTION	Injection	EQ 5MG BASE/ML	NDA	Type 3 - New Dosage Form	FKBP1A	1994-04-08
TACROLIMUS	Chemical Drug	ASTELLAS	CAPSULE;ORAL	Capsule	EQ 0.5MG BASE	NDA	Type 1 - New Molecular Entity	FKBP1A	1994-04-08
TACROLIMUS	Chemical Drug	ASTELLAS	CAPSULE;ORAL	Capsule	EQ 5MG BASE	NDA	Type 1 - New Molecular Entity	FKBP1A	1994-04-08
TACROLIMUS	Chemical Drug	ASTELLAS	CAPSULE;ORAL	Capsule	EQ 1MG BASE	NDA	Type 1 - New Molecular Entity	FKBP1A	1994-04-08
PILOCARPINE HYDROCHLORIDE	Chemical Drug	CONCORDIA	TABLET;ORAL	Tablet	7.5MG	NDA	Type 3 - New Dosage Form	CHRM1，CHRM2，CHRM3，CHRM4	1994-03-22
PILOCARPINE HYDROCHLORIDE	Chemical Drug	CONCORDIA	TABLET;ORAL	Tablet	5MG	NDA	Type 3 - New Dosage Form	CHRM1，CHRM2，CHRM3，CHRM4	1994-03-22
SOMATROPIN [rDNA origin]	Biological Drug	GENENTECH	Injectable; Injection	Injection	N/A	BLA	Type 9 - New Indication Submitted as Distinct NDA, Consolidated with Original NDA after Approval		1994-03-09
DESMOPRESSIN ACETATE	Chemical Drug	FERRING PHARMS INC	SPRAY, METERED;NASAL	Inhalation Preparation	0.15MG/SPRAY	NDA	Type 3 - New Dosage Form	AVPR1A，AVPR1B，AVPR2	1994-03-07
DESMOPRESSIN ACETATE	Chemical Drug	FERRING PHARMS INC	SPRAY, METERED;NASAL	Inhalation Preparation	0.15MG/SPRAY	NDA	Type 3 - New Dosage Form	AVPR1A，AVPR1B，AVPR2	1994-03-07
PEGASPARGASE	Biological Drug	SIGMA TAU	VIAL	Injection	750IU/VIAL	BLA	Type 1 - New Molecular Entity	Asparagine	1994-02-01
DORNASE ALFA	Biological Drug	GENENTECH	VIAL	Injection	1MG/ML	BLA	Type 1 - New Molecular Entity		1993-12-30
APROTININ	Biological Drug	BAYER HLTHCARE	INJECTABLE;INJECTION	Injection	10,000KIU/ML	BLA	Type 1 - New Molecular Entity	KLKB1，PLG，CTRB1，KLK1，PRSS1	1993-12-29
TRIMETREXATE GLUCURONATE	Chemical Drug	MEDIMMUNE ONCOLOGY	INJECTABLE;INJECTION	Injection	EQ 200MG BASE/VIAL	NDA	Type 1 - New Molecular Entity	DHFR	1993-12-17
TRIMETREXATE GLUCURONATE	Chemical Drug	MEDIMMUNE ONCOLOGY	INJECTABLE;INJECTION	Injection	EQ 25MG BASE/VIAL	NDA	Type 1 - New Molecular Entity	DHFR	1993-12-17
SOMATROPIN	Biological Drug	GENENTECH	INJECTABLE;INJECTION	Injection	10MG/VIAL	BLA	Type 5 - New Formulation or New Manufacturer		1993-11-17
SOMATROPIN	Biological Drug	GENENTECH	INJECTABLE;INJECTION	Injection	5MG/VIAL	BLA	Type 5 - New Formulation or New Manufacturer		1993-11-17
LODOXAMIDE TROMETHAMINE	Chemical Drug	NOVARTIS	SOLUTION/DROPS;OPHTHALMIC	Ophthalmic Preparation	EQ 0.1% BASE	NDA	Type 1 - New Molecular Entity		1993-09-23
MEGESTROL ACETATE	Chemical Drug	BRISTOL MYERS SQUIBB	SUSPENSION;ORAL	Suspension	40MG/ML **Federal Register determination that product was not discontinued or withdrawn for safety or effectiveness reasons**	NDA	Type 3 - New Dosage Form	PGR	1993-09-10
FELBAMATE	Chemical Drug	MYLAN SPECIALITY LP	SUSPENSION;ORAL	Suspension	600MG/5ML	NDA	Type 1 - New Molecular Entity	GABR，GRIN	1993-07-29
FELBAMATE	Chemical Drug	MYLAN SPECIALITY LP	TABLET;ORAL	Tablet	600MG	NDA	Type 1 - New Molecular Entity	GABR，GRIN	1993-07-29
FELBAMATE	Chemical Drug	MYLAN SPECIALITY LP	TABLET;ORAL	Tablet	400MG	NDA	Type 1 - New Molecular Entity	GABR，GRIN	1993-07-29
INTERFERON BETA-1B	Biological Drug	BAYER HEALTHCARE PHARMS	VIAL; SUBCUTANEOUS	Injection	0.3 MG	BLA	Type 1 - New Molecular Entity	IFNB1	1993-07-23
LEVOMETHADYL ACETATE HYDROCHLORIDE	Chemical Drug	ROXANE	CONCENTRATE;ORAL	Oral Liquid Preparation / Oral Solution	10MG/ML **Federal Register determination that product was not discontinued or withdrawn for safety or effectiveness reasons**	NDA	Type 1 - New Molecular Entity	MOR，α3β4 receptor	1993-07-09
LEUPROLIDE ACETATE	Chemical Drug	ABBVIE ENDOCRINE INC	POWDER;INTRAMUSCULAR	Injection	30MG	NDA	Type 5 - New Formulation or New Manufacturer	GNRHR	1993-04-16
LEUPROLIDE ACETATE	Chemical Drug	ABBVIE ENDOCRINE INC	POWDER;INTRAMUSCULAR	Injection	11.25MG	NDA	Type 5 - New Formulation or New Manufacturer	GNRHR	1993-04-16
LEUPROLIDE ACETATE	Chemical Drug	ABBVIE ENDOCRINE INC	POWDER;INTRAMUSCULAR	Injection	15MG	NDA	Type 5 - New Formulation or New Manufacturer	GNRHR	1993-04-16
LEUPROLIDE ACETATE	Chemical Drug	ABBVIE ENDOCRINE INC	POWDER;INTRAMUSCULAR	Injection	11.25MG	NDA	Type 5 - New Formulation or New Manufacturer	GNRHR	1993-04-16
LEUPROLIDE ACETATE	Chemical Drug	ABBVIE ENDOCRINE INC	POWDER;INTRAMUSCULAR	Injection	7.5MG,7.5MG **Federal Register determination that product was not discontinued or withdrawn for safety or effectiveness reasons**	NDA	Type 5 - New Formulation or New Manufacturer	GNRHR	1993-04-16
LEUPROLIDE ACETATE	Chemical Drug	ABBVIE ENDOCRINE INC	POWDER;INTRAMUSCULAR	Injection	3.75MG,7.5MG **Federal Register determination that product was not discontinued or withdrawn for safety or effectiveness reasons**	NDA	Type 5 - New Formulation or New Manufacturer	GNRHR	1993-04-16
LEUPROLIDE ACETATE	Chemical Drug	ABBVIE ENDOCRINE INC	POWDER;INTRAMUSCULAR	Injection	7.5MG	NDA	Type 5 - New Formulation or New Manufacturer	GNRHR	1993-04-16
PACLITAXEL	Chemical Drug	HQ SPCLT PHARMA	INJECTABLE;INJECTION	Injection	6MG/ML **Federal Register determination that product was not discontinued or withdrawn for safety or effectiveness reasons**	NDA	Type 1 - New Molecular Entity	Tubulin	1992-12-29
RIFABUTIN	Chemical Drug	PFIZER	CAPSULE;ORAL	Capsule	150MG	NDA	Type 1 - New Molecular Entity	DNA-directed RNA polymerase	1992-12-23
LEVOCARNITINE	Chemical Drug	LEADIANT BIOSCI INC	INJECTABLE;INJECTION	Injection	200MG/ML	NDA	Type 3 - New Dosage Form		1992-12-16
ATOVAQUONE	Chemical Drug	GLAXOSMITHKLINE LLC	TABLET;ORAL	Tablet	250MG **Federal Register determination that product was not discontinued or withdrawn for safety or effectiveness reasons**	NDA	Type 1 - New Molecular Entity	CYBB，DHODH	1992-11-25
MELPHALAN HYDROCHLORIDE	Chemical Drug	APOTEX	INJECTABLE;INJECTION	Injection	EQ 50MG BASE/VIAL **Federal Register determination that product was not discontinued or withdrawn for safety or effectiveness reasons**	NDA	Type 3 - New Dosage Form		1992-11-18
SOTALOL HYDROCHLORIDE	Chemical Drug	COVIS	TABLET;ORAL	Tablet	120MG	NDA	Type 1 - New Molecular Entity	ADRB1，ADRB2，KCNH2	1992-10-30
SOTALOL HYDROCHLORIDE	Chemical Drug	COVIS	TABLET;ORAL	Tablet	320MG	NDA	Type 1 - New Molecular Entity	ADRB1，ADRB2，KCNH2	1992-10-30
SOTALOL HYDROCHLORIDE	Chemical Drug	COVIS	TABLET;ORAL	Tablet	240MG	NDA	Type 1 - New Molecular Entity	ADRB1，ADRB2，KCNH2	1992-10-30
SOTALOL HYDROCHLORIDE	Chemical Drug	COVIS	TABLET;ORAL	Tablet	160MG	NDA	Type 1 - New Molecular Entity	ADRB1，ADRB2，KCNH2	1992-10-30
SOTALOL HYDROCHLORIDE	Chemical Drug	COVIS	TABLET;ORAL	Tablet	80MG	NDA	Type 1 - New Molecular Entity	ADRB1，ADRB2，KCNH2	1992-10-30
HALOFANTRINE HYDROCHLORIDE	Chemical Drug	GLAXOSMITHKLINE	TABLET;ORAL	Tablet	250MG	NDA	Type 1 - New Molecular Entity		1992-07-24
TENIPOSIDE	Chemical Drug	HQ SPECLT PHARMA	INJECTABLE;INJECTION	Injection	10MG/ML	NDA	Type 1 - New Molecular Entity	TOP2	1992-07-14
ZALCITABINE	Chemical Drug	ROCHE	TABLET;ORAL	Tablet	0.75MG	NDA	Type 1 - New Molecular Entity	Reverse transcriptase	1992-06-19
ZALCITABINE	Chemical Drug	ROCHE	TABLET;ORAL	Tablet	0.375MG	NDA	Type 1 - New Molecular Entity	Reverse transcriptase	1992-06-19
BACLOFEN	Chemical Drug	AMNEAL	INJECTABLE;INTRATHECAL	Injection	0.05MG/ML	NDA	Type 3 - New Dosage Form	GABRB	1992-06-17
BACLOFEN	Chemical Drug	AMNEAL	INJECTABLE;INTRATHECAL	Injection	2MG/ML	NDA
BACLOFEN	Chemical Drug	AMNEAL	INJECTABLE;INTRATHECAL	Injection	0.5MG/ML	NDA	Type 3 - New Dosage Form	GABRB	1992-06-17
ALDESLEUKIN	Biological Drug	CHIRON	VIAL	Injection	22MIU/VIAL	BLA	Type 1 - New Molecular Entity	IL2R	1992-05-05
LIOTHYRONINE SODIUM	Chemical Drug	PAR STERILE PRODUCTS	INJECTABLE;INJECTION	Injection	EQ 0.01MG BASE/ML	NDA	Type 3 - New Dosage Form	SLC25A5	1991-12-31
OnabotulinumtoxinA	Biological Drug	ALLERGAN	VIAL; SINGLE-USE	Injection	100 UNITS/VIAL	BLA	Type 1 - New Molecular Entity	RHOB，SNAP25	1991-12-09
OnabotulinumtoxinA	Biological Drug	ALLERGAN	VIAL; SINGLE-USE	Injection	50 UNITS/VIAL	BLA	Type 1 - New Molecular Entity	RHOB，SNAP25	1991-12-09
OnabotulinumtoxinA	Biological Drug	ALLERGAN	VIAL; SINGLE-USE	Injection	200 UNITS/VIAL	BLA	Type 1 - New Molecular Entity	RHOB，SNAP25	1991-12-09
OnabotulinumtoxinA	Biological Drug	ALLERGAN	VIAL; SINGLE-USE	Injection	100 UNITS/VIAL	BLA	Type 1 - New Molecular Entity	RHOB，SNAP25	1991-12-09
OnabotulinumtoxinA	Biological Drug	ALLERGAN	VIAL; SINGLE-USE	Injection	50 UNITS/VIAL	BLA	Type 1 - New Molecular Entity	RHOB，SNAP25	1991-12-09
PENTOSTATIN	Chemical Drug	HOSPIRA INC	INJECTABLE;INJECTION	Injection	10MG/VIAL	NDA	Type 1 - New Molecular Entity	ADA	1991-10-11
BERACTANT	Biological Drug	ABBVIE	SUSPENSION;INTRATRACHEAL	Suspension	25MG/ML	BLA	Type 1 - New Molecular Entity		1991-07-01
SARGRAMOSTIM	Biological Drug	BERLEX LABS	VIAL	Injection	500UG/ML	BLA	Type 1 - New Molecular Entity	CSF2R	1991-03-05
SARGRAMOSTIM	Biological Drug	BERLEX LABS	VIAL	Injection	250UG/ML	BLA	Type 1 - New Molecular Entity	CSF2R	1991-03-05
FILGRASTIM	Biological Drug	AMGEN	SYRINGE	Injection	480MCG/0.8ML	BLA	Type 1 - New Molecular Entity	CSF3R	1991-02-20
FILGRASTIM	Biological Drug	AMGEN	SYRINGE	Injection	300MGC/0.5ML	BLA	Type 1 - New Molecular Entity	CSF3R	1991-02-20
FILGRASTIM	Biological Drug	AMGEN	VIAL	Injection	480MCG/1.6ML	BLA	Type 1 - New Molecular Entity	CSF3R	1991-02-20
FILGRASTIM	Biological Drug	AMGEN	VIAL	Injection	300MCG/1ML	BLA	Type 1 - New Molecular Entity	CSF3R	1991-02-20
SUCCIMER	Chemical Drug	RECORDATI RARE	CAPSULE;ORAL	Capsule	100MG	NDA	Type 1 - New Molecular Entity		1991-01-30
GALLIUM NITRATE	Chemical Drug	CHAPTER 7 TRUSTEE	INJECTABLE;INJECTION	Injection	25MG/ML	NDA	Type 1 - New Molecular Entity		1991-01-17
ALTRETAMINE	Chemical Drug	EISAI INC	CAPSULE;ORAL	Capsule	50MG	NDA	Type 1 - New Molecular Entity		1990-12-26
CALCIUM ACETATE	Chemical Drug	FRESENIUS MEDCL	TABLET;ORAL	Tablet	667MG	NDA	Type 3 - New Dosage Form		1990-12-10
EFLORNITHINE HYDROCHLORIDE	Chemical Drug	SANOFI AVENTIS US	INJECTABLE;INJECTION	Injection	200MG/ML	NDA	Type 1 - New Molecular Entity	ODC1	1990-11-28
CITRIC ACID; GLUCONOLACTONE; MAGNESIUM CARBONATE	Chemical Drug	UNITED GUARDIAN	SOLUTION;IRRIGATION	Topical Liquid Preparation / Lotion	6.602GM/100ML;198MG/100ML;3.177GM/100ML	NDA	Type 3 - New Dosage Form		1990-10-02
IDARUBICIN HYDROCHLORIDE	Chemical Drug	PFIZER	INJECTABLE;INJECTION	Injection	20MG/VIAL	NDA	Type 1 - New Molecular Entity	TOP2A	1990-09-27
IDARUBICIN HYDROCHLORIDE	Chemical Drug	PFIZER	INJECTABLE;INJECTION	Injection	5MG/VIAL	NDA	Type 1 - New Molecular Entity	TOP2A	1990-09-27
IDARUBICIN HYDROCHLORIDE	Chemical Drug	PFIZER	INJECTABLE;INJECTION	Injection	10MG/VIAL	NDA	Type 1 - New Molecular Entity	TOP2A	1990-09-27
CETYL ALCOHOL; COLFOSCERIL PALMITATE; TYLOXAPOL	Chemical Drug	GLAXOSMITHKLINE	FOR SUSPENSION;INTRATRACHEAL	Suspension	12MG/VIAL;108MG/VIAL;8MG/VIAL	NDA	Type 1 - New Molecular Entity and Type 4 - New Combination		1990-08-02
PEGADEMASE BOVINE	Biological Drug	LEADIANT BIOSCI INC	INJECTABLE;INJECTION	Injection	250 UNITS/ML	BLA	Type 1 - New Molecular Entity	Ado	1990-03-21
GONADORELIN ACETATE	Chemical Drug	FERRING	INJECTABLE;INJECTION	Injection	3.2MG/VIAL	NDA	Type 2 - New Active Ingredient	GNRHR	1989-10-10
GONADORELIN ACETATE	Chemical Drug	FERRING	INJECTABLE;INJECTION	Injection	0.8MG/VIAL	NDA	Type 2 - New Active Ingredient	GNRHR	1989-10-10
GANCICLOVIR SODIUM	Chemical Drug	CHEPLAPHARM	INJECTABLE;INJECTION	Injection	EQ 500MG BASE/VIAL **Federal Register determination that product was not discontinued or withdrawn for safety or effectiveness reasons**	NDA	Type 1 - New Molecular Entity	DNA Pol	1989-06-23
PENTAMIDINE ISETHIONATE	Chemical Drug	FRESENIUS KABI USA	FOR SOLUTION;INHALATION	Inhalation	600MG/VIAL	NDA	Type 3 - New Dosage Form		1989-06-15
PENTAMIDINE ISETHIONATE	Chemical Drug	FRESENIUS KABI USA	FOR SOLUTION;INHALATION	Inhalation	300MG/VIAL	NDA	Type 3 - New Dosage Form		1989-06-15
SELEGILINE HYDROCHLORIDE	Chemical Drug	SOMERSET	TABLET;ORAL	Tablet	5MG **Federal Register determination that product was not discontinued or withdrawn for safety or effectiveness reasons**	NDA	Type 1 - New Molecular Entity	MAO	1989-06-05
EPOETIN ALFA	Biological Drug	AMGEN	VIAL; SINGLE-USE	Injection	4,000U/ML	BLA	Type 1 - New Molecular Entity	EPOR	1989-06-01
EPOETIN ALFA	Biological Drug	AMGEN	VIAL; SINGLE-USE	Injection	40,000U/ML	BLA	Type 1 - New Molecular Entity	EPOR	1989-06-01
EPOETIN ALFA	Biological Drug	AMGEN	VIAL; SINGLE-USE	Injection	3,000U/ML	BLA	Type 1 - New Molecular Entity	EPOR	1989-06-01
EPOETIN ALFA	Biological Drug	AMGEN	VIAL; SINGLE-USE	Injection	2,000U/ML	BLA	Type 1 - New Molecular Entity	EPOR	1989-06-01
EPOETIN ALFA	Biological Drug	AMGEN	VIAL; MULTIDOSE	Injection	20,000/ML	BLA	Type 1 - New Molecular Entity	EPOR	1989-06-01
EPOETIN ALFA	Biological Drug	AMGEN	VIAL; MULTIDOSE	Injection	20,000U/2ML	BLA	Type 1 - New Molecular Entity	EPOR	1989-06-01
EPOETIN ALFA	Biological Drug	AMGEN	VIAL; SINGLE-USE	Injection	10,000U/ML	BLA	Type 1 - New Molecular Entity	EPOR	1989-06-01
RIFAMPIN	Chemical Drug	SANOFI AVENTIS US	INJECTABLE;INJECTION	Injection	600MG/VIAL	NDA	Type 3 - New Dosage Form	SLCO1B3，NR1I2，DNA-directed RNA polymerase subunit beta，DNA-directed RNA polymerase subunit alpha，CYP51A1，SLCO1A2，SLCO1B1，SLCO2B1	1989-05-25
MESNA	Chemical Drug	BAXTER HLTHCARE	INJECTABLE;INTRAVENOUS	Injection	100MG/ML	NDA	Type 1 - New Molecular Entity		1988-12-30
ETHANOLAMINE OLEATE	Chemical Drug	QOL MEDCL	INJECTABLE;INJECTION	Injection	50MG/ML	NDA	Type 1 - New Molecular Entity		1988-12-22
METRONIDAZOLE	Chemical Drug	GALDERMA LABS LP	GEL;TOPICAL	Gel	0.0075	NDA	Type 3 - New Dosage Form		1988-11-22
POTASSIUM CITRATE	Chemical Drug	UT SW MEDCTR	FOR SOLUTION;ORAL	Oral Liquid Preparation / Oral Solution	10MEQ/PACKET	NDA	Type 3 - New Dosage Form		1988-10-13
POTASSIUM CITRATE	Chemical Drug	UT SW MEDCTR	FOR SOLUTION;ORAL	Oral Liquid Preparation / Oral Solution	20MEQ/PACKET	NDA	Type 3 - New Dosage Form		1988-10-13
TIOPRONIN	Chemical Drug	MISSION PHARMA	TABLET;ORAL	Tablet	100MG	NDA	Type 1 - New Molecular Entity		1988-08-11
URSODIOL	Chemical Drug	TEVA BRANDED PHARM	CAPSULE;ORAL	Capsule	300MG	NDA	Type 1 - New Molecular Entity	FXR	1987-12-31
URSODIOL	Chemical Drug	TEVA BRANDED PHARM	CAPSULE;ORAL	Capsule	150MG	NDA	Type 1 - New Molecular Entity	FXR	1987-12-31
SODIUM BENZOATE; SODIUM PHENYLACETATE	Chemical Drug	B BRAUN	SOLUTION;ORAL	Oral Liquid Preparation / Oral Solution	100MG/ML;100MG/ML	NDA
IFOSFAMIDE; MESNA	Chemical Drug	BAXTER HLTHCARE	INJECTABLE;INJECTION	Injection	3GM/VIAL;100MG/ML	NDA	Type 1 - New Molecular Entity		1987-08-14
IFOSFAMIDE; MESNA	Chemical Drug	BAXTER HLTHCARE	INJECTABLE;INJECTION	Injection	1GM/VIAL;100MG/ML	NDA	Type 1 - New Molecular Entity		1987-08-14
IFOSFAMIDE	Chemical Drug	BAXTER HLTHCARE	INJECTABLE;INJECTION	Injection	3GM/VIAL	NDA	Type 1 - New Molecular Entity		1987-08-14
IFOSFAMIDE	Chemical Drug	BAXTER HLTHCARE	INJECTABLE;INJECTION	Injection	1GM/VIAL	NDA	Type 1 - New Molecular Entity		1987-08-14
ETIDRONATE DISODIUM	Chemical Drug	MGI PHARMA INC	INJECTABLE;INJECTION	Injection	50MG/ML	NDA	Type 3 - New Dosage Form		1987-04-20
ZIDOVUDINE	Chemical Drug	VIIV HLTHCARE	CAPSULE;ORAL	Capsule	100MG	NDA	Type 1 - New Molecular Entity	Telomerase，Reverse transcriptase/RNaseH，TERT	1987-03-19
TRANEXAMIC ACID	Chemical Drug	PFIZER	INJECTABLE;INJECTION	Injection	100MG/ML	NDA	Type 3 - New Dosage Form	PLG	1986-12-30
CLOFAZIMINE	Chemical Drug	NOVARTIS	CAPSULE;ORAL	Capsule	50MG	NDA	Type 1 - New Molecular Entity		1986-12-15
CLOFAZIMINE	Chemical Drug	NOVARTIS	CAPSULE;ORAL	Capsule	100MG	NDA	Type 1 - New Molecular Entity		1986-12-15
CALCITONIN HUMAN	Chemical Drug	NOVARTIS	INJECTABLE;INJECTION	Injection	0.5MG/VIAL	NDA	Type 1 - New Molecular Entity	CTR	1986-10-31
SOMATROPIN	Biological Drug	LILLY	INJECTABLE;INJECTION	Injection	24MG/VIAL	BLA	Type 5 - New Formulation or New Manufacturer		1986-10-16
SOMATROPIN	Biological Drug	LILLY	INJECTABLE;INJECTION	Injection	12MG/VIAL	BLA	Type 5 - New Formulation or New Manufacturer		1986-10-16
SOMATROPIN	Biological Drug	LILLY	INJECTABLE;INJECTION	Injection	6MG/VIAL	BLA	Type 5 - New Formulation or New Manufacturer		1986-10-16
SOMATROPIN	Biological Drug	LILLY	INJECTABLE;INJECTION	Injection	5MG/VIAL	BLA	Type 5 - New Formulation or New Manufacturer		1986-10-16
SOMATROPIN	Biological Drug	LILLY	INJECTABLE;INJECTION	Injection	2MG/VIAL	BLA	Type 5 - New Formulation or New Manufacturer		1986-10-16
UROFOLLITROPIN	Chemical Drug	SERONO	INJECTABLE;SUBCUTANEOUS	Injection	75 IU/AMP	NDA	Type 2 - New Active Ingredient	FSHR	1986-09-18
UROFOLLITROPIN	Chemical Drug	SERONO	INJECTABLE;SUBCUTANEOUS	Injection	150 IU/AMP	NDA	Type 2 - New Active Ingredient	FSHR	1986-09-18
UROFOLLITROPIN	Chemical Drug	SERONO	INJECTABLE;INTRAMUSCULAR	Injection	150 IU/AMP	NDA	Type 2 - New Active Ingredient	FSHR	1986-09-18
UROFOLLITROPIN	Chemical Drug	SERONO	INJECTABLE;INTRAMUSCULAR	Injection	75 IU/AMP	NDA	Type 2 - New Active Ingredient	FSHR	1986-09-18
LEVOCARNITINE	Chemical Drug	LEADIANT BIOSCI INC	SOLUTION;ORAL	Oral Liquid Preparation / Oral Solution	1GM/10ML	NDA	Type 3 - New Dosage Form		1986-04-10
LEVOCARNITINE	Chemical Drug	LEADIANT BIOSCI INC	SOLUTION;ORAL	Oral Liquid Preparation / Oral Solution	1GM/10ML	NDA	Type 3 - New Dosage Form		1986-04-10
LEVOCARNITINE	Chemical Drug	LEADIANT BIOSCI INC	SOLUTION;ORAL	Oral Liquid Preparation / Oral Solution	1GM/10ML	NDA	Type 1 - New Molecular Entity		1985-12-27
LEVOCARNITINE	Chemical Drug	LEADIANT BIOSCI INC	TABLET;ORAL	Tablet	330MG	NDA	Type 1 - New Molecular Entity		1985-12-27
TRIENTINE HYDROCHLORIDE	Chemical Drug	BAUSCH	CAPSULE;ORAL	Capsule	250MG	NDA	Type 1 - New Molecular Entity		1985-11-08
MONOCTANOIN	Chemical Drug	ETHITEK	LIQUID;PERFUSION, BILIARY	Oral Liquid Preparation / Oral Solution	1	NDA	Type 1 - New Molecular Entity		1985-10-29
POTASSIUM CITRATE	Chemical Drug	MISSION PHARMA	TABLET, EXTENDED RELEASE;ORAL	Sustained/Controlled Release Tablet	15MEQ	NDA	Type 3 - New Dosage Form		1985-08-30
POTASSIUM CITRATE	Chemical Drug	MISSION PHARMA	TABLET, EXTENDED RELEASE;ORAL	Sustained/Controlled Release Tablet	10MEQ	NDA	Type 3 - New Dosage Form		1985-08-30
POTASSIUM CITRATE	Chemical Drug	MISSION PHARMA	TABLET, EXTENDED RELEASE;ORAL	Sustained/Controlled Release Tablet	5MEQ	NDA	Type 3 - New Dosage Form		1985-08-30
DRONABINOL	Chemical Drug	ALKEM LABS LTD	CAPSULE;ORAL	Capsule	10MG	NDA	Type 1 - New Molecular Entity	CNR1，CNR2	1985-05-31
DRONABINOL	Chemical Drug	ALKEM LABS LTD	CAPSULE;ORAL	Capsule	5MG	NDA	Type 1 - New Molecular Entity	CNR1，CNR2	1985-05-31
DRONABINOL	Chemical Drug	ALKEM LABS LTD	CAPSULE;ORAL	Capsule	2.5MG	NDA	Type 1 - New Molecular Entity	CNR1，CNR2	1985-05-31
NALTREXONE HYDROCHLORIDE	Chemical Drug	TEVA WOMENS	TABLET;ORAL	Tablet	50MG	NDA	Type 1 - New Molecular Entity	KOR，DOR，MOR，SIGMAR1	1984-11-20
PENTAMIDINE ISETHIONATE	Chemical Drug	FRESENIUS KABI USA	INJECTABLE;INJECTION	Injection	300MG/VIAL	NDA	Type 1 - New Molecular Entity		1984-10-16
CROMOLYN SODIUM	Chemical Drug	ALLERGAN	SOLUTION/DROPS;OPHTHALMIC	Ophthalmic Preparation	0.04	NDA	Type 3 - New Dosage Form		1984-10-03
MORPHINE SULFATE	Chemical Drug	HIKMA	INJECTABLE;INJECTION	Injection	25MG/ML	NDA	Type 3 - New Dosage Form	KOR，DOR，MOR	1984-09-18
MORPHINE SULFATE	Chemical Drug	HIKMA	INJECTABLE;INJECTION	Injection	10MG/ML	NDA	Type 3 - New Dosage Form	KOR，DOR，MOR	1984-09-18
MORPHINE SULFATE	Chemical Drug	HIKMA	INJECTABLE;INJECTION	Injection	1MG/ML	NDA	Type 3 - New Dosage Form	KOR，DOR，MOR	1984-09-18
MORPHINE SULFATE	Chemical Drug	HIKMA	INJECTABLE;INJECTION	Injection	0.5MG/ML	NDA	Type 3 - New Dosage Form	KOR，DOR，MOR	1984-09-18
CHENODIOL	Chemical Drug	LEADIANT BIOSCI INC	TABLET;ORAL	Tablet	250MG	NDA	Type 1 - New Molecular Entity		1983-07-28
ASCORBIC ACID; BIOTIN; CYANOCOBALAMIN; DEXPANTHENOL; ERGOCALCIFEROL; FOLIC ACID; NIACINAMIDE; PHYTONADIONE; PYRIDOXINE HYDROCHLORIDE; RIBOFLAVIN 5'-PHOSPHATE SODIUM; THIAMINE HYDROCHLORIDE; VITAMIN A; VITAMIN E	Chemical Drug	HOSPIRA	FOR SOLUTION;INTRAVENOUS	Injection	80MG/VIAL;0.02MG/VIAL;0.001MG/VIAL;5MG/VIAL;0.01MG/VIAL;0.14MG/VIAL;17MG/VIAL;0.2MG/VIAL;1MG/VIAL;1.4MG/VIAL;EQ 1.2MG BASE/VIAL;0.7MG/VIAL;7MG/VIAL	NDA	Type 4 - New Combination		1983-04-06
DANTROLENE SODIUM	Chemical Drug	PAR STERILE PRODUCTS	INJECTABLE;INJECTION	Injection	20MG/VIAL	NDA	Type 3 - New Dosage Form	RYR1	1979-09-19
BUPIVACAINE HYDROCHLORIDE	Chemical Drug	HOSPIRA	INJECTABLE;INJECTION	Injection	0.0075	NDA		SCN4A	1978-04-17
BUPIVACAINE HYDROCHLORIDE	Chemical Drug	HOSPIRA	INJECTABLE;INJECTION	Injection	0.0025	NDA		SCN4A	1978-04-17
BUPIVACAINE HYDROCHLORIDE	Chemical Drug	HOSPIRA	INJECTABLE;INJECTION	Injection	0.005	NDA		SCN4A	1978-04-17
TECHNETIUM TC-99M SULFUR COLLOID KIT		SUN PHARM INDS INC	SOLUTION;INJECTION, ORAL	Topical Liquid Preparation / Lotion	N/A	NDA	Type 5 - New Formulation or New Manufacturer		1978-04-17
MINOCYCLINE HYDROCHLORIDE	Chemical Drug	REMPEX	INJECTABLE;INJECTION	Injection	EQ 100MG BASE/VIAL	NDA	UNKNOWN	30S Subunit	1972-10-26
MAFENIDE ACETATE	Chemical Drug	RISING	CREAM;TOPICAL	Topical Preparation	EQ 85MG BASE/GM	NDA	Type 2 - New Active Ingredient	CA6	1969-01-24
HYDROXYUREA	Chemical Drug	BRISTOL MYERS SQUIBB	CAPSULE;ORAL	Capsule	400MG	NDA	Type 1 - New Molecular Entity	RNR	1967-12-07
HYDROXYUREA	Chemical Drug	BRISTOL MYERS SQUIBB	CAPSULE;ORAL	Capsule	300MG	NDA	Type 1 - New Molecular Entity	RNR	1967-12-07
HYDROXYUREA	Chemical Drug	BRISTOL MYERS SQUIBB	CAPSULE;ORAL	Capsule	200MG	NDA
HYDROXYUREA	Chemical Drug	BRISTOL MYERS SQUIBB	CAPSULE;ORAL	Capsule	500MG	NDA	Type 1 - New Molecular Entity	RNR	1967-12-07
ACETYLCYSTEINE	Chemical Drug	APOTHECON	SOLUTION;INHALATION, ORAL	Inhalation	0.1	NDA	Type 1 - New Molecular Entity	ACY1，SLC7A11，GSS，IKK-A，IKK-B	1963-09-14
ACETYLCYSTEINE	Chemical Drug	APOTHECON	SOLUTION;INHALATION, ORAL	Inhalation	0.2	NDA	Type 1 - New Molecular Entity	ACY1，SLC7A11，GSS，IKK-A，IKK-B	1963-09-14
FLUOROURACIL	Chemical Drug	SPECTRUM PHARMS	INJECTABLE;INJECTION	Injection	2.5GM/50ML (50MG/ML) **Federal Register determination that product was not discontinued or withdrawn for safety or effectiveness reasons**	NDA	Type 1 - New Molecular Entity	TYMS	1962-04-25
FLUOROURACIL	Chemical Drug	SPECTRUM PHARMS	INJECTABLE;INJECTION	Injection	500MG/10ML (50MG/ML) **Federal Register determination that product was not discontinued or withdrawn for safety or effectiveness reasons**	NDA	Type 1 - New Molecular Entity	TYMS	1962-04-25
METHOTREXATE SODIUM	Chemical Drug	HOSPIRA	INJECTABLE;INJECTION	Injection	EQ 20MG BASE/2ML (EQ 10MG BASE/ML)	NDA	Type 2 - New Active Ingredient	DHFR	1959-08-10
METHOTREXATE SODIUM	Chemical Drug	HOSPIRA	INJECTABLE;INJECTION	Injection	EQ 500MG BASE/20ML (EQ 25MG BASE/ML) **Federal Register determination that product was not discontinued or withdrawn for safety or effectiveness reasons**	NDA	Type 2 - New Active Ingredient	DHFR	1959-08-10
METHOTREXATE SODIUM	Chemical Drug	HOSPIRA	INJECTABLE;INJECTION	Injection	EQ 1GM BASE/40ML (EQ 25MG BASE/ML)	NDA	Type 2 - New Active Ingredient	DHFR	1959-08-10
METHOTREXATE SODIUM	Chemical Drug	HOSPIRA	INJECTABLE;INJECTION	Injection	EQ 2.5GM BASE/100ML (EQ 25MG BASE/ML)	NDA	Type 2 - New Active Ingredient	DHFR	1959-08-10
METHOTREXATE SODIUM	Chemical Drug	HOSPIRA	INJECTABLE;INJECTION	Injection	EQ 50MG BASE/2ML (EQ 25MG BASE/ML)	NDA	Type 2 - New Active Ingredient	DHFR	1959-08-10
METHOTREXATE SODIUM	Chemical Drug	HOSPIRA	INJECTABLE;INJECTION	Injection	EQ 1GM BASE/VIAL	NDA	Type 2 - New Active Ingredient	DHFR	1959-08-10
METHOTREXATE SODIUM	Chemical Drug	HOSPIRA	INJECTABLE;INJECTION	Injection	EQ 25MG BASE/ML	NDA	Type 2 - New Active Ingredient	DHFR	1959-08-10
METHOTREXATE SODIUM	Chemical Drug	HOSPIRA	INJECTABLE;INJECTION	Injection	EQ 100MG BASE/VIAL	NDA	Type 2 - New Active Ingredient	DHFR	1959-08-10
METHOTREXATE SODIUM	Chemical Drug	HOSPIRA	INJECTABLE;INJECTION	Injection	EQ 25MG BASE/ML	NDA	Type 2 - New Active Ingredient	DHFR	1959-08-10
METHOTREXATE SODIUM	Chemical Drug	HOSPIRA	INJECTABLE;INJECTION	Injection	EQ 2.5MG BASE/ML	NDA	Type 2 - New Active Ingredient	DHFR	1959-08-10
METHOTREXATE SODIUM	Chemical Drug	HOSPIRA	INJECTABLE;INJECTION	Injection	EQ 50MG BASE/VIAL	NDA	Type 2 - New Active Ingredient	DHFR	1959-08-10
METHOTREXATE SODIUM	Chemical Drug	HOSPIRA	INJECTABLE;INJECTION	Injection	EQ 20MG BASE/VIAL	NDA	Type 2 - New Active Ingredient	DHFR	1959-08-10
OXYMORPHONE HYDROCHLORIDE	Chemical Drug	ENDO PHARMS	INJECTABLE;INJECTION	Injection	1MG/ML	NDA	Type 3 - New Dosage Form	KOR，DOR，MOR	1959-04-02
OXYMORPHONE HYDROCHLORIDE	Chemical Drug	ENDO PHARMS	INJECTABLE;INJECTION	Injection	1.5MG/ML	NDA	Type 3 - New Dosage Form	KOR，DOR，MOR	1959-04-02
DICHLORPHENAMIDE	Chemical Drug	XERIS	TABLET;ORAL	Tablet	50MG	NDA	Type 1 - New Molecular Entity	CA	1958-07-22
DICHLORPHENAMIDE	Chemical Drug	XERIS	TABLET;ORAL	Tablet	50MG **Federal Register determination that product was not discontinued or withdrawn for safety or effectiveness reasons**	NDA	Type 1 - New Molecular Entity	CA	1958-07-22
ETHIODIZED OIL	Chemical Drug	GUERBET	OIL;INTRALYMPHATIC, INTRAUTERINE	Other	EQ 4.8GM IODINE/10ML (EQ 480MG IODINE/ML)	NDA	Type 1 - New Molecular Entity		1954-03-31
LEUCOVORIN CALCIUM	Chemical Drug	HOSPIRA	INJECTABLE;INJECTION	Injection	EQ 350MG BASE/VIAL	NDA	Type 1 - New Molecular Entity	Folate receptor	1952-06-20
LEUCOVORIN CALCIUM	Chemical Drug	HOSPIRA	INJECTABLE;INJECTION	Injection	EQ 100MG BASE/VIAL	NDA	Type 1 - New Molecular Entity	Folate receptor	1952-06-20
LEUCOVORIN CALCIUM	Chemical Drug	HOSPIRA	FOR SOLUTION;ORAL	Oral Liquid Preparation / Oral Solution	EQ 60MG BASE/VIAL	NDA	Type 1 - New Molecular Entity	Folate receptor	1952-06-20
LEUCOVORIN CALCIUM	Chemical Drug	HOSPIRA	INJECTABLE;INJECTION	Injection	EQ 50MG BASE/VIAL	NDA	Type 1 - New Molecular Entity	Folate receptor	1952-06-20
LEUCOVORIN CALCIUM	Chemical Drug	HOSPIRA	INJECTABLE;INJECTION	Injection	EQ 3MG BASE/ML	NDA	Type 1 - New Molecular Entity	Folate receptor	1952-06-20
CORTICOTROPIN	Biological Drug	MALLINCKRODT ARD	INJECTABLE;INJECTION	Injection	80 UNITS/ML	NDA	Type 5 - New Formulation or New Manufacturer	MC2R	1952-04-29
CORTICOTROPIN	Biological Drug	MALLINCKRODT ARD	INJECTABLE;INJECTION	Injection	40 UNITS/ML	NDA	Type 5 - New Formulation or New Manufacturer
