# Supplementary material for: Trends, lag and characteristics of rare disease drug approval in the USA and China, 1983–2022
Source: Orphanet J Rare Dis. 2025 Dec 22;20:635. doi: 10.1186/s13023-025-04175-4 (PMC12750715; doi:10.1186/s13023-025-04175-4)
Supplement: Supplementary file 4 — Supplementary Material 4 [file 13023_2025_4175_MOESM4_ESM.xlsx]

## Sheet: Sheet1
Generic Name	Trade Name	Date Designated	Marketing Approval Date	Orphan Designation	Approved Labeled Indication	Sponsor Company	Sponsor Address 1	Sponsor Address 2	Sponsor City	Sponsor State	Sponsor Zip	Sponsor Country	CF Grid Key	FDA Orphan Approval Status	Orphan Designation Status
bosentan	Tracleer	05/13/2015	08/04/2022	Treatment of chronic lymphocytic leukemia (CLL).	Treatment of adult patients with chronic lymphocytic leukemia (CLL) or small lymphocytic lymphoma (SLL)	Acerta Pharma, LLC (a member of the AstraZeneca Group)	121 Oyster Point Boulevard		South San Francisco	California	94080	United States	477415		Designated/Approved
bosentan	Tracleer	09/21/2015	08/04/2022	Treatment of mantle cell lymphoma.	Treatment of adult patients with mantle cell lymphoma (MCL) who have received at least one prior therapy	Acerta Pharma, LLC (a member of the AstraZeneca Group)	121 Oyster Point Boulevard		South San Francisco	California	94080	United States	488915		Designated/Approved
(tisagenlecleucel) Autologous T Cells transduced with lentiviral vector containing a chimeric antigen receptor directed against CD19	Kymriah (tisagenlecleucel)	11/18/2019	04/05/2022	Treatment of PIK3CA-related overgrowth spectrum	Treatment of adult and pediatric patients 2 years of age and older with severe manifestations of PIK3CA-Related Overgrowth Spectrum (PROS) who require systemic therapy	Novartis Pharmaceuticals Corporation	One Health Plaza		East Hanover	New Jersey	7936	United States	710819		Designated/Approved
5-aminolevulinic acid	Gleolan	11/12/2009	09/29/2022	Treatment of Lambert-Eaton Myasthenic Syndrome	Treatment of Lambert-Eaton myasthenic syndrome (LEMS) in adults and pediatric patients 6 years of age and older	Catalyst Pharmaceuticals, Inc.	355 Alhambra Circle	Suite 1250	Coral Gables	Florida	33134	United States	295309		Designated/Approved
abatacept	Orencia	04/20/2016	04/01/2022	Treatment of primary mediastinal B-cell lymphoma.	Treatment of adult patients with large B-cell lymphoma that is refractory to first-line chemoimmunotherapy or that relapses within 12 months of first-line chemoimmunotherapy. Limitations of Use: Yescarta is not indicated for the treatment of patients with primary central nervous system lymphoma.	Kite Pharma, Inc.	2225 Colorado Avenue		Santa Monica	California	90404	United States	515915		Designated/Approved
acalabrutinib	Calquence	04/25/2016	04/01/2022	Treatment of follicular lymphoma.	Treatment of adult patients with large B-cell lymphoma that is refractory to first-line chemoimmunotherapy or that relapses within 12 months of first-line chemoimmunotherapy. Limitations of Use: Yescarta is not indicated for the treatment of patients with primary central nervous system lymphoma.	Kite Pharma Inc.	2400 Broadway		Santa Monica	California	90404	United States	515615		Designated/Approved
acalabrutinib	Calquence	03/27/2014	04/01/2022	Treatment of diffuse large B-cell lymphoma	Treatment of adult patients with large B-cell lymphoma that is refractory to first-line chemoimmunotherapy or that relapses within 12 months of first-line chemoimmunotherapy. Limitations of Use: Yescarta is not indicated for the treatment of patients with primary central nervous system lymphoma.	Kite Pharma, Inc.	2225 Colorado Avenue		Santa Monica	California	90404	United States	423914		Designated/Approved
acalabrutinib		07/28/2021	05/20/2022	Treatment of Juvenile myelomonocytic leukemia	Treatment of pediatric patients aged one month and older with newly diagnosed juvenile myelomonocytic leukemia (JMML)	Celgene Corporation	86 Morris Ave		Summit	New Jersey	7901	United States	829021		Designated/Approved
acalabrutinib	CALQUENCE	03/18/2013	08/17/2022	Treatment of B-thalassemia major and intermedia	Treatment of adult and pediatric patients with beta-thalassemia who require regular red blood cell (RBC) transfusions	bluebird bio, Inc.	60 Binney Street		Cambridge	Massachusetts	2142	United States	390513		Designated/Approved
acetylcysteine	Acetadote	01/18/2008	06/30/2022	Treatment of multiple myeloma	Treatment of adult patients with relapsed or refractory multiple myeloma who have received one to three lines of therapy in combination with isatuximab and dexamethasone	Onyx Therapeutics, Inc.	249 East Grand Avenue		South San Francisco	California	94080	United States	252507		Designated/Approved
acetylcysteine effervescent tablets for oral solution	Cetylev	02/01/2019	02/28/2022	Treatment of multiple myeloma (MM)	Treatment of adult patients with relapsed or refractory multiple myeloma, after four or more prior lines of therapy, including a proteasome inhibitor, an immunomodulatory agent, and an anti-CD38 monoclonal antibody	Janssen Research & Development, LLC	920 Route 202 South		Raritan	New Jersey	8869	United States	672118		Designated/Approved
acyclovir	Avaclyr	03/18/2013	07/29/2022	Routine prophylactic administration for prevention of bleeding in patients with hemophilia B (Christmas disease)	Routine prophylaxis to reduce the frequency of bleeding episodes in adults and children with hemophilia B (congenital Factor IX deficiency)	Novo Nordisk, Inc.	100 College Road West		Princeton		8540	United States	276509		Designated/Approved
adalimumab	HUMIRA	12/20/2021	07/14/2022	Treatment of inflammatory myofibroblastic tumor	Treatment of adult and pediatric patients 1 year of age and older with unresectable, recurrent, or refractory inflammatory myofibroblastic tumor (IMT) that is ALK-positive	Pfizer Inc.	10646 Science Center Drive		San Diego	California	92121	United States	834721		Designated/Approved
adalimumab	HUMIRA	09/05/2017	05/20/2022	Treatment of eosinophilic esophagitis	Treatment of adult and pediatric patients aged 12 years and older, weighing at least 40 kg, with eosinophilic esophagitis (EoE)	Regeneron Pharmaceuticals, Inc.	777 Old Saw Mill River Road		Tarrytown	New York	10591	United States	599317		Designated/Approved
adalimumab	HUMIRA	12/10/2020	09/02/2022	Treatment of biliary tract cancer	In combination with gemcitabine and cisplatin, for the treatment of adult patients with locally advanced or metastatic biliary tract cancer (BTC)	AstraZeneca Pharmaceuticals LP	1800 Concord Pike		Wilmington	Delaware	19803	United States	785220		Designated/Approved
adalimumab	Humira	05/12/2015	05/12/2022	Treatment of amyotrophic lateral sclerosis	Treatment of amyotrophic lateral sclerosis (ALS)	Mitsubishi Tanabe Pharma Corporation	17-10, Nihonbashi-Koamicho	Chuo-ku,	Tokyo			Japan	478215		Designated/Approved
adalimumab	Humira	04/19/2012	09/16/2022	Treatment of andrenoleukodystrophy	To slow the progression of neurologic dysfunction in boys 4-17 years of age with early, active cerebral adrenoleukodystrophy (CALD)	bluebird bio, Inc.	60 Binney Street		Cambridge	Massachusetts	2142	United States	368212		Designated/Approved
adalimumab	Humira	06/06/2017	01/07/2022	Treatment of HIV-1 infection in pediatric patients under 12 years of age	Treatment of HIV-1 infection in pediatric patients weighing at least 14 kg and less than 35 kg in combination with other antiretroviral agents other than protease inhibitors that require a CYP3A inhibitor	Gilead Sciences, Inc.	333 Lakeside Drive		Foster City	California	94404	United States	569716		Designated/Approved
adalimumab	Humira	06/19/2017	03/25/2022	Treatment of Lennox-Gastaut syndrome	Treatment of seizures associated with Lennox-Gastaut syndrome (LGS) in patients 2 years of age and older	Zogenix Inc.	5858 Horton Street	Suite 455	Emeryville	California	94608	United States	584217		Designated/Approved
adalimumab	Humira	05/23/2018	09/30/2022	Treatment of cholangiocarcinoma (CCA)	Treatment of adult patients with previously treated, unresectable, locally advanced or metastatic intrahepatic cholangiocarcinoma harboring fibroblast growth factor receptor 2 (FGFR2) gene fusions or other rearrangements	Taiho Oncology, Inc.	101 Carnegie Center, Suite 101		Princeton	New Jersey	8540	United States	635018		Designated/Approved
afamelanotide	SCENESSE®	06/28/2017	06/01/2022	Treatment of cyclin-dependent kinase-like 5 (CDKL5) gene-related early-onset infantile epileptic encephalopathy	Treatment of seizures associated with cyclin-dependent kinase-like 5 (CDKL5) deficiency disorder (CDD) in patients 2 years of age and older	Marinus Pharmaceuticals	170 North Radnor Chester Road	Suite 250	Radnor	Pennsylvania	19087	United States	578017		Designated/Approved
afatinib	Gilotrif	06/23/2016	08/24/2022	Treatment of chronic Graft versus Host disease	Treatment of adult and pediatric patients age 1 year and older with chronic graft-versus-host disease (cGVHD) after failure of one or more lines of systemic therapy	Pharmacyclics, LLC	995 East Arques Avenue		Sunnyvale	California	94085	United States	525616		Designated/Approved
afatinib	Gilotrif	06/09/2015	05/25/2022	Treatment of acute myeloid leukemia (AML)	In combination with azacitidine or as monotherapy for the treatment of newly diagnosed acute myeloid leukemia (AML) with a susceptible isocitrate dehydrogenase-1 (IDH1) mutation as detected by an FDA-approved test in adults 75 years or older, or who have comorbidities that preclude use of intensive induction chemotherapy	Servier Pharmaceuticals LLC	200 Pier Four Blvd		Boston	Massachusetts	2210	United States	481515		Designated/Approved
afatinib	Gilotrif	09/07/2017	06/24/2022	Treatment of follicular lymphoma (FL)	Treatment of adult patients with large B-cell lymphoma (LBCL), including diffuse large B-cell lymphoma (DLBCL) not otherwise specified (including DLBCL arising from indolent lymphoma), high-grade B-cell lymphoma, primary mediastinal large B-cell lymphoma, and follicular lymphoma grade 3B who have refractory disease to first-line chemoimmunotherapy or relapse within 12 months of first-line chemoim…	Juno Therapeutics, Inc.	400 Dexter Avenue N	400 Dexter Avenue N	Seattle	Washington	98109	United States	600517		Designated/Approved
agalsidase beta	Fabrazyme	07/12/2018	06/24/2022	Treatment of primary mediastinal large B-cell lymphoma	Treatment of adult patients with large B-cell lymphoma (LBCL), including diffuse large B-cell lymphoma (DLBCL) not otherwise specified (including DLBCL arising from indolent lymphoma), high-grade B-cell lymphoma, primary mediastinal large B-cell lymphoma, and follicular lymphoma grade 3B who have refractory disease to first-line chemoimmunotherapy or relapse within 12 months of first-line chemoim…	Juno Therapeutics, Inc.	400 Dexter Avenue N		Seattle	Washington	98109	United States	644018		Designated/Approved
Albendazole	Albenza	04/27/2016	06/24/2022	Treatment of diffuse large B-cell lymphoma	Treatment of adult patients with large B-cell lymphoma (LBCL), including diffuse large B-cell lymphoma (DLBCL) not otherwise specified (including DLBCL arising from indolent lymphoma), high-grade B-cell lymphoma, primary mediastinal large B-cell lymphoma, and follicular lymphoma grade 3B who have refractory disease to first-line chemoimmunotherapy or relapse within 12 months of first-line chemoim…	Juno Therapeutics, Inc.	400 Dexter Avenue North	Suite 1200	Seattle	Washington	98109	United States	516115		Designated/Approved
Albendazole	Albenza	06/30/2014	09/02/2022	Treatment of cystic fibrosis	Treatment of cystic fibrosis (CF) in patients aged 1 year and older who are homozygous for the F508del mutation in the CFTR gene	Vertex Pharmaceuticals Inc.	50 Northern Avenue		Boston	Massachusetts	2210	United States	434814		Designated/Approved
Aldesleukin	Proleukin	04/27/2016	04/28/2022	Treatment of symptomatic hypertrophic cardiomyopathy	Treatment of adults with symptomatic New York Heart Association (NYHA) class II-III obstructive hypertrophic cardiomyopathy (HCM) to improve functional capacity and symptoms	MyoKardia, Inc. (A Wholly-Owned Subsidiary of Bristol Myers Squibb)	1000 Sierra Point Parkway		Brisbane	California	94005	United States	515015		Designated/Approved
Aldesleukin	Proleukin	03/24/2015	02/17/2022	Treatment of pyruvate kinase deficiency	Treatment of hemolytic anemia in adults with pyruvate kinase (PK) deficiency	Agios Pharmaceuticals, Inc.	88 Sidney Street		Cambridge	Massachusetts	2139	United States	442814		Designated/Approved
alectinib	Alecensa	08/22/2016	05/27/2022	Treatment of esophageal cancer	In combination with ipilimumab, for the first-line treatment of adult patients with unresectable advanced or metastatic esophageal squamous cell carcinoma (ESCC)	Bristol-Myers Squibb Company	P. O. Box 5326		Princeton	New Jersey	8543	United States	531016		Designated/Approved
alectinib	Alecensa	08/22/2016	05/27/2022	Treatment of esophageal cancer	In combination with fluoropyrimidine- and platinum-containing chemotherapy, for the first-line treatment of adult patients with unresectable advanced or metastatic esophageal squamous cell carcinoma	Bristol-Myers Squibb Company	P. O. Box 5326		Princeton	New Jersey	8543	United States	531016		Designated/Approved
alemtuzumab	Campath	08/18/2017	03/18/2022	Treatment of stage IIb to IV melanoma	Treatment of adult and pediatric patients 12 years of age or older with unresectable or metastatic melanoma	Bristol-Myers Squibb Co.	5 Research Parkway	P.O. Box 5100	Wallingford	Connecticut	6492	United States	595017		Designated/Approved
Alglucerase injection	Ceredase	08/03/2000	08/31/2022	Treatment of acid sphingomyelinase deficiency (Niemann-Pick disease)	Treatment of non-central nervous system manifestations of acid sphingomyelinase deficiency (ASMD) in adult and pediatric patients	Genzyme Corporation	55 Corporate Drive		Bridgewater	New Jersey	8807	United States	132900		Designated/Approved
alirocumab	Praluent	03/13/2008	02/28/2022	Treatment of primary myelofibrosis (MF), post-polycythemia vera MF, and post-essential thrombocythemia MF	Treatment of adults with intermediate or high-risk primary or secondary (post-polycythemia vera or post-essential thrombocythemia) myelofibrosis (MF) with a platelet count below 50 x 109/L	CTI BioPharma Corporation	3101 Western Avenue	Suite 600	Seattle	Washington	98121	United States	245607		Designated/Approved
Alitretinoin	Panretin	02/21/2001	07/07/2022	To control the clinical consequences of hyperuricemia in patients with severe gout in whom conventional therapy is contraindicated or has been ineffective	Treatment of chronic gout in adult patients refractory to conventional therapy	Horizon Therapeutics Ireland DAC	70 St. Stephen’s Green		Dublin		2 D02 E2X4	Ireland	135600		Designated/Approved
allogeneic cultured keratinocytes and dermal fibroblasts in murine collagen-dsat	StrataGraft	08/21/2019	08/26/2022	Treatment of myeloid/lymphoid neoplasms with eosinophilia and rearrangement of PDGFRA, PDGFRB, or FGFR1, or with PCM1-JAK2	Treatment of adults with relapsed or refractory myeloid/lymphoid neoplasms (MLNs) with fibroblast growth factor receptor 1 (FGFR1) rearrangement	Incyte Corporation	1801 Augustine Cut-Off		Wilmington	Delaware	19803	United States	696419		Designated/Approved
allogeneic processed thymus tissue-agdc	Rethymic	06/12/2014	04/27/2022	Treatment of myasthenia gravis	Treatment of adult patients with generalized myasthenia gravis (gMG) who are anti-acetylcholine receptor (AChR) antibody-positive	Alexion Pharmaceuticals, Inc.	121 Seaport Boulevard		Boston	Massachusetts	2210	United States	434214		Designated/Approved
Allopurinol sodium	Aloprim for Injection	10/27/2017	07/22/2022	Treatment of atypical hemolytic uremic syndrome (aHUS)	Treatment of adult and pediatric patients one month of age and older with atypical hemolytic uremic syndrome (aHUS) to inhibit complement-mediated thrombotic microangiopathy (TMA)	Alexion Pharmaceuticals, Inc.	100 College Street		New Haven	Connecticut	6510	United States	606917		Designated/Approved
alpelisib	Vijoice	01/04/2017	07/22/2022	Treatment of paroxysmal nocturnal hemoglobinuria	Treatment of adult and pediatric patients one month of age and older with paroxysmal nocturnal hemoglobinuria (PNH)	Alexion Pharmaceuticals, Inc.	100 College Street		New Haven	Connecticut	6510	United States	513015		Designated/Approved
Alpha1-proteinase inhibitor (human)	Prolastin	01/04/2017	05/27/2022	Treatment of spinal muscular atrophy	Treatment of spinal muscular atrophy (SMA) in pediatric and adult patients	Hoffmann-La Roche, Inc.	c/o Genentech, Inc.	1 DNA Way	South San Francisco	California	94080	United States	548116		Designated/Approved
Altretamine	Hexalen	05/19/2022	09/21/2022	Treatment of tissue-agnostic RET fusion-positive solid tumors	Treatment of adult patients with locally advanced or metastatic solid tumors with a RET gene fusion that have progressed on or following prior systemic treatment or who have no satisfactory alternative treatment options	Eli Lilly and Company	Lilly Corporate Center		Indianapolis	Indiana	46285	United States	849621		Designated/Approved
Amantadine hydrochloride	Gocovri	10/30/2019	09/21/2022	Treatment of RET-fusion-positive non-small cell lung cancer	Treatment of adult patients with locally advanced or metastatic non-small cell lung cancer (NSCLC) with a rearranged during transfection (RET) gene fusion, as detected by an FDA-approved test	Loxo Oncolocy at Lilly	701 Gateway Boulevard, Suite 420		South San Francisco	California	94080	United States	675218		Designated/Approved
ambrisentan	Letairis	09/19/2019	06/16/2022	Treatment of Bardet-Biedl syndrome	For chronic weight management in adult and pediatric patients 6 years of age and older with monogenic or syndromic obesity due to Bardet-Biedl syndrome (BBS)	Rhythm Pharmaceuticals, Inc	222 Berkeley Street	Suite 1200	Boston	Massachusetts	2116	United States	700719		Designated/Approved
amifampridine	Firdapse	05/17/2017	03/22/2022	Treatment of angiofibroma associated with tuberous sclerosis	treatment of facial angiofibroma associated with tuberous sclerosis in adults and pediatric patients 6 years of age and older	NobelPharma Co., LTD	12-10 Nihonbashi-kobunacho		Chuo-ku	Tokyo-to		Japan	568416		Designated/Approved
amifampridine	Firdapse	06/06/2013	06/17/2022	Treatment of urea cycle disorders	As adjunctive therapy to standard of care, which includes dietary management, for the chronic management of adult and pediatric patients with urea cycle disorders (UCDs), involving deficiencies of carbamylphosphate synthetase (CPS), ornithine transcarbamylase (OTC) or argininosuccinic acid synthetase (AS)	Medunik Canada Inc	950 Boulevard Michèle-Bohec		Blainville			Canada	372112		Designated/Approved
Amifostine	Ethyol	07/27/2017	09/29/2022	Treatment of amyotrophic lateral sclerosis (ALS)	Treatment of amyotrophic lateral sclerosis (ALS) in adults	Amylyx Pharmaceuticals Inc.	43 Thorndike Street		Cambridge	Massachusetts	2139	United States	588117		Designated/Approved
Amifostine	Ethyol	03/17/2004	09/20/2022	Prevention of platinum-induced ototoxicity in pediatric patients	To reduce the risk of ototoxicity associated with cisplatin in pediatric patients 1 month of age and older with localized, non-metastatic solid tumors	Fennec Pharmaceuticals, Inc.	PO Box 13628	68 T.W. Alexander Drive	Research Triangle Park	North Carolina	27709	United States	177303		Designated/Approved
Aminosalicylic acid	Paser Granules	10/03/2018	09/01/2022	Treatment of generalized pustular psoriasis	Treatment of generalized pustular psoriasis (GPP) flares in adults	Boehringer Ingelheim Pharmaceuticals, Inc. (BI)	900 Ridgebury Road	P.O. Box 368	Ridgefield	Connecticut	6877	United States	651618		Designated/Approved
Amiodarone HCl	Cordarone	10/30/2008	07/14/2022	Treatment of Dravet syndrome	Treatment of seizures associated with Dravet syndrome (DS) in patients taking clobazam who are 6 months of age and older and weighing 7 kg or more	Biocodex	7, avenue Gallieni	94250	Gentilly			France	266108		Designated/Approved
Amphotericin B lipid complex	Abelcet	07/27/2016	02/04/2022	Treatment of autoimmune hemolytic anemia	To decrease the need for red blood cell (RBC) transfusion due to hemolysis in adults with cold agglutinin disease (CAD)	Bioverativ USA Inc. (a fully owned subsidiary of Sanofi)	951 Gateway Boulevard		South San Francisco	California	94080	United States	506115		Designated/Approved
Anagrelide	Agrylin	01/21/2016	01/25/2022	Treatment of uveal melanoma	treatment of HLA-A*02:01-positive adult patients with unresectable or metastatic uveal melanoma	Immunocore Ltd	Milton Park	90 Park Drive	Milton			United Kingdom	503615		Designated/Approved
anakinra	Kineret	12/27/2006	05/18/2022	Treatment of smallpox	Treatment of human smallpox disease caused by variola virus in adults and pediatric patients weighing at least 3 kg	SIGA Technologies, Inc.	4575 SW Research Way	Suite 230	Corvallis	Oregon	97333	United States	229806		Designated/Approved
anakinra	Kineret	10/29/2004	09/14/2022	Treatment of Hepatorenal Syndrome	To improve kidney function in adults with hepatorenal syndrome with rapid reduction in kidney function	Mallinckrodt Pharmaceuticals Ireland Ltd	College Business & Technology Park	Cruiserath Road	Blanchardstown, Dublin, Ireland D15 TX2V			Ireland	191804		Designated/Approved
ansuvimab-zykl	EBANGA™	09/16/2020	05/27/2022	Treatment of follicular lymphoma	Treatment of adult patients with relapsed or refractory (r/r) follicular lymphoma (FL) after two or more lines of systemic therapy	Novartis Pharmaceuticals Corporation	One Health Plaza		East Hanover	New Jersey	7936	United States	765120		Designated/Approved
anthrax immune globulin (human)		06/17/2010	05/23/2022	Treatment of pulmonary arterial hypertension	Treatment of pulmonary arterial hypertension (PAH; WHO Group 1) to improve exercise ability	United Therapeutics Corporation	PO Box 14186	55 TW Alexander Drive	Research Triangle Park	North Carolina	27709	United States	189104		Designated/Approved
Anthrax Vaccine Adsorbed	BioThrax	03/10/2016	04/28/2022	Treatment of Wilson's disease excluding patients intolerant to penicillamine	Treatment of adult patients with stable Wilson¿s disease who are de-coppered and tolerant to penicillamine	Orphalan	226 boulevard Voltaire		Paris		75011	France	492915		Designated/Approved
anti-inhibitor coagulant complex	FEIBA	11/23/2010	01/28/2022	Treatment of von Willebrand disease	For use in adults (age 18 and older) diagnosed with von Willebrand disease (VWD) for routine prophylaxis to reduce the frequency of bleeding episodes in patients with severe Type 3 VWD receiving on-demand therapy	Baxalta US, Inc.	650 E. Kendall Street		Cambridge	Massachusetts	2142	United States	322210		Designated/Approved
Antihemophilic factor (human)	Alphanate	05/25/2018	06/13/2022	Treatment of transthyretin-mediated amyloidosis (ATTR amyloidosis)	Treatment of the polyneuropathy of hereditary transthyretin-mediated amyloidosis in adults	Alnylam Pharmaceuticals, Inc.	300 Third Street		Cambridge	Massachusetts	2142	United States	637618		Designated/Approved
Antihemophilic factor (recombinant)	Kogenate	12/26/2017	12/15/2021	Prevention of graft versus host disease	prophylaxis of acute graft versus host disease (aGVHD), in combination with a calcineurin inhibitor and methotrexate, in adults and pediatric patients 2 years of age and older undergoing hematopoietic stem cell transplantation (HSCT) from a matched or 1 allele-mismatched unrelated-donor	Bristol-Myers Squibb Co.	P. O. Box 5326		Princeton	New Jersey	8543	United States	614117		Designated/Approved
Antihemophilic factor (recombinant)	ReFacto, Xyntha	05/11/2011	02/24/2021	Treatment of pediatric patients with ulcerative colitis	treatment of moderately to severely active ulcerative colitis in pediatric patients 5 years of age and older. Limitations of Use: The effectiveness of HUMIRA has not been established in patients who have lost response to or were intolerant to TNF blockers.	AbbVie, Inc.	1 North Waukegan Rd	Dept PA72; Bldg AP30-4	North Chicago	Illinois	60064	United States	340911		Designated/Approved
antihemophilic factor (recombinant), Fc fusion protein	Eloctate	01/19/1988	03/11/2021	Treatment of Fabry's disease.	treatment of adult and pediatric patients 2 years of age and older with confirmed Fabry disease	Genzyme Corporation	50 Binney Street		Cambridge	Massachusetts	2142	United States	15286		Designated/Approved
antihemophilic factor (recombinant), porcine sequence	OBIZUR	06/15/2017	04/01/2021	Treatment of homozygous familial hypercholesterolemia	as an adjunct to other LDL-C-lowering therapies in adult patients with homozygous familial hypercholesterolemia (HoFH) to reduce LDL-C	Regeneron Pharmaceuticals, Inc.	777 Old Saw Mill River Road		Tarrytown	New York	10591	United States	580617		Designated/Approved
Antihemophilic factor/von Willebrand factor complex (human), dried, pasteurized	Humate-P	05/21/2012	06/15/2021	Treatment of hospitalized patients with complex skin defects resulting from partial and full thickness skin burns requiring excision and grafting	Treatment of adults with thermal burns containing intact dermal elements for which surgical intervention is clinically indicated (deep partial-thickness burns)	Stratatech Corporation, a Mallinckrodt company	505 S. Rosa Road	Suite 169	Madison	Wisconsin	53719	United States	365312		Designated/Approved
Antithrombin III (human)	Thrombate III	08/15/2003	10/08/2021	Treatment of congenital athymia	immune reconstitution in pediatric patients with congenital athymia	Enzyvant Therapeutics GmbH	Viaduktstrasse 8	CH-4051	Basel			Switzerland	172603		Designated/Approved
Antithrombin III (human)	ATnativ	02/27/2017	10/29/2021	Treatment of chronic myelogenous leukemia	Treatment of adult patients with Philadelphia chromosome-positive chronic myeloid leukemia (Ph+ CML) in chronic phase (CP), previously treated with two or more tyrosine kinase inhibitors (TKIs)	Novartis Pharmaceutical Corporation	One Health Plaza		East Hanover	New Jersey	7936	United States	556416		Designated/Approved
Antivenin crotaline (pit-viper) equine immune F(ab)2)	Anavip	02/27/2017	10/29/2021	Treatment of chronic myelogenous leukemia	Treatment of adult patients with Philadelphia chromosome-positive chronic myeloid leukemia (Ph+ CML) in chronic phase (CP) with the T315I mutation	Novartis Pharmaceutical Corporation	One Health Plaza		East Hanover	New Jersey	7936	United States	556416		Designated/Approved
Antivenin, crotalidae polyvalent immune Fab (ovine)	CroFab	06/22/2021	06/30/2021	Treatment of Acute lymphoblastic leukemia	As a component of a multi-agent chemotherapeutic regimen for the treatment of acute lymphoblastic leukemia (ALL) and lymphoblastic lymphoma (LBL) in adult and pediatric patients 1 month or older who have developed hypersensitivity to E. coli-derived asparaginase.	Jazz Pharmaceuticals Ireland Limited	Waterloo Exchange, Waterloo Road	Fifth floor	Dublin		D04 E5W7	Ireland	773420		Designated/Approved
Apomorphine HCl	Apokyn	06/02/2014	10/07/2021	Treatment of anti-neutrophil cytoplasmic autoantibodies associated vasculitides (granulomatosis with polyangiitis or Wegener's granulomatosis, microscopic polyangiitis, and Churg-Strauss syndrome).	As an adjunctive treatment of adult patients with severe active anti-neutrophil cytoplasmic autoantibody (ANCA)-associated vasculitis (granulomatosis with polyangiitis [GPA] and microscopic polyangiitis [MPA]) in combination with standard therapy including glucocorticoids	ChemoCentryx, Inc.	835 Industrial Road, Suite 600		San Carlos	California	94070	United States	432014		Designated/Approved
apremilast	OTEZLA®	11/19/2013	08/06/2021	Treatment of Pompe Disease	Treatment of patients 1 year of age and older with late-onset Pompe disease (lysosomal acid alpha-glucosidase [GAA] deficiency)	Genzyme Corporation, a Sanofi Company	50 Binney Street		Cambridge	Massachusetts	2142	United States	411913		Designated/Approved
Aprotinin	Trasylol	01/21/2016	06/16/2021	Treatment of mastocytosis	Treatment of adult patients with advanced systemic mastocytosis (AdvSM). AdvSM includes patients with aggressive systemic mastocytosis (ASM), systemic mastocytosis with an associated hematological neoplasm (SM-AHN), and mast cell leukemia (MCL).	Blueprint Medicines Corporation	45 Sidney Street, Suite 200		Cambridge	Massachusetts	2139	United States	506515		Designated/Approved
aripiprazole	Abilify	04/25/2016	03/05/2021	Treatment of follicular lymphoma.	Treatment of adult patients with relapsed or refractory follicular lymphoma after two or more lines of systemic therapy	Kite Pharma Inc.	2400 Broadway		Santa Monica	California	90404	United States	515615		Designated/Approved
Arsenic trioxide	Trisenox	10/05/2017	07/16/2021	Treatment of graft versus host disease (GVHD)	Treatment of adult and pediatric patients 12 years and older with chronic graft-versus-host disease (chronic GVHD) after failure of at least two prior lines of systemic therapy	Kadmon Pharmaceuticals, LLC	55 Cambridge Parkway, Suite 300E		Cambridge	Massachusetts	2142	United States	606717		Designated/Approved
Arsenic trioxide	Trisenox	06/24/2020	08/13/2021	Treatment of von Hippel-Lindau disease	Treatment of adult patients with von Hippel-Lindau (VHL) disease who require therapy for associated renal cell carcinoma (RCC), central nervous system (CNS) hemangioblastomas, or pancreatic neuroendocrine tumors (pNET), not requiring immediate surgery	Merck Sharp & Dohme, LLC	126 East Lincoln Ave.	P.O. Box 2000	Rahway	New Jersey	7065	United States	745820		Designated/Approved
artemether/lumefantrine	Coartem	05/17/2017	10/07/2021	Treatment of Human Immunodeficiency Virus type 1 infection in pediatric patients	As a complete regimen for the treatment of human immunodeficiency virus type 1 (HIV-1) infection in adults and pediatric patients weighing at least 14 kg who have no antiretroviral treatment history or to replace the current antiretroviral regimen in those who are virologically-suppressed (HIV-1 RNA less than 50 copies per mL) on a stable antiretroviral regimen with no history of treatment failur…	Gilead Sciences, Inc.	333 Lakeside Drive		Foster City	California	94404	United States	559316		Designated/Approved
artesunate		04/20/2016	10/01/2021	Treatment of acute lymphoblastic leukemia (ALL)	Treatment of adult patients with relapsed or refractory B-cell precursor acute lymphomblastic leukemia (ALL)	Kite Pharma, Inc.	2225 Colorado Avenue		Santa Monica	California	90404	United States	515815		Designated/Approved
asciminib	Scemblix	06/05/2018	06/04/2021	Treatment of smallpox	Treatment of human smallpox disease caused by variola virus in adult and pediatric patients, including neonates	Chimerix, Inc.	2505 Meridian Parkway	Suite 100	Durham	North Carolina	27713	United States	640518		Designated/Approved
asciminib	Scemblix	05/17/2010	12/15/2021	To slow the progression of immunoglobulin A nephropathy & delay kidney failure in patients affected by the disease.	to reduce proteinuria in adults with primary immunoglobulin A nephropathy (IgAN) at risk of rapid disease progression, generally a urine protein-to-creatinine ratio (UPCR) > or = 1.5 g/g	Calliditas Therapeutics AB	Kungsbron 1		Stockholm		SE-111 22	Sweden	305710		Designated/Approved
ascorbic acid	Ascor	11/29/2010	09/17/2021	Treatment of follicular, medullary and anaplastic thyroid carcinoma and metastatic or locally advanced papillary thyroid cancer.	Treatment of adult and pediatric patients 12 years of age and older with locally advanced or metastatic differentiated thyroid cancer (DTC) that has progressed following prior VEGFR-targeted therapy and who are radioactive iodine-refractory or ineligible	Exelixis, Inc.	1851 Harbor Bay Parkway		Alameda	California	94502	United States	297109		Designated/Approved
Asfotase alfa	Strensiq	07/31/2019	08/12/2021	Treatment of idiopathic hypersomnia	Treatment of idiopathic hypersomnia (IH) in adults	Jazz Pharmaceuticals Ireland Limited	5th Floor Waterloo Exchange	Waterloo Road	Dublin			Ireland	694619		Designated/Approved
asparaginase erwinia chrysanthemi (recombinant)-rywn	Rylaze	01/18/2008	11/30/2021	Treatment of multiple myeloma	treatment of adult patients with relapsed or refractory multiple myeloma who have received one to three lines of therapy in combination with daratumumab and hyaluronidase-fihj and dexamethasone	Onyx Therapeutics, Inc.	249 East Grand Avenue		South San Francisco	California	94080	United States	252507		Designated/Approved
atezolizumab	TECENTRIQ	06/17/2014	01/22/2021	Treatment of organic acidemias	in pediatric and adult patients as adjunctive therapy to standard of care for the treatment of acute hyperammonemia due to propionic acidemia (PA) or methylmalonic acidemia (MMA)	Recordati Rare Diseases	Immeuble Le Wilson	70 avenue du General de Gaulle	Puteaux			France	352111		Designated/Approved
atezolizumab	TECENTRIQ®	06/04/2019	02/25/2021	Treatment of Duchenne muscular dystrophy	treatment of Duchenne muscular dystrophy (DMD) in patients who have a confirmed mutation of the DMD gene that is amenable to exon 45 skipping	Sarepta Therapeutics, Inc.	215 First Street		Cambridge	Massachusetts	2142	United States	690019		Designated/Approved
atezolizumab + bevacizumab	Tecentriq and Avastin	10/03/1994	10/05/2021	Treatment of hemophilia B	Routine prophylaxis to reduce the frequency of bleeding episodes in adults and children with hemophilia B (congenital factor IX deficiency or Christmas disease)	Wyeth Pharmaceuticals LLC, a subsidiary of Pfizer Inc.	235 E. 42nd St 219/9/1		New York	New York	10017	United States	82294		Designated/Approved
atezolizumab + bevacizumab	Tecentriq and Avastin	09/28/2012	01/14/2021	Treatment of anaplastic large cell lymphoma	treatment of pediatric patients 1 year of age and older and young adults with relapsed or refractory, systemic anaplastic large cell lymphoma (ALCL) that is ALK-positive	Pfizer, Inc.	10646 Science Center Drive		San Diego	California	92121	United States	379712		Designated/Approved
atoltivimab, maftivimab, and odesivimab-ebgn	INMAZEB™	01/29/2004	04/01/2021	Treatment of envenomation by Crotaline snakes	For the management of adult and pediatric patients with North American Pit Viper envenomation	Rare Disease Therapeutics, Inc.	2550 Meridian Blvd.	Suite 150	Franklin	Tennessee	37067	United States	177503		Designated/Approved
Atovaquone	Mepron	05/04/2007	06/23/2021	Treatment of vernal keratoconjunctivitis	Treatment of vernal keratoconjunctivitis (VKC) in children and adults	Santen SAS	Batiment Genavenir IV		F-91058-Evry cedex			France	239907		Designated/Approved
Atovaquone	Mepron	08/22/2008	03/30/2021	Treatment of acute myeloid leukemia	treatment of newly-diagnosed therapy-related acute myeloid leukemia (t-AML) or AML with myelodysplasia-related changes (AML-MRC) in adults and pediatric patients ages 1 year and older	Celator Pharmaceuticals, Inc. (a Jazz Pharmaceuticals Company)	3170 Porter Drive		Palo Alto	California	94304	United States	265808		Designated/Approved
avacopan	Tavneos	10/06/2020	01/15/2021	treatment of light-chain (AL) amyloidosis	in combination with bortezomib, cyclophosphamide and dexamethasone for the treatment of adult patients with newly diagnosed light chain (AL) amyloidosis	Janssen Research & Development, LLC	1400 McKean Road	PO Box 776	Spring House	Pennsylvania	19477	United States	769220		Designated/Approved
avalglucosidase alfa-ngpt	Nexviazyme	12/12/2001	04/30/2021	Treatment of iron overload in patients with hematologic disorders requiring chronic transfusion therapy	treatment of transfusional iron overload in adult and pediatric patients 3 years of age and older with thalassemia syndromes; and treatment of transfusional iron overload in adult and pediatric patients 3 years of age and older with sickle cell disease or other anemias	Chiesi USA, Inc.	175 Regency Woods Place	Suite 600	Cary	North Carolina	27518	United States	150701		Designated/Approved
avapritinib	Ayvakit	12/12/2001	04/30/2021	Treatment of iron overload in patients with hematologic disorders requiring chronic transfusion therapy	treatment of transfusional iron overload in adult and pediatric patients 8 years of age and older with thalassemia syndromes; and treatment of transfusional iron overload in adult and pediatric patients 8 years of age and older with sickle cell disease or other anemias	Chiesi USA, Inc.	175 Regency Woods Place	Suite 600	Cary	North Carolina	27518	United States	150701		Designated/Approved
avapritinib	Ayvakit	09/20/2017	12/17/2021	Treatment of myasthenia gravis	treatment of generalized myasthenia gravis (gMG) in adult patients who are anti-acetylcholine receptor (AChR) antibody positive	argenx BV	Industriepark Zwijnaarde 7		Zwijnaarde		9052	Belgium	527316		Designated/Approved
avatrombopag maleate		08/29/2018	06/08/2021	Treatment of cystic fibrosis	Treatment of cystic fibrosis (CF) in patients aged 6 years and older who have at least one F508del mutation in the cystic fibrosis transmembrane conductance regulator (CFTR) gene or a mutation in the CFTR gene that is responsive based on in vitro data	Vertex Pharmaceuticals Inc.	50 Northern Avenue		Boston	Massachusetts	2210	United States	647618		Designated/Approved
avelumab (Recombinant human monoclonal IgG1 antibody against programmed death ligand-1)	Bavencio	02/08/2016	02/11/2021	Treatment of homozygous familial hypercholesterolemia.	adjunct to other low-density lipoprotein-cholesterol (LDL-C) lowering therapies for the treatment of adult and pediatric patients, aged 12 years and older, with homozygous familial hypercholesterolemia (HoFH)	Regeneron Pharmaceuticals, Inc.	777 Old Saw Mill River Road		Tarrytown	New York	10591-0707	United States	507815		Designated/Approved
axicabtagene ciloleucel	Yescarta	09/12/2013	09/24/2021	Treatment of homozygous familial hypercholesterolemia	As an adjunct to other low-density lipoprotein cholesterol (LDL-C)-lowering therapies in adults and pediatric patients aged 10 years and older with homozygous familial hypercholesterolemia (HoFH), to reduce LDL-C	Amgen Inc.	One Amgen Center Drive	M/S 17 2 B	Thousand Oaks	California	91320	United States	404113		Designated/Approved
axicabtagene ciloleucel	Yescarta	05/20/2020	01/15/2021	Treatment of gastric cancer, including gastroesophageal junction cancer	treatment of adult patients with locally advanced or metastatic HER2-positive gastric or gastroesophageal junction (GEJ) adenocarcinoma who have received a prior trastuzumab-based regimen	Daiichi Sankyo, Inc.	211 Mount Airy Road		Basking Ridge	New Jersey	7920	United States	738420		Designated/Approved
axicabtagene ciloleucel	Yescarta	04/04/2016	07/16/2021	Treatment of human African trypanosomiasis (HAT) or sleeping sickness	Treatment of both the first-stage (hemolymphatic) and second-stage (meningoencephalitic) human African trypanosomiasis (HAT) due to Trypanosoma brucei gambiense in patients 6 years of age and older and weighing at least 20 kg. Limitations of use: Due to the decreased efficacy observed in patients with severe second stage HAT (cerebrospinal fluid white blood cell count (CSF-WBC) >100 cells/?L) due…	Sanofi US Services Inc., A SANOFI COMPANY	55 Corporate Drive		Bridgewater	New Jersey	08807-5925	United States	513915		Designated/Approved
axicabtagene ciloleucel	Yescarta	11/05/2009	02/26/2021	Treatment of molybdenum cofactor deficiency type A (MoCD)	to reduce the risk of mortality in patients with molybdenum cofactor deficiency (MoCD) Type A	Origin Biosciences, Inc.	75 Park Plaza		Boston	Massachusetts	2116	United States	291209		Designated/Approved
axicabtagene ciloleucel	Yescarta	01/09/2017	06/10/2021	Treatment of pediatric patients with chronic hepatitis C virus infection	treatment of adult and pediatric patients 3 years and older with chronic hepatitis C virus (HCV) genotype 1, 2, 3, 4, 5 or 6 infection without cirrhosis or with compensated cirrhosis (Child-Pugh A), and treatment of adult and pediatric patients 3 years and older with HCV genotype 1 infection, who previously have been treated with a regimen containing an HCV NS5A inhibitor or an NS3/4A protease in…	AbbVie, Inc.	1 North Waukegan Road		North Chicago	Illinois	60044	United States	550516		Designated/Approved
axicabtagene ciloleucel	Yescarta	05/11/2016	03/26/2021	Treatment of multiple myeloma	treatment of adult patients with relapsed or refractory multiple myeloma after four or more prior lines of therapy, including an immunomodulatory agent, a proteasome inhibitor, and an anti-CD38 monoclonal antibody	Celgene Corporation, a Bristol-Myers Squibb Company	86 Morris Avenue		Summit	New Jersey	7901	United States	520416		Designated/Approved
axicabtagene ciloleucel	Yescarta	04/19/2017	07/15/2021	Treatment of dermatomyositis	Treatment of dermatomyositis in adults	OCTAPHARMA USA, Inc.	117 West Century Road		Paramus	New Jersey	7652	United States	564716		Designated/Approved
azacitidine	Vidaza	09/11/2019	05/28/2021	Treatment of cholangiocarcinoma	Treatment of adults with previously treated, unresectable locally advanced or metastatic cholangiocarcinoma with a fibroblast growth factor receptor 2 (FGFR2) fusion or other rearrangement as detected by an FDA-approved test.	QED Therapeutics, Inc.	8000 Marina Boulevard	Suite 400	Brisbane	California	94005	United States	707019		Designated/Approved
azacitidine	Vidaza	06/03/2004	05/25/2021	Treatment of high risk Stage II, Stage III, and Stage IV melanoma	In combination with nivolumab, for the treatment of unresectable or metastatic melanoma in adult patients	Bristol-Myers Squibb Company	P. O. Box 5326		Princeton	New Jersey	8543	United States	177703		Designated/Approved
Azacitidine	ONUREG	05/22/2014	03/31/2021	Treatment of multiple myeloma	in combination with carfilzomib and dexamethasone, for the treatment of adult patients with relapsed or refractory multiple myeloma who have received 1 to 3 prior lines of therapy	Sanofi U.S. Services, Inc.	50 Binney St.		Cambridge	Massachusetts	2142	United States	431914		Designated/Approved
aztreonam	Cayston	04/26/2017	08/25/2021	Treatment of cholangiocarcinoma	Treatment of adult patients with previously treated, locally advanced or metastatic cholangiocarcinoma with an isocitrate dehydrogenase-1 (IDH1) mutation as detected by an FDA-approved test	Servier Pharmaceuticals LLC	200 Pier Four Blvd		Boston	Massachusetts	2210	United States	562216		Designated/Approved
baclofen	Lioresal Intrathecal	03/09/2012	12/30/2021	Treatment of endogenous Cushing's syndrome	Treatment of endogenous hypercortisolemia in adult patients with Cushing's syndrome for whom surgery is not an option or has not been curative	Strongbridge Dublin Limited	Suite 206, Fitzwilliam Hall		Dublin 2		D02 T292	Ireland	364412		Designated/Approved
baclofen	OZOBAX	07/12/2018	02/05/2021	Treatment of primary mediastinal large B-cell lymphoma	treatment of adult patients with relapsed or refractory large B-cell lymphoma after two or more lines of systemic therapy, including diffuse large B-cell lymphoma (DLBCL) not otherwise specified (including DLBCL arising from indolent lymphoma), high-grade B cell lymphoma, primary mediastinal large B-cell lymphoma, and follicular lymphoma grade 3B	Juno Therapeutics, Inc.	400 Dexter Avenue N		Seattle	Washington	98109	United States	644018		Designated/Approved
Balsalazide disodium	Colazal	04/27/2016	02/05/2021	Treatment of diffuse large B-cell lymphoma	treatment of adult patients with relapsed or refractory large B-cell lymphoma after two or more lines of systemic therapy, including diffuse large B-cell lymphoma (DLBCL) not otherwise specified (including DLBCL arising from indolent lymphoma), high-grade B cell lymphoma, primary mediastinal large B-cell lymphoma, and follicular lymphoma grade 3B	Juno Therapeutics, Inc.	400 Dexter Avenue North	Suite 1200	Seattle	Washington	98109	United States	516115		Designated/Approved
Basiliximab	Simulect	09/07/2017	02/05/2021	Treatment of follicular lymphoma (FL)	treatment of adult patients with relapsed or refractory large B-cell lymphoma after two or more lines of systemic therapy, including diffuse large B-cell lymphoma (DLBCL) not otherwise specified (including DLBCL arising from indolent lymphoma), high-grade B cell lymphoma, primary mediastinal large B-cell lymphoma, and follicular lymphoma grade 3B	Juno Therapeutics, Inc.	400 Dexter Avenue N		Seattle	Washington	98109	United States	600517		Designated/Approved
bedaquiline	SIRTURO	04/13/2020	08/25/2021	Treatment of growth hormone deficiency	Treatment of pediatric patients 1 year and older who weigh at least 11.5 kg and have growth failure due to inadequate secretion of endogenous growth hormone (GH)	Ascendis Pharma Endocrinology Division A/S	12 Tuborg Boulevard		Hellerup			Denmark	654718		Designated/Approved
bedaquiline	SIRTURO	06/08/2017	04/23/2021	Treatment of diffuse large B-cell lymphoma	treatment of adult patients with relapsed or refractory large B-cell lymphoma after two or more lines of systemic therapy, including diffuse large B-cell lymphoma (DLBCL) not otherwise specified, DLBCL arising from low grade lymphoma, and high-grade B-cell lymphoma	ADC Therapeutics SA	Route de la Corniche, 3B		Epalinges	Vaud		Switzerland	572716		Designated/Approved
bedaquiline	SIRTURO	06/23/2015	03/03/2021	Treatment of anaplastic lymphoma kinase (ALK)-positive or ROS1-positive non-small cell lung cancer	treatment of adult patients with metastatic non-small cell lung cancer (NSCLC) whose tumors are anaplastic lymphoma kinase (ALK)-positive as detected by an FDA-approved test.	Pfizer, Inc.	235 East 42nd Street		New York	New York	10017	United States	481015		Designated/Approved
belantamab mafodotin-blmf	BLENREP	09/04/2013	09/29/2021	Treatment of alagille syndrome	Treatment of cholestatic pruritus in patients with Alagille syndrome (ALGS) 1 year of age and older	Mirum Pharmaceuticals, Inc.	950 Tower Lane	Suite 1050	Foster City	California	94404	United States	401513		Designated/Approved
belatacept	Nulojix	06/07/2011	11/23/2021	Treatment of clinically significant cytomegalovirus viremia and disease in at-risk patients.	Treatment of adults and pediatric patients (12 years of age and older and weighing at least 35 kg) with post-transplant cytomegalovirus (CMV) infection/disease that is refractory to treatment (with or without genotypic resistance) with ganciclovir, valganciclovir, cidofovir or foscarnet	Takeda Pharmaceuticals USA, Inc.	650 East Kendall Street		Cambridge	Massachusetts	2142	United States	332210		Designated/Approved
Belinostat	Beleodaq	03/16/2015	02/26/2021	Treatment of plasma cell myeloma, also referred to as multiple myeloma	Treatment, in combination with dexamethasone, of adult patients with relapsed or refractory multiple myeloma who have received at least four prior lines of therapy and whose disease is refractory to at least one proteasome inhibitor, one immunomodulatory agent, and one CD-38 directed monoclonal antibody.	Oncopeptides AB	Vastra Tradgardsgatan 15		Stockholm			Sweden	465314		Designated/Approved
belumosudil	Rezurock	12/17/2019	09/15/2021	Treatment of non-small cell lung cancer with genetic alterations in EGFR including EGFR mutations and/or EGFR gene amplifications, HER2 mutations, or BRAF G466V mutations	Treatment of adult patients with locally advanced or metastatic non-small cell lung cancer (NSCLC) with epidermal growth factor receptor (EGFR) exon 20 insertion mutations, as detected by an FDA-approved test, whose disease has progressed on or after platinum-based chemotherapy	Takeda Development Center Americas, Inc.	95 Hayden Avenue		Lexington	Massachusetts	2421	United States	653018		Designated/Approved
belzutifan	Welireg	04/27/2006	09/23/2021	Treatment of chronic myelogenous leukemia	Treatment of pediatric patients greater than or equal to 1 year of age with chronic phase and accelerated phase Philadelphia chromosome positive chronic myeloid leukemia (Ph+ CML) with resistance or intolerance to prior tyrosine-kinase inhibitor (TKI) therapy	Novartis Pharmaceuticals Corporation	One Health Plaza		East Hanover	New Jersey	7936	United States	220806		Designated/Approved
bendamustine for 50 ml admixture	Bendeka	12/20/2016	04/16/2021	Treatment of gastric cancer and gastro-esophageal junction cancer	in combination with fluoropyrimidine- and platinum-containing chemotherapy for the treatment of patients with advanced or metastatic gastric cancer, gastroesophageal junction cancer, and esophageal adenocarcinoma	Bristol-Myers Squibb Company	P. O. Box 5326		Princeton	New Jersey	8543	United States	545016		Designated/Approved
bendamustine for 50ml admixture	Bendeka	12/20/2016	05/20/2021	Treatment of gastric cancer and gastro-esophageal junction cancer.	adjuvant treatment of completely resected esophageal or gastroesophageal junction cancer with residual pathologic disease in patients who have received neoadjuvant chemoradiotherapy (CRT)	Bristol-Myers Squibb Company	P. O. Box 5326		Princeton	New Jersey	8543	United States	545016		Designated/Approved
bendamustine hydrochloride	Treanda	08/22/2016	05/20/2021	Treatment of esophageal cancer	adjuvant treatment of completely resected esophageal or gastroesophageal junction cancer with residual pathologic disease in patients who have received neoadjuvant chemoradiotherapy (CRT)	Bristol-Myers Squibb Company	P. O. Box 5326		Princeton	New Jersey	8543	United States	531016		Designated/Approved
Bendamustine hydrochloride	Treanda	08/22/2016	04/16/2021	Treatment of esophageal cancer	in combination with fluoropyrimidine- and platinum-containing chemotherapy for the treatment of patients with advanced or metastatic gastric cancer, gastroesophageal junction cancer, and esophageal adenocarcinoma	Bristol-Myers Squibb Company	P. O. Box 5326		Princeton	New Jersey	8543	United States	531016		Designated/Approved
benznidazole		10/31/2012	07/20/2021	Treatment of progressive familial intrahepatic cholestasis	Treatment of pruritus in patients 3 months of age and older with progressive familial intrahepatic cholestasis (PFIC). Limitations of use: BYLVAY may not be effective in PFIC type 2 patients with ABCB11 variants resulting in nonfunctional or complete absence of bile salt export pump protein (BSEP-3)	Albireo AB c/o Albireo Pharma, Inc.	10 Post Office Square	Suite 1000	Boston	Massachusetts	2109	United States	370912		Designated/Approved
Benzoate and phenylacetate	Ucephan	12/23/2014	11/29/2021	Detecting folic receptor alpha positive lesions in ovarian cancer patients (diagnostic for the management of ovarian cancer)	As an adjunct for intraoperative identification of malignant lesions in adult patients with ovarian cancer	On Target Laboratories, LLC	1282 Win Hentschel Blvd		West Lafayette	Indiana	47906	United States	458714		Designated/Approved
benzoate/phenylacetate	Ammonul	04/20/2014	05/14/2021	Treatment of paroxysmal nocturnal hemoglobinuria	Treatment of adult patients with paroxysmal nocturnal hemoglobinuria (PNH)	Apellis Pharmaceuticals, Inc.	100 Fifth Avenue		Waltham	Massachusetts	2451	United States	427614		Designated/Approved
Beractant	Survanta intratracheal suspension	06/15/2017	03/22/2021	Treatment of esophageal carcinoma	Treatment of patients with locally advanced or metastatic esophageal or gastroesophageal junction (GEJ) (tumors with epicenter 1 to 5 centimeters above the GEJ) carcinoma that is not amenable to surgical resection or definitive chemoradiation either:- in combination with platinum- and fluoropyrimidine-based chemotherapy, or- as a single agent after one or more prior lines of systemic therapy for …	Merck Sharp & Dohme, LLC	126 East Lincoln Ave.	P.O. Box 2000	Rahway	New Jersey	7065	United States	578717		Designated/Approved
Beractant	Survanta intratracheal suspension	06/16/2015	05/05/2021	Treatment of gastric cancer, including gastroesophageal junction adenocarcinoma	in combination with trastuzumab, fluoropyrimidine- and platinum-containing chemotherapy, for the first-line treatment of patients with locally advanced unresectable or metastatic HER2-positive gastric or gastroesophageal junction (GEJ) adenocarcinoma	Merck Sharp & Dohme LLC	126 East Lincoln Ave.	P.O. Box 2000	Rahway	New Jersey	7065	United States	481715		Designated/Approved
berotralstat	ORLADEYO™	11/19/2012	12/03/2021	Treatment of Stage IIB through IV malignant melanoma	adjuvant treatment of adult and pediatric (12 years and older) patients with Stage IIB, IIC, or III melanoma following complete resection	Merck Sharp & Dohme LLC	126 East Lincoln Ave.	P.O. Box 2000	Rahway	New Jersey	7065	United States	381012		Designated/Approved
Betaine	Cystadane	03/05/2013	06/04/2021	Treatment of hypoplasminogenemia, or type I plasminogen deficiency	Treatment of patients with plasminogen deficiency type 1 (hypoplasminogenemia).	ProMetic BioTherapeutics, Inc.	1330 Piccard Drive	Suite 201	Rockville	Maryland	20850	United States	389112		Designated/Approved
betibeglogene autotemcel	Zynteglo	10/04/2016	06/17/2021	Treatment of invasive aspergillosis	Treatment of invasive aspergillosis in adults and pediatric patients 13 years of age and older	Merck Sharp & Dohme LLC	126 East Lincoln Ave.	P.O. Box 2000	Rahway	New Jersey	7065	United States	539016		Designated/Approved
bevacizumab	Avastin	01/04/2017	06/07/2021	Treatment of paroxysmal nocturnal hemoglobinuria	Treatment of adult and pediatric patients one month of age and older with paroxysmal nocturnal hemoglobinuria (PNH)	Alexion Pharmaceuticals, Inc.	100 College Street		New Haven	Connecticut	6510	United States	513015		Designated/Approved
bevacizumab	Avastin	07/14/2020	03/18/2021	Treatment of pericarditis	Treatment of recurrent pericarditis (RP) and reduction in risk of recurrence in adults and pediatric patients 12 years and older	Kiniksa Pharmaceuticals, Ltd.	c/o Kiniksa Pharmaceuticals Corp.	100 Hayden Avenue	Lexington	Massachusetts	2421	United States	649718		Designated/Approved
bevacizumab	Avastin	06/13/1994	12/02/2021	Treatment of non-Hodgkin's B-cell lymphoma	treatment of pediatric patients aged 6 months and older with previously untreated, advanced stage, CD20-positive diffuse large B-cell lymphoma (DLBCL), Burkitt lymphoma (BL), Burkitt-like lymphoma (BLL) or mature B-cell acute leukemia (B-AL) in combination with chemotherapy	Genentech, Inc.	1 DNA Way, MS 242		South San Francisco	California	94080	United States	79793		Designated/Approved
bevacizumab	Avastin	05/24/2018	01/28/2021	Treatment of patients acutely exposed to myelosuppressive doses of radiation following radiological/nuclear incident	to increase survival in adults and pediatric patients (including term neonates) acutely exposed to myelosuppressive doses of radiation (Hematopoietic Syndrome of Acute Radiation Syndrome [HS-ARS])	Amgen Inc.	1 Amgen Center Drive		Thousand Oaks	California	91320	United States	639818		Designated/Approved
bevacizumab	Avastin	04/02/2012	11/12/2021	Treatment of polycythemia vera	Treatment of adults with polycythemia vera	PharmaEssentia	13F, No. 3, YuanQu St.		Taipei	Taiwan		Taiwan	367012		Designated/Approved
bevacizumab	Avastin	11/03/2016	09/22/2021	Treatment of graft versus host disease	Treatment of chronic graft-versus-host disease (cGVHD) after failure of one or two lines of systemic therapy in adult and pediatric patients 12 years and older	Incyte Corporation	1801 Augustine Cut-Off		Wilmington	Delaware	19803	United States	542716		Designated/Approved
bevacizumab	Avastin	04/30/2010	07/29/2021	Treatment of pulmonary arterial hypertension	Treatment of pulmonary arterial hypertension (PAH, WHO Group I) to delay disease progression and reduce the risk of hospitalization for PAH	Actelion Pharmaceuticals Ltd	Gewerbestrasse 16		Allschwil			Switzerland	304810		Designated/Approved
bevacizumab	Avastin	12/21/2017	11/22/2021	Treatment of perivascular epithelioid cell tumors (PEComa)	treatment of adult patients with locally advanced unresectable or metastatic malignant perivascular epithelioid cell tumor (PEComa)	Aadi Bioscience, Inc.	17383 Sunset Blvd, A250		Pacific Palisades	California	90272	United States	616217		Designated/Approved
bevacizumab	Avastin	02/22/2017	06/10/2021	Treatment of pediatric patients with chronic hepatitis C virus infection	treatment of adults and pediatric patients 3 years of age and older with chronic hepatitis C virus (HCV) genotype 1, 2, 3, 4, 5, or 6 infection without cirrhosis or with compensated cirrhosis, or with decompensated cirrhosis for use in combination with ribavirin	Gilead Sciences, Inc.	333 Lakeside Drive		Foster City	California	94404	United States	554816		Designated/Approved
bevacizumab	Avastin	05/01/2019	05/28/2021	Treatment of KRAS p.G12C-positive non-small cell lung cancer	Treatment of adult patients with KRAS G12C-mutated locally advanced or metastatic non-small cell lung cancer (NSCLC), as determined by an FDA-approved test, who have received at least one prior systemic therapy.	Amgen Inc.	1 Amgen Center Drive	Mail Stop 27-3-A	Thousand Oaks	California	91320	United States	653818		Designated/Approved
bevacizumab	Avastin	09/12/2019	07/16/2021	Prevention of rejection in lung transplantation	Prophylaxis of organ rejection in adult and pediatric patients receiving allogeneic kidney transplant, liver transplant, heart transplant, or lung transplant in combination with other immunosuppressants	Astellas Pharma Global Development, Inc.	1 Astellas Way		Northbrook	Illinois	60062	United States	701319		Designated/Approved
Bexarotene	Targretin	10/26/2020	02/03/2021	Treatment of non-small cell lung cancer with MET genomic tumor aberrations	treatment of adult patients with metastatic non-small cell lung cancer (NSCLC) harboring mesenchymal-epithelial transition (MET) exon 14 skipping alterations	EMD Serono, Inc.	One Technology Place		Rockland	Massachusetts	2370	United States	679719		Designated/Approved
bicarbonate infusate	Normocarb HF	04/17/2013	03/04/2021	Treatment of systemic sclerosis	slowing the rate of decline in pulmonary function in adult patients with systemic sclerosis-associated interstitial lung disease	Genentech, Inc.	1 DNA Way		South San Francisco	California	94080	United States	381212		Designated/Approved
bictegravir, emtricitabine, and tenofovir alafenamide	Biktarvy	04/11/2019	02/05/2021	Treatment of splenic marginal zone lymphoma	treatment of adult patients with relapsed or refractory marginal zone lymphoma (MZL) who have received at least one prior anti-CD20-based regimen (Indication withdrawn)	TG Therapeutics, Inc.	3020 Carrington Mill Blvd. Suite 475		Morrisville	North Carolina	27560	United States	680019		Designated/Approved
bictegravir/emtricitabine/tenofovir alafenamide	BIKTARVY	04/11/2019	02/05/2021	Treatment of extranodal marginal zone lymphoma	Treatment of adult patients with relapsed or refractory marginal zone lymphoma (MZL) who have received at least one prior anti-CD20-based regimen (Indication withdrawn)	TG Therapeutics, Inc.	3020 Carrington Mill Blvd. Suite 475		Morrisville	North Carolina	27560	United States	687419		Designated/Approved
Bleomycin sulfate	Blenoxane	04/11/2019	02/05/2021	Treatment of nodal marginal zone lymphoma	Treatment of adult patients with relapsed or refractory marginal zone lymphoma (MZL) who have received at least one prior anti-CD20-based regimen (Indication withdrawn)	TG Therapeutics, Inc.	3020 Carrington Mill Blvd. Suite 475		Morrisville	North Carolina	27560	United States	687519		Designated/Approved
blinatumomab	Blincyto	03/04/2020	02/05/2021	Treatment of Follicular Lymphoma	Treatment of adult patients with relapsed or refractory follicular lymphoma (FL) who have received at least three prior lines of systemic therapy (Indication withdrawn)	TG Therapeutics, Inc.	3020 Carrington Mill Blvd. Suite 475		Morrisville	North Carolina	27560	United States	726819		Designated/Approved
blinatumomab	Blincyto	01/17/2013	11/19/2021	Treatment of achondroplasia	To increase linear growth in pediatric patients with achondroplasia who are 5 years of age and older with open epiphyses	BioMarin Pharmaceutical, Inc.	105 Digital Drive		Novato	California	94949	United States	386012		Designated/Approved
blinatumomab	Blincyto	12/29/2015	12/17/2021	Treatment of sickle cell disease	treatment of sickle cell disease (SCD) in adults and pediatric patients 4 years of age and older	Global Blood Therapeutics, Inc.	181 Oyster Point Blvd		South San Francisco	California	94080	United States	499715		Designated/Approved
blinatumomab	Blincyto	06/29/2016	08/31/2021	Treatment of Waldenstrom's macroglobulinemia	Treatment of adult patients with Waldenstrom¿s macroglobulinemia (WM)	BeiGene USA, Inc.	2955 Campus Drive	Suite 200	San Mateo	California	94403	United States	527616		Designated/Approved
bortezomib	Velcade	08/24/2020	09/14/2021	Treatment of splenic marginal zone lymphoma	Treatment of adult patients with relapsed or refractory marginal zone lymphoma (MZL) who have received at least one anti-CD20-based regimen	BeiGene USA, Inc.	2955 Campus Drive	Suite 200	San Mateo	California	94403	United States	757020		Designated/Approved
bortezomib	Velcade	08/24/2020	09/14/2021	Treatment of nodal marginal zone lymphoma	Treatment of adult patients with relapsed or refractory marginal zone lymphoma (MZL) who have received at least one anti-CD20-based regimen	BeiGene USA, Inc.	2955 Campus Drive	Suite 200	San Mateo	California	94403	United States	757120		Designated/Approved
bortezomib	Velcade	08/24/2020	09/14/2021	Treatment of extranodal marginal zone lymphoma of mucosa-associated lymphoid tissue	Treatment of adult patients with relapsed or refractory marginal zone lymphoma (MZL) who have received at least one anti-CD20-based regimen	BeiGene USA, Inc.	2955 Campus Drive	Suite 200	San Mateo	California	94403	United States	756920		Designated/Approved
bortezomib	Velcade	06/29/2020	12/18/2020	Treatment of Deficiency of IL-1 Receptor Antagonist	treatment of Deficiency of Interleukin-1 Receptor Antagonist (DIRA)	Swedish Orphan Biovitrum AB (PUBL)	Tomtebodavägen 23A		Stockholm			Sweden	745420		Designated/Approved
bortezomib	Velcade	05/08/2019	12/21/2020	Treatment of Ebola Virus Disease	treatment of infection caused by Zaire ebolavirus in adult and pediatric patients, including neonates born to a mother who is RT-PCR positive for Zaire ebolavirus infection	Ridgeback Biotherapeutics, LP	3480 Main Highway, Unit 402		Miami	Florida	33133	United States	683019		Designated/Approved
bosutinib	Bosulif	03/28/2006	05/26/2020	Immediate treatment of malaria	Artesunate for Injection is indicated for the initial treatment of severe malaria in adult and pediatric patients. Treatment of severe malaria with Artesunate for Injection should always be followed by a complete treatment course of an appropriate oral antimalarial regimen.	Amivas Inc.	100 Tuscanney Drive, Suite B2		Frederick	Maryland	21702	United States	221206		Designated/Approved
bosutinib	Bosulif	02/13/2017	07/30/2020	Treatment of Stage llb, llc, lll and IV melanoma	indicated in combination with cobimetinib and vemurafenib for the treatment of patients with BRAF V600 mutation-positive unresectable or metastatic melanoma	Genentech, Inc.	1 DNA Way	MS 35-5E	South San Francisco	California	94080	United States	550616		Designated/Approved
Botulinum toxin type A	Botox	01/08/2018	05/29/2020	Treatment of hepatocellular carcinoma (HCC)	AVASTIN, in combination with atezolizumab, for the treatment of patients with unresectable or metastatic hepatocellular carcinoma who have not received prior systemic therapy.	Genentech, Inc.	1 DNA Way	MS 451A	South San Francisco	California	94080	United States	619317		Designated/Approved
botulinum toxin type A	Botox	01/08/2018	05/29/2020	Treatment of hepatocellular carcinoma (HCC)	TECENTRIQ, in combination with bevacizumab, for the treatment of patients with unresectable or metastatic hepatocellular carcinoma who have not received prior systemic therapy.	Genentech, Inc.	1 DNA Way	MS 451A	South San Francisco	California	94080	United States	619317		Designated/Approved
Botulinum toxin type A	Botox	07/14/2016	10/14/2020	Treatment of ebola virus infection	treatment of infection caused by Zaire ebolavirus in adult and pediatric patients, including neonates born to a mother who is RT-PCR positive for Zaire ebolavirus infection	Regeneron Pharmaceuticals, Inc.	777 Old Saw Mill River Road		Tarrytown	New York	10591	United States	536316		Designated/Approved
Botulinum toxin type A	Botox	01/06/2016	01/09/2020	Treatment of gastrointestinal stromal tumors	Treatment of adults with unresectable or metastatic GIST harboring a platelet-derived growth factor receptor alpha (PDGFRA) exon 18 mutation, including PDGFRA D842V mutations	Blueprint Medicines Corporation	45 Sidney Street	Suite 200	Cambridge	Massachusetts	2139	United States	500415		Designated/Approved
Botulinum toxin type A	Dysport	06/18/2008	09/01/2020	Treatment of acute myeloid leukemia	ONUREG is indicated for continued treatment of adult patients with acute myeloid leukemia who achieved first complete remission (CR) or complete remission with incomplete blood count recovery (CRi) following intensive induction chemotherapy and are not able to complete intensive curative therapy	Bristol-Myers Squibb	86 Morris Ave		Summit	New Jersey	7901	United States	257008		Designated/Approved
Botulinum toxin type B	Myobloc	01/10/2005	05/27/2020	Treatment of active tuberculosis	SIRTURO is a diarylquinoline antimycobacterial drug indicated as part of combination therapy in adult and pediatric patients (5 years and older and weighing at least 15 kg) with pulmonary multi-drug resistant tuberculosis (MDR-TB). Reserve SIRTURO for use when an effective treatment regimen cannot otherwise be provided.	Janssen Research & Development, LLC	920 Route 202 South		Raritan	New Jersey	8869	United States	199304		Designated/Approved
botulism antitoxin heptavalent (A, B, C, D, E, F, G) (Equine)		06/22/2017	08/05/2020	Treatment of multiple myeloma	for the treatment of adults with relapsed or refractory multiple myeloma who have received at least 4 prior therapies, including an anti-CD38 monoclonal antibody, a proteasome inhibitor, and an immunomodulatory agent	GlaxoSmithKline Intellectual Property Development Ltd.	980 GREAT WEST ROAD		BRENTFORD	MIDDLESEX	TW89GS	United Kingdom	590517		Designated/Approved
Botulism immune globulin	BabyBIG	11/01/2017	12/03/2020	Treatment of C1-inhibitor-dependent angioedema (including prevention and treatment of attacks)	prophylaxis to prevent attacks of hereditary angioedema (HAE) in adults and pediatric patients 12 years of age and older	BioCryst Pharmaceuticals, Inc.	4505 Emperor Blvd	Suite 200	Durham	North Carolina	27703	United States	607617		Designated/Approved
brentuximab vedotin	Adcetris	04/28/2016	07/24/2020	Treatment of mantle cell lymphoma.	TECARTUS¿ is indicated for the treatment of adult patients with relapsed or refractory mantle cell lymphoma (MCL)	Kite Pharma, Inc.	199 E Blaine St		Seattle	Washington	98102	United States	515715		Designated/Approved
brentuximab vedotin	Adcetris	04/28/2016	05/22/2020	Treatment of anaplastic lymphoma kinase-positive (ALK+), c-ros 1 oncogene positive (ROS1+), or epidermal growth factor receptor positive (EGFR+) non-small cell lung cancer (NSCLC).	ALUNBRIG (brigatinib) is indicated for the treatment of adult patients with anaplastic lymphoma kinase (ALK)-positive metastatic non-small cell lung cancer (NSCLC) as detected by an FDA-approved test.	Takeda Development Center Americas, Inc.	95 Hayden Avenue		Lexington	Massachusetts	2421	United States	505415		Designated/Approved
brentuximab vedotin	Adcetris	06/15/2017	06/18/2020	Treatment of tumor-induced osteomalacia (TIO) syndrome	Crysvita (burosumab-twza) is indicated for the treatment of FGF23-related hypophosphatemia in tumor-induced osteomalacia (TIO) associated with phosphaturic mesenchymal tumors that cannot be curatively resected or localized.	Kyowa Kirin, Inc.	135 US Highway 202 206	Suite 6	Bedminster Township	New Jersey	7921	United States	576217		Designated/Approved
brentuximab vedotin	Adcetris	10/16/1992	09/24/2020	Prevention and/or treatment of acute attacks of hereditary angioedema.	HAEGARDA is a plasma-derived concentrate of C1 Esterase Inhibitor (Human) (C1-INH) indicated for routine prophylaxis to prevent Hereditary Angioedema (HAE) attacks in patients 6 years of age and older	CSL Behring LLC	1020 First Avenue	PO Box 61501	King of Prussia	Pennsylvania	19406	United States	67592		Designated/Approved
brentuximab vedotin	Adcetris	11/07/1994	07/21/2020	Treatment of narcolepsy.	XYWAV is indicated for the treatment of cataplexy or excessive daytime sleepiness (EDS) in patients 7 years of age and older with narcolepsy.	Jazz Pharmaceuticals	5th Floor Waterloo Exchange	Waterloo Road	Dublin 4		D04 E5W7	Ireland	85894		Designated/Approved
Brentuximab vedotin	Adcetris	07/31/2017	06/16/2020	Treatment of adult-onset Still's Disease	ILARIS is indicated for the treatment of active Still¿s disease, including Adult-Onset Still¿s Disease (AOSD) and Systemic Juvenile Idiopathic Arthritis (SJIA) in patients aged 2 years and older.	Novartis Pharmaceuticals Corporation	One Health Plaza		East Hanover	New Jersey	7936	United States	591317		Designated/Approved
brentuximab vedotin	Adcetris	04/19/2016	07/31/2020	Treatment of tuberous sclerosis complex.	treatment of seizures associated with Lennox-Gastaut syndrome (LGS), Dravet syndrome (DS), or tuberous sclerosis complex (TSC) in patients 1 year of age and older	GW Research Ltd.	Sovereign House	Histon	Cambridge			United Kingdom	510716		Designated/Approved
brexucabtagene autoleucel	Tecartus	11/14/2013	07/31/2020	Treatment of Dravet syndrome	treatment of seizures associated with Lennox-Gastaut syndrome (LGS), Dravet syndrome (DS), or tuberous sclerosis complex (TSC) in patients 1 year of age and older.	GW Research Ltd.	Sovereign House	Histon	Cambridge			United Kingdom	409313		Designated/Approved
brexucabtagene autoleucel	TECARTUS™	02/27/2014	07/31/2020	Treatment of Lennox-Gastaut syndrome	treatment of seizures associated with Lennox-Gastaut syndrome, Dravet syndrome, or tuberous sclerosis complex (TSC) in patients 1 year of age and older.	GW Research Ltd.	Sovereign House	Histon	Cambridge			United Kingdom	421213		Designated/Approved
brigatinib; brigatinib	Alunbrig; Alunbrig	03/15/2019	05/06/2020	Treatment of non-small cell lung cancer with MET genomic tumor aberrations	Tabrecta (capmatinib) is indicated for the treatment of adult patients with metastatic non-small cell lung cancer (NSCLC) whose tumors have a mutation that leads to mesenchymal-epithelial transition (MET) exon 14 skipping as detected by an FDA-approved test.	Novartis Pharmaceuticals Corp.	One Health Plaza		East Hanover	New Jersey	7936	United States	644518		Designated/Approved
brigatinib; brigatinib	Alunbrig; Alunbrig	01/18/2008	08/20/2020	Treatment of multiple myeloma	Treatment of adult patients with relapsed or refractory multiple myeloma who have received one to three lines of therapy in combination with daratumumab and dexamethasone.	Onyx Therapeutics, Inc.	249 East Grand Avenue		South San Francisco	California	94080	United States	252507		Designated/Approved
Brilliant Blue G Ophthalmic Solution 0.025%	DORC ILM-Blue	08/21/2019	07/07/2020	Treatment of myelodysplastic syndromes (including chronic myelomonocytic leukemia)	Indicated for the treatment of adult patients with myelodysplastic syndromes (MDS), including previously treated and untreated, de novo and secondary MDS with the following French-American-British subtypes (refractory anemia, refractory anemia with ringed sideroblasts, refractory anemia with excess blasts, and chronic myelomonocytic leukemia [CMML]) and intermediate-1, intermediate-2, and high-ri…	Astex Pharmaceuticals, Inc.	4420 Rosewood Drive	Suite 200	Pleasanton	California	94588	United States	697019		Designated/Approved
brincidofovir	Tembexa	10/03/1994	06/26/2020	Treatment of hemophilia B.	Routine prophylaxis to reduce the frequency of bleeding episodes in patients 16 years of age and older with hemophilia B (congenital factor IX deficiency or Christmas disease).	Wyeth Pharmaceuticals LLC, a subsidiary of Pfizer Inc.	35 E. 42nd St 219/9/1		New York	New York	10017	United States	82294		Designated/Approved
budesonide	Tarpeyo	05/18/2016	09/03/2020	Diagnostic for the management of neuroendocrine tumors.	indicated for use with positron emission tomography (PET) for localization of somatostatin receptor positive neuroendocrine tumors (NETs) in adult patients	RadioMedix Inc.	9701 Richmond Avenue, Suite 222		Houston	Texas	77042	United States	520716		Designated/Approved
Buffered intrathecal electrolyte/dextrose injection	Elliotts B Solution	10/24/2006	02/14/2020	Treatment of cystinosis	PROCYSBI is indicated for the treatment of nephropathic cystinosis in adults and pediatric patients 1 year of age and older.	Horizon Therapeutics USA, Inc.	150 S. Saunders Road	Suite 100	Lake Forest	Illinois	60045	United States	231006		Designated/Approved
buprenorphine in combination with naloxone	Suboxone	05/06/2013	08/20/2020	Treatment of multiple myeloma	Treatment of adult patients with multiple myeloma in combination with carfilzomib and dexamethasone in patients who have received one to three prior lines of therapy	Janssen Biotech, Inc.	920 Route 202 South	PO Box 300	Raritan	New Jersey	8869	United States	397113		Designated/Approved
burosumab-twza	Crysvita	12/12/2001	05/19/2020	Treatment of iron overload in patients with hematologic disorders requiring chronic transfusion therapy	Ferriprox (deferiprone) is indicated for the treatment of patients with transfusional iron overload due to thalassemia syndromes when current chelation therapy is inadequate.	Chiesi USA, Inc.	175 Regency Woods Place	Suite 600	Cary	North Carolina	27518	United States	150701		Designated/Approved
burosumab-twza	Crysvita	11/16/2015	01/10/2020	Management of acute repetitive seizures	Acute treatment of intermittent, stereotypic episodes of frequent seizure activity (i.e., seizure clusters, acute repetitive seizures) that are distinct from a patient¿s usual seizure pattern in patients with epilepsy 6 years of age and older.	Neurelis Pharmaceuticals, Inc.	11682 El Camino Reall	Suite 255	San Diego	California	92130	United States	382512		Designated/Approved
burosumab-twza	Crysvita	07/10/2019	03/27/2020	Treatment of small cell lung cancer	IMFINZI is indicated for use, in combination with etoposide and either carboplatin or cisplatin, for the first-line treatment of adult patients with extensive-stage small cell lung cancer (ES-SCLC).	AstraZeneca Pharmaceuticals LP	1800 Concord Pike		Wilmington	Delaware	19803	United States	691319		Designated/Approved
Busulfan	Busulfex	08/29/2018	12/21/2020	Treatment of Cystic Fibrosis	treatment of cystic fibrosis (CF) in patients aged 12 years and older who have at least one F508del mutation in the cystic fibrosis transmembrane conductance regulator (CFTR) gene or a mutation in the CFTR gene that is responsive based on in vitro data	Vertex Pharmaceuticals Inc.	50 Northern Avenue		Boston	Massachusetts	2210	United States	647618		Designated/Approved
C1 esterase inhibitor (human); C1 esterase inhibitor (human)	Cinryze(r); Cinryze(r)	12/20/2013	06/25/2020	For the Treatment of Dravet Syndrome	Fintepla (fenfluramine) is indicated for the treatment of seizures associated with Dravet syndrome in patients 2 years of age and older.	Zogenix, Inc.	5959 Horton Street	Suite 500	Emeryville	California	94608	United States	414613		Designated/Approved
C1 esterase inhibitor (human); C1 esterase inhibitor (human)	Cinryze(r); Cinryze(r)	12/13/2010	01/24/2020	Treatment of pediatric Clostridium difficile infection	DIFICID® is indicated in adult and pediatric patients aged 6 months and older for the treatment of C. difficile-associated diarrhea (CDAD).	Cubist Pharmaceuticals LLC, a subsidiary of Merck Sharp & Dohme LLC	20 Weystrasse		Luzern	Luzern		Switzerland	325210		Designated/Approved
C1 Esterase Inhibitor Subcutaneous [Human]	HAEGARDA®	11/24/1999	06/16/2020	Treatment of acute myeloid leukemia	Mylotarg¿ is indicated for the treatment of newly-diagnosed CD33-positive acute myeloid leukemia in adults and pediatric patients 1 month and older and treatment of relapsed or refractory CD33-positive acute myeloid leukemia in adults and in pediatric patients 2 years and older.	Wyeth Pharmaceuticals, Inc., a Pfizer Company	10646 Science Center Drive		San Diego	California	92121	United States	127899		Designated/Approved
C1-esterase inhibitor (recombinant)	RUCONEST	04/02/2015	09/29/2020	Treatment of polyarticular juvenile idiopathic arthritis in patients 0 through 18 years of age.	treatment of active polyarticular juvenile idiopathic arthritis (pJIA) in patients 2 years of age and older	Janssen Research & Development, LLC	1400 McKean Road		Spring House	Pennsylvania	19477	United States	325610		Designated/Approved
C1-esterase-inhibitor, human, pasteurized	HAEGARDA	05/13/2015	09/29/2020	Treatment of pediatric adrenal insufficiency (0 through 16 years of age).	ALKINDI® SPRINKLE is indicated as replacement therapy in pediatric patients with adrenocortical insufficiency	Eton Pharmaceuticals, Inc.	21925 West Field Parkway, Suite 235		Deer Park	Illinois	60010	United States	441614		Designated/Approved
C1-esterase-inhibitor, human, pasteurized	HAEGARDA	02/10/2016	06/11/2020	Treatment of neuromyelitis optica and neuromyelitis optica spectrum disorders	Uplizna is indicated for for the treatment of neuromyelitis optica spectrum disorder (NMOSD) in adult patients who are anti-aquaporin-4 (AQP4) antibody positive.	Horizon Therapeutics Ireland DAC	70St. Stephen’s Green		Dublin 2		D02 E2X4	Ireland	490415		Designated/Approved
cabozantinib	Cometriq	05/22/2014	03/02/2020	Treatment of multiple myeloma	SARCLISA is indicated, in combination with pomalidomide and dexamethasone, for the treatment of adult patients with multiple myeloma who have received at least two prior therapies including lenalidomide and a proteasome inhibitor.	Sanofi U.S. Services, Inc.	50 Binney St.		Cambridge	Massachusetts	2142	United States	431914		Designated/Approved
cabozantinib	Cabometyx	12/20/2006	09/24/2020	Treatment of patients with cystic fibrosis	KALYDECO is indicated for the treatment of cystic fibrosis (CF) in patients age 4 months and older who have one mutation in the CFTR gene that is responsive to ivacaftor potentiation based on clinical and/or in vitro assay data	Vertex Pharmaceuticals, Inc.	50 Northern Avenue		Boston	Massachusetts	2210	United States	228306		Designated/Approved
cabozantinib	CABOMETYX	12/20/2006	12/21/2020	Treatment of patients with cystic fibrosis	treatment of cystic fibrosis (CF) in patients age 4 months and older who have one mutation in the cystic fibrosis transmembrane conductance regulator (CFTR) gene that is responsive to ivacaftor potentiation based on clinical and/or in vitro assay data	Vertex Pharmaceuticals Inc.	50 Northern Ave		Boston	Massachusetts	2210	United States	228306		Designated/Approved
Caffeine	Cafcit	04/18/2011	11/20/2020	Treatment of Hutchinson-Gilford progeria syndrome and progeroid laminopathies	in patients 12 months of age and older with a body surface area (BSA) of 0.39 m2 and above (1) to reduce the risk of mortality in Hutchinson-Gilford Progeria Syndrome (HGPS); and (2) for the treatment of processing-deficient Progeroid Laminopathies with either heterozygous LMNA mutation with progerin-like protein accumulation or homozygous or compound heterozygous ZMPSTE24 mutations	Eiger BioPharmaceuticals, Inc.	2155 Park Boulevard		Palo Alto	California	94306	United States	333411		Designated/Approved
Calcitonin-human for injection	Cibacalcin	02/08/2016	11/23/2020	Treatment of primary hyperoxaluria type 1	treatment of primary hyperoxaluria type 1 (PH1) to lower urinary oxalate levels in pediatric and adult patients	Alnylam Pharmaceuticals, Inc.	300 Third Street		Cambridge	Massachusetts	2142	United States	505315		Designated/Approved
Calcium acetate	Phos-Lo	08/01/2018	06/15/2020	Treatment of small cell lung cancer (SCLC)	Zepzelca (lurbinectedin) is indicated for the treatment of adult patients with metastatic small cell lung cancer (SCLC) with disease progression on or after prior platinum-based chemotherapy.	Jazz Pharmaceuticals Ireland Limited	5th Floor Waterloo Exchange	Waterloo Road	Dublin			Ireland	646018		Designated/Approved
calcium, magnesium, potassium, and sodium oxybates	Xywav	03/18/2013	04/03/2020	Treatment of myelodysplastic syndrome	REBLOZYL is indicated for the treatment of anemia failing an erythropoiesis stimulating agent and requiring 2 or more red blood cell units over 8 weeks in adult patients with very low- to intermediate-risk myelodysplastic syndromes with ring sideroblasts (MDS-RS) or with myelodysplastic/myeloproliferative neoplasm with ring sideroblasts and thrombocytosis (MDS/MPN-RS-T).	Celgene Corporation	86 Morris Avenue		Summit	New Jersey	7901	United States	387112		Designated/Approved
calcium, magnesium, potassium, and sodium oxybates	Xywav	02/11/2005	10/30/2020	For use to facilitate clearance of mucus in patients with bronchiectasis and in patients with cystic fibrosis at risk for bronchiectasis	as add-on maintenance therapy to improve pulmonary function in adult patients 18 years of age and older with cystic fibrosis. Use Bronchitol only for adults who have passed the Bronchitol Tolerance Test.	Chiesi Farmaceutici S.p.A (Chiesi USA, Inc.)	175 Regency Woods Place	Suite 600	Cary	North Carolina	27518	United States	198704		Designated/Approved
calfactant	Infasurf	05/28/2004	09/25/2020	For treatment of hypereosinophilic syndrome	treatment of adult and pediatric patients aged 12 years and older with hypereosinophilic syndrome (HES) for > or = 6 months without an identifiable non-hematologic secondary cause	GlaxoSmithKline LLC	1250 S. Collegeville Road		Collegeville	Pennsylvania	19426	United States	182103		Designated/Approved
canakinumab	Ilaris	02/27/2008	06/26/2020	Treatment of ulcerative colitis in pediatric patients (revised indication 10/21/2010).	Lialda (mesalamine) is indicated for the treatment of mildly to moderately active ulcerative colitis in pediatric patients weighing at least 24 kg.	Takeda Development Center Americas, Inc.	95 Hayden Avenue		Lexington	Massachusetts	2421	United States	253607		Designated/Approved
canakinumab	ILARIS	09/08/2014	04/15/2020	Treatment of upper tract urothelial cell cancers (transitional cell carcinoma of the renal pelvis and ureter)	JELMYTO¿ is indicated for the treatment of adult patients with low-grade Upper Tract Urothelial Cancer (LG-UTUC)	UroGen Pharma, Ltd.	9 Ha'Ta'asiya St., POB 2397		Ra'anana			Israel	445114		Designated/Approved
canakinumab	Ilaris	06/24/2013	11/25/2020	Treatment of neuroblastoma	in combination with granulocyte-macrophage colony-stimulating factor (GM-CSF), for the treatment of pediatric patients 1 year of age and older and adult patients with relapsed or refractory high-risk neuroblastoma in the bone or bone marrow who have demonstrated a partial response, minor response, or stable disease to prior therapy	Y-mAbs Therapeutics, Inc.	750 3rd Avenue	9th Floor	New York	New York	10017	United States	399613		Designated/Approved
canakinumab	ILARIS	08/05/2010	08/06/2020	Treatment of Chagas disease (American Typanosomiasis)caused by T. cruzi	LAMPIT is indicated in pediatric patients (birth to less than 18 years of age and weighing at least 2.5 kg) for the treatment of Chagas disease (American Trypanosomiasis), caused by Trypanosoma cruzi	Bayer HealthCare Pharmaceuticals, Inc.	100 BAYER BLVD		WHIPPANY	New Jersey	7981	United States	310110		Designated/Approved
canakinumab	ILARIS	04/30/2010	04/29/2020	Treatment of ovarian cancer	ZEJULA is indicated for the maintenance treatment of adult patients with advanced epithelial ovarian, fallopian tube, or primary peritoneal cancer who are in a complete or partial response to first-line platinum-based chemotherapy	GlaxoSmithKline, LLC.	1000 Winter St.	Suite 3300	Waltham	Massachusetts	2451	United States	306510		Designated/Approved
canakinumab		09/02/2015	03/10/2020	Treatment of hepatocellular carcinoma	OPDIVO, as a single agent or in combination with ipilimumab, is indicated for the treatment of patients with hepatocellular carcinoma (HCC) who have been previously treated with sorafenib.	Bristol-Myers Squibb Company	P. O. Box 5326		Princeton	New Jersey	8543	United States	489915		Designated/Approved
cannabidiol	Epidiolex	08/22/2016	06/10/2020	Treatment of esophageal cancer	Opdivo (nivolumab) indicated for the treatment of patients with unresectable advanced, recurrent or metastatic esophageal squamous cell carcinoma (ESCC) after prior fluoropyrimidine- and platinum-based chemotherapy.	Bristol-Myers Squibb Company	P. O. Box 5326		Princeton	New Jersey	8543	United States	531016		Designated/Approved
cannabidiol	Epidiolex	08/16/2017	10/02/2020	Treatment of mesothelioma	YERVOY® (ipilimumab), in combination with nivolumab, is indicated for the first-line treatment of adult patients with unresectable malignant pleural mesothelioma.	Bristol-Myers Squibb Company	P. O. Box 5326		Princeton	New Jersey	8543	United States	595917		Designated/Approved
cannabidiol	Epidiolex	08/16/2017	10/02/2020	Treatment of mesothelioma	OPDIVO, in combination with ipilimumab, is indicated for the first-line treatment of adult patients with unresectable malignant pleural mesothelioma.	Bristol-Myers Squibb Company	P. O. Box 5326		Princeton	New Jersey	8543	United States	595917		Designated/Approved
cannabidiol	EPIDIOLEX	06/17/2010	06/26/2020	For the oral treatment of acromegaly	Mycapssa (octreotide) is indicated for the long-term maintenance treatment in acromegaly patients who have responded to and tolerated treatment with octreotide or lanreotide.	Amryt Pharmaceutical DAC	45 Mespil Road		Dublin 4		D04 W2F1	Ireland	309310		Designated/Approved
cannabidiol	EPIDIOLEX	05/15/2018	05/08/2020	Treatment of primary peritoneal cancer	Lynparza is indicated in combination with bevacizumab for the maintenance treatment of adult patients with advanced epithelial ovarian, fallopian tube or primary peritoneal cancer who are in complete or partial response to first-line platinum-based chemotherapy and whose cancer is associated with homologous recombination deficiency (HRD) positive status defined by either: a deleterious or suspect…	AstraZeneca Pharmaceuticals LP	1800 Concord Pike	P. O. Box 8355	Wilmington	Delaware	19803	United States	419013		Designated/Approved
Caplacizumab	CABLIVI	10/16/2013	05/08/2020	Treatment of ovarian cancer	Lynparza is indicated in combination with bevacizumab for the maintenance treatment of adult patients with advanced epithelial ovarian, fallopian tube or primary peritoneal cancer who are in complete or partial response to first-line platinum-based chemotherapy and whose cancer is associated with homologous recombination deficiency (HRD) positive status defined by either: a deleterious or suspect…	AstraZeneca Pharmaceuticals LP	1800 Concord Pike	P. O. Box 8355	Wilmington	Delaware	19803	United States	409213		Designated/Approved
capmatinib		05/15/2018	05/08/2020	Treatment of Fallopian Tube Cancer	Lynparza is indicated in combination with bevacizumab for the maintenance treatment of adult patients with advanced epithelial ovarian, fallopian tube or primary peritoneal cancer who are in complete or partial response to first-line platinum-based chemotherapy and whose cancer is associated with homologous recombination deficiency (HRD) positive status defined by either: a deleterious or suspect…	AstraZeneca Pharmaceuticals LP	1800 Concord Pike	P. O. Box 8355	Wilmington	Delaware	19803	United States	417613		Designated/Approved
capsaicin	Qutenza	09/13/2013	03/06/2020	Treatment of Cushing's disease	ISTURISA is a cortisol synthesis inhibitor indicated for the treatment of adult patients with Cushing¿s disease for whom pituitary surgery is not an option or has not been curative.	Recordati Rare Diseases, Inc	100 Corporate Drive		Lebanon	New Jersey	8833	United States	405113		Designated/Approved
carfilzomib	Kyprolis	09/04/2014	12/18/2020	Treatment of epidermal growth factor receptor mutation-positive non-small cell lung cancer	adjuvant therapy after tumor resection in adult patients with non-small cell lung cancer (NSCLC) whose tumors have epidermal growth factor receptor (EGFR) exon 19 deletions or exon 21 L858R mutations, as detected by an FDA-approved test	AstraZeneca Pharmaceuticals LP	P. O. Box 8355	1800 Concord Pike	Wilmington	Delaware	19803	United States	445214		Designated/Approved
carfilzomib	Kyprolis	03/12/2018	04/17/2020	Treatment of cholangiocarcinoma	PEMAZYRE is indicated for the treatment of adults with previously treated, unresectable locally advanced or metastatic cholangiocarcinoma with a fibroblast growth factor receptor 2 (FGFR2) fusion or other rearrangement as detected by an FDA-approved test	Incyte Corporation	1801 Augustine Cut-Off		Wilmington	Delaware	19803	United States	624117		Designated/Approved
carfilzomib	Kyprolis	05/17/2010	10/13/2020	Treatment of narcolepsy	treatment of excessive daytime sleepiness (EDS) or cataplexy in adult patients with narcolepsy	Harmony Biosciences, LLC	630 W Germantown Pike	Suite 215	Plymouth Meeting	Pennsylvania	19462	United States	307210		Designated/Approved
carfilzomib	Kyprolis	04/04/2018	05/14/2020	Treatment of Kaposi sarcoma	POMALYST (pomalidomide) is indicated for the treatment of adult patients with AIDS-related Kaposi sarcoma (KS) after failure of highly active antiretroviral therapy (HAART); and for the treatment of Kaposi sarcoma (KS) in adult patients who are HIV-negative.	Celgene Corporation	86 Morris Avenue		Summit	New Jersey	7901	United States	635818		Designated/Approved
carglumic acid	Carbaglu	04/11/2018	09/04/2020	Treatment of rearranged during transfection (RET)-rearranged non-small cell lung cancer (NSCLC), JAK1/2-positive NSCLC, or TRKC-positive NSCLC.	treatment of adult patients with metastatic RET fusion-positive non-small cell lung cancer (NSCLC) as detected by an FDA approved test	Genentech, Inc.	1 DNA Way		South San Francisco	California	94080-4990	United States	634318		Designated/Approved
carglumic acid	Carbaglu	05/26/2020	12/01/2020	Treatment of RET-fusion, RET-mutation, and TRKC-positive poorly differentiated thyroid cancer, undifferentiated or anaplastic thyroid cancer, medullary thyroid cancer, and locally advanced or metastatic follicular or papillary thyroid cancer	Treatment of (1) Adult and pediatric patients 12 years of age and older with advanced or metastatic RET-mutant medullary thyroid cancer (MTC) who require systemic therapy; and; (2) Adult and pediatric patients 12 years of age and older with advanced or metastatic RET fusion-positive thyroid cancer who require systemic therapy and who are radioactive iodine-refractory (if radioactive iodine is app…	Genentech, Inc.	1 DNA Way		South San Francisco	California	94080-4990	United States	728519		Designated/Approved
casimersen	Amondys 45	01/04/2017	10/09/2020	Treatment of paroxysmal nocturnal hemoglobinuria	ULTOMIRIS is indicated for the treatment of adult patients with paroxysmal nocturnal hemoglobinuria (PNH).	Alexion Pharmaceuticals Inc.	121 SEAPORT BLVD		BOSTON	Massachusetts	2210	United States	513015		Designated/Approved
cedazuridine and decitabine	Inqovi	10/02/2014	05/15/2020	Treatment of gastrointestinal stromal tumors (GIST)	QINLOCK (ripretinib) is indicated for the treatment of adult patients with advanced gastrointestinal stromal tumor (GIST) who have received prior treatment with 3 or more kinase inhibitors, including imatinib.	Deciphera Pharmaceuticals, LLC	200 Smith Street		Waltham	Massachusetts	2451	United States	447414		Designated/Approved
cenegermin-bkbj	Oxervate	01/04/2017	08/07/2020	Treatment of spinal muscular atrophy	treatment of spinal muscular atrophy (SMA) in patients 2 months of age and older	Genentech, Inc., a Member of the Roche Group	1 DNA Way		South San Francisco	California	94080-4990	United States	548116		Designated/Approved
Centruroides immune F(ab)2	Anascorp	06/30/2014	08/14/2020	Treatment of neuromyelitis optica and neuromyelitis optica spectrum disorder	treatment of neuromyelitis optica spectrum disorder (NMOSD) in adult patients who are anti-aquaporin-4 (AQP4) antibody positive	GENENTECH, INC.	1 DNA WAY		SOUTH SAN FRANCISCO	California	94080	United States	436114		Designated/Approved
Ceramide trihexosidase/alpha-galactosidase A	Fabrazyme	01/05/2015	12/18/2020	Treatment of multiple myeloma	in combination with bortezomib and dexamethasone for the treatment of adult patients with multiple myeloma who have received at least one prior therapy	Karyopharm Therapeutics, Inc.	85 Wells Avenue, Suite 210		Newton	Massachusetts	2459	United States	459014		Designated/Approved
ceritinib	ZYKADIA	05/14/2014	06/22/2020	Treatment of diffuse large B-cell lymphoma	XPOVIO is indicated for the treatment of adult patients with relapsed or refractory diffuse large B-cell lymphoma (DLBCL), not otherwise specified, including DLBCL arising from follicular lymphoma, after at least 2 lines of systemic therapy.	Karyopharm Therapeutics, Inc.	2 Mercer Road		Natick	Massachusetts	1760	United States	436414		Designated/Approved
ceritinib	ZYKADIA	10/30/2019	05/08/2020	Treatment of RET-fusion-positive non-small cell lung cancer	RETEVMO is indicated for the treatment of adult patients with metastatic RET fusion-positive non-small cell lung cancer (NSCLC)	Loxo Oncolocy at Lilly	701 Gateway Boulevard, Suite 420		South San Francisco	California	94080	United States	675218		Designated/Approved
cerliponase alfa	Brineura	11/21/2019	05/08/2020	Treatment of RET fusion-positive or RET mutant thyroid cancers including poorly differentiated thyroid cancer, undifferentiated or anaplastic thyroid cancer, medullary thyroid cancer, and locally advanced or metastatic follicular or papillary thyroid canc	RETEVMO is indicated for the treatment of: ¿ Adult and pediatric patients 12 years of age and older with advanced or metastatic RET-mutant medullary thyroid cancer (MTC) who require systemic therapy; ¿ Adult and pediatric patients 12 years of age and older with advanced or metastatic RET fusion-positive thyroid cancer who require systemic therapy and who are radioactive iodine-refractory (if radi…	Loxo Oncolocy at Lilly	701 Gateway Boulevard, Suite 420		South San Francisco	California	94080	United States	653118		Designated/Approved
cetuximab	Erbitux	02/14/2018	04/10/2020	Treatment of Neurofibromatosis Type 1	KOSELUGO is indicated for the treatment of pediatric patients 2 years of age and older with neurofibromatosis type 1 (NF1) who have symptomatic, inoperable plexiform neurofibromas (PN)	AstraZeneca Pharmaceuticals LP	1800 Concord Pike		Wilmington	Delaware	19803	United States	624017		Designated/Approved
chenodiol	Chenix	04/04/2016	11/25/2020	Treatment of pro-opiomelanocortin (POMC) deficiency due to mutations in the POMC gene	chronic weight management in adult and pediatric patients 6 years of age and older with obesity due to proopiomelanocortin (POMC), proprotein convertase subtilisin/kexin type 1 (PCSK1), or leptin receptor (LEPR) deficiency confirmed by genetic testing demonstrating variants in POMC, PCSK1, or LEPR genes that are interpreted as pathogenic, likely pathogenic, or of uncertain significance (VUS).	Rhythm Pharmaceuticals, Inc.	222 Berkeley St. Suite 1200		Boston	Massachusetts	2116	United States	514815		Designated/Approved
cholic acid	Cholbam	11/27/2017	11/25/2020	Treatment of leptin receptor deficiency	Chronic weight management in adult and pediatric patients 6 years of age and older with obesity due to proopiomelanocortin (POMC), proprotein convertase subtilisin/kexin type 1 (PCSK1), or leptin receptor (LEPR) deficiency confirmed by genetic testing demonstrating variants in POMC, PCSK1, or LEPR genes that are interpreted as pathogenic, likely pathogenic, or of uncertain significance (VUS).	Rhythm Pharmaceuticals, Inc.	222 Berkeley St. Suite 1200		Boston	Massachusetts	2116	United States	613717		Designated/Approved
ciltacabtagene autoleucel)	Carvykti	10/31/2012	08/05/2020	For cleansing of the colon in preparation for colonoscopic diagnosis of colonic disease in children and adolescents	for cleansing of the colon as a preparation for colonoscopy in adult and pediatric patients 12 years of age and older	Braintree Laboratories, Inc.	60 Columbian Street West	PO Box 850929	Braintree	Massachusetts	2185	United States	379212		Designated/Approved
cinacalcet	Sensipar	02/22/2017	03/19/2020	Treatment of pediatric patients with chronic hepatitis C virus infection	EPCLUSA is indicated for the treatment of adults and pediatric patients 6 years of age and older or weighing at least 17 kg with chronic hepatitis C virus (HCV) genotype 1, 2, 3, 4, 5, or 6 infection: without cirrhosis or with compensated cirrhosis; or with decompensated cirrhosis for use in combination with ribavirin.	Gilead Sciences, Inc.	333 Lakeside Drive		Foster City	California	94404	United States	554816		Designated/Approved
cinacalcet	Sensipar	12/01/2014	07/31/2020	Treatment of diffuse large B-cell lymphoma	MONJUVI® is indicated in combination with lenalidomide for the treatment of adult patients with relapsed or refractory diffuse large B-cell lymphoma (DLBCL) not otherwise specified, including DLBCL arising from low grade lymphoma, and who are not eligible for autologous stem cell transplant (ASCT)	MorphoSys AG	Semmelweisstrasse 7		Plannegg			Germany	456014		Designated/Approved
cinacalcet	Sensipar	04/30/2010	12/01/2020	Treatment of the sleep disorder in Smith-Magenis syndrome associated with diurnal melatonin secretion.	Treatment of nighttime sleep disturbances in Smith-Magenis Syndrome (SMS) in pediatric patients 3 to 15 years of age	Vanda Pharmaceuticals, Inc.	9605 Medical Center Drive		Rockville	Maryland	20850	United States	301410		Designated/Approved
Citric acid, glucono-delta-lactone and magnesium carbonate	Renacidin Irrigation	04/30/2010	12/01/2020	Treatment of the sleep disorder in Smith-Magenis syndrome associated with diurnal melatonin secretion.	Treatment of nighttime sleep disturbances in Smith-Magenis Syndrome (SMS) in patients 16 years of age and older	Vanda Pharmaceuticals, Inc.	9605 Medical Center Drive		Rockville	Maryland	20850	United States	301410		Designated/Approved
Cladribine	Leustatin Injection	11/14/2017	06/18/2020	Treatment of follicular lymphoma	TAZVERIK (tazemetostat) is indicated for: the treatment of adult patients with relapsed or refractory (R/R) follicular lymphoma (FL) whose tumors are positive for an EZH2 mutation as detected by an FDA-approved test and who have received at least 2 prior systemic therapies; and the treatment of adult patients with R/R FL who have no satisfactory alternative treatment options.	Epizyme, Inc.	400 Technology Square	4th Floor	Cambridge	Massachusetts	2139	United States	607017		Designated/Approved
clobazam	Onfi	06/15/2017	01/23/2020	Treatment of soft tissue sarcoma	TAZVERIK is indicated for the treatment of adults and pediatric patients aged 16 years and older with metastatic or locally advanced epithelioid sarcoma not eligible for complete resection.	Epizyme, Inc.	400 Technology Square	4th Floor	Cambridge	Massachusetts	2139	United States	578417		Designated/Approved
clofarabine	Clolar	05/06/2013	01/21/2020	Treatment of active thyroid eye disease	TEPEZZA is indicated for the treatment of Thyroid Eye Disease.	Horizon Therapeutics Ireland DAC	Connaught House, 1st Floor	1 Burlington Road	Dublin	Ireland	DO4 C5Y6	Ireland	387812		Designated/Approved
Clofazimine	Lamprene	06/15/2017	12/21/2020	Treatment of cystic fibrosis (CF)	treatment of cystic fibrosis (CF) in patients age 6 years and older who are homozygous for the F508del mutation or who have at least one mutation in the cystic fibrosis transmembrane conductance regulator (CFTR) gene that is responsive to tezacaftor/ivacaftor based on in vitro data and/or clinical evidence	Vertex Pharmaceuticals Inc.	50 Northern Avenue		Boston	Massachusetts	2210	United States	577517		Designated/Approved
Clonidine	Duraclon	04/15/2015	06/30/2020	Treatment of fatty acid oxidation disorders	DOJOLVI is indicated as a source of calories and fatty acids for the treatment of pediatric and adult patients with molecularly confirmed long-chain fatty acid oxidation disorders (LC-FAOD).	Ultragenyx Pharmaceutical, Inc.	60 Leveroni Court		Novato	California	94949	United States	474015		Designated/Approved
Coagulation factor IX	Mononine	06/05/2017	04/17/2020	Treatment of breast cancer patients with brain metastases.	TUKYSA is indicated in combination with trastuzumab and capecitabine for treatment of adult patients with advanced unresectable or metastatic HER2-positive breast cancer, including patients with brain metastases, who have received one or more prior anti-HER2-based regimens in the metastatic setting.	Seagen Inc.	21823 30th Drive Southeast		Bothell	Washington	98021	United States	570716		Designated/Approved
Coagulation Factor IX (human)	AlphaNine	01/12/2017	08/12/2020	Treatment of Duchenne Muscular Dystrophy	VILTEPSO is indicated for the treatment of Duchenne muscular dystrophy (DMD) in patients who have a confirmed mutation of the DMD gene that is amenable to exon 53 skipping	NS Pharma, Inc.	140 East Ridgewood Avenue, Suite 280S		Paramus	New Jersey	7652	United States	565616		Designated/Approved
Coagulation Factor IX (recombinant)	BeneFix	05/13/2015	11/21/2019	Treatment of chronic lymphocytic leukemia (CLL).	CALQUENCE is indicated for the treatment of adult patients with chronic lymphocytic leukemia (CLL) or small lymphocytic lymphoma (SLL).	Acerta Pharma, LLC (a member of the AstraZeneca Group)	121 Oyster Point Boulevard		South San Francisco	California	94080	United States	477415		Designated/Approved
coagulation factor IX (recombinant)	RIXUBIS	12/13/2010	03/29/2019	Treatment of acute herpetic keratitis caused by Herpes Simplex Virus type 1 and 2	AVACLYR is a sterile topical antiviral indicated for the treatment of acute herpetic keratitis (dendritic ulcers) in patients with herpes simplex (HSV-1 and HSV-2) virus.	Fera Pharmaceuticals	134 Birch Hill Road		Locust Valley	New York	11560	United States	325010		Designated/Approved
Coagulation Factor IX (recombinant)	BeneFix	07/17/2008	10/08/2019	Treatment of erythropoietic porphyrias	SCENESSE® is indicated to increase pain free light exposure in adult patients with a history of phototoxic reactions from erythropoietic protoporphyria (EPP)	Clinuvel Inc.	P. O. Box 94026		Menlo Park	California	94026	United States	263208		Designated/Approved
coagulation factor IX (recombinant)	RIXUBIS	01/17/2013	07/19/2019	Treatment of Behcet's disease	OTEZLA is indicated for the treatment of adult patients with oral ulcers associated with Behçet¿s Disease.	Amgen Inc.	One Amgen Center Drive	Mailstop: 27-2-D	Thousand Oaks	California	91320	United States	384812		Designated/Approved
coagulation factor IX (recombinant)	BeneFIX	10/13/2016	03/18/2019	Treatment of small cell lung cancer (SCLC)	TECENTRIQ®, in combination with carboplatin and etoposide, is indicated for the first-line treatment of adult patients with extensive-stage small cell lung cancer (ES-SCLC)	Genentech, Inc.	1 DNA Way		South San Francisco	California	94080	United States	541216		Designated/Approved
Coagulation factor IX (recombinant), Fc fusion protein	ALPROLIX	09/01/2011	06/26/2019	Treatment of idiopathic thrombocytopenic purpura	DOPTELET is indicated for the treatment of thrombocytopenia in adult patients with chronic immune thrombocytopenia who have had an insufficient response to a previous treatment	Sobi, Inc.	240 Leigh Farm Road	Suite 245	Durham	North Carolina	27707	United States	325110		Designated/Approved
Coagulation Factor IX (Recombinant), GlycoPEGylated	Rebinyn	12/16/1991	09/18/2019	Treatment of intractable spasticity due to multiple sclerosis or spinal cord injury.	Treatment of spasticity resulting from multiple sclerosis, particularly for the relief of flexor spasms and concomitant pain, clonus, and muscular rigidity. OZOBAX may also be of some value in patients with spinal cord injuries and other spinal cord diseases.	Metacel Pharmaceuticals, LLC	244 E Washington Street		Athens	Georgia	30601	United States	64091		Designated/Approved
Coagulation factor VIIa (recombinant)	NovoSeven	01/10/2005	08/09/2019	Treatment of active tuberculosis	SIRTURO is a diarylquinoline antimycobacterial drug indicated as part of combination therapy in the treatment of adult and pediatric patients (12 to less than 18 years of age and weighing at least 30 kg) with pulmonary multi-drug resistant tuberculosis (MDR-TB). Reserve SIRTURO for use when an effective treatment regimen cannot otherwise be provided.	Janssen Research & Development, LLC	920 Route 202 South		Raritan	New Jersey	8869	United States	199304		Designated/Approved
coagulation factor VIIa (recombinant)	NovoSeven RT	05/17/2017	06/18/2019	Treatment of Human Immunodeficiency Virus type 1 infection in pediatric patients	BIKTARVY® is indicated as a complete regimen for the treatment of human immunodeficiency virus type 1 (HIV-1) infection in adults and pediatric patients weighing at least 25 kg who have no antiretroviral treatment history or to replace the current antiretroviral regimen in those who are virologically-suppressed (HIV-1 RNA less than 50 copies per mL) on a stable antiretroviral with no history of t…	Gilead Sciences, Inc.	333 Lakeside Drive		Foster City	California	94404	United States	559316		Designated/Approved
Coagulation factor VIIa (recombinant)	NovoSeven	12/06/1991	06/20/2019	Treatment of dynamic muscle contracture in pediatric cerebral palsy patients	BOTOX is indicated for the treatment of upper limb spasticity in pediatric patients 2 to 17 years of age.	Allergan, Inc.	2525 Dupont Drive	T1-2A	Irvine	California	92623	United States	56591		Designated/Approved
Coagulation Factor VIIa (Recombinant)	NovoSeven	07/31/2012	12/20/2019	For use as an aid in ophthalmic surgery by selectively staining the internal limiting membrane	TissueBlue (Brilliant Blue G Ophthalmic Solution) 0.025% is indicated to selectively stain the internal limiting membrane (ILM).	Dutch Ophthalmic Research Center International BV	P.O. Box 43		Zuidland			Netherlands	341811		Designated/Approved
Coagulation factor VIIa (recombinant)	NovoSeven	12/14/2009	09/27/2019	Treatment of X-linked hypophosphatemia (formerly known as vitamin D-resistant rickets)	CRYSVITA is indicated for the treatment of X-linked hypophosphatemia (XLH) in adult and pediatric patients 6 months of age and older.	Kyowa Kirin, Inc.	135 US Highway 202/206	Suite 6	Bedminster	New Jersey	7921	United States	296109		Designated/Approved
Coagulation factor VIIa (recombinant)	NovoSeven	03/02/2017	01/14/2019	Treatment of hepatocellular carcinoma.	CABOMETYX is indicated for the treatment of patients with hepatocellular carcinoma (HCC) who have been previously treated with sorafenib.	Exelixis, Inc.	1851 Harbor Bay Parkway		Alameda	California	94502	United States	552916		Designated/Approved
Coagulation factor VIIa (recombinant)	NovoSeven	04/14/2009	02/06/2019	Treatment of thrombotic thrombocytopenic purpura	CABLIVI is indicated for the treatment of adult patients with acquired thrombotic thrombocytopenic purpura (aTTP), in combination with plasma exchange and immunosuppressive therapy.	Ablynx, a wholly owned subsidiary of Sanofi Group	55 Corporate Drive		Bridgewater	New Jersey	8807	United States	277909		Designated/Approved
Coagulation factor X (human)	COAGADEX	06/15/2017	10/03/2019	Treatment of human immunodeficiency virus type 1 (HIV-1) infection in pediatric patients	TYBOST is a CYP3A inhibitor indicated to increase systemic exposure of atazanavir or darunavir (once daily dosing regimen) in combination with other antiretroviral agents in the treatment of HIV-1 infection in pediatric patients weighing at least 35 kg coadminstered with atazanavir or weighing at least 40 kg coadministered with darunavir.	Gilead Sciences, Inc.	333 Lakeside Drive		Foster City	California	94404	United States	577917		Designated/Approved
Coagulation factor X (human)	COAGADEX	06/15/2017	08/22/2019	Treatment of human immunodeficiency virus type 1 (HIV-1) infection in pediatric patients	TYBOST is a CYP3A inhibitor indicated to increase systemic exposure of atazanavir in combination with other antiretroviral agents in the treatment of HIV-1 infection in pediatric patients weighing at least 35 kg	Gilead Sciences, Inc.	333 Lakeside Drive		Foster City	California	94404	United States	577917		Designated/Approved
Coagulation factor Xa (recombinant), inactivated-zhzo	ANDEXXA	07/22/2008	11/15/2019	Treatment of sickle cell disease	ADAKVEO® is indicated to reduce the frequency of vasoocclusive crises (VOCs) in adults and pediatric patients aged 16 years and older with sickle cell disease.	Novartis Pharmaceuticals Corporation	One Health Plaza	Building 337 B11.3D	East Hanover	New Jersey	07936-	United States	259708		Designated/Approved
coagulation factor XIII A-subunit (recombinant)	TRETTEN	05/06/2013	09/26/2019	Treatment of multiple myeloma	Treatment of adult patients with multiple myeloma in combination with lenalidomide and dexamethasone in newly diagnosed patients who are ineligible for autologous stem cell transplant (ASCT) and in patients with relapsed or refractory multiple myeloma who have received at least 1 prior therapy; in combination with bortezomib, melphalan and prednisone in newly diagnosed patients who are ineligible…	Janssen Biotech, Inc.	920 Route 202 South	PO Box 300	Raritan	New Jersey	8869	United States	397113		Designated/Approved
cobicistat	Tybost®	05/06/2013	06/27/2019	Treatment of multiple myeloma	DARZALEX is indicated for the treatment of adult patients with multiple myeloma in combination with lenalidomide and dexamethasone in newly diagnosed patients who are ineligible for autologous stem cell transplant and in patients with relapsed or refractory multiple myeloma who have received at least one prior therapy.	Janssen Biotech, Inc.	920 Route 202 South	PO Box 300	Raritan	New Jersey	8869	United States	397113		Designated/Approved
cobicistat	Tybost®	08/16/2013	06/07/2019	Treatment of Duchenne muscular dystrophy	EMFLAZA is indicated for the treatment of Duchenne muscular dystrophy (DMD) in patients 2 years of age and older.	PTC Therapeutics, Inc.	100 Corporate Court		South Plainfield	New Jersey	7080	United States	403413		Designated/Approved
cobimetinib		03/26/2018	10/03/2019	Treatment of multiple myeloma (MM)	HEMADY is indicated in combination with other anti-myeloma products for the treatment of adults with multiple myeloma	Dexcel Pharma Technologies Ltd	Dexcel Street		Or Akiva	Haifa District		Israel	626318		Designated/Approved
coccidioidin SD Skin Test Antigen		06/24/2013	06/27/2019	Treatment of neuromyelitis optica	Soliris is indicated for the treatment of neuromyelitis optica spectrum disorder (NMOSD) in adult patients who are anti-aquaporin-4 (AQP4) antibody positive.	Alexion Pharmaceuticals, Inc.	121 Seaport Boulevard		Boston	Massachusetts	2210	United States	398713		Designated/Approved
colchicine	Colcrys	08/29/2018	10/21/2019	Treatment of Cystic Fibrosis	TRIKAFTA is indicated for the treatment of cystic fibrosis (CF) in patients aged 12 years and older who have at least one F508del mutation in the cystic fibrosis transmembrane conductance regulator (CFTR) gene	Vertex Pharmaceuticals Inc.	50 Northern Avenue		Boston	Massachusetts	2210	United States	647618		Designated/Approved
Colfosceril palmitate, cetyl alcohol, tyloxapol	Exosurf Neonatal for Intratracheal Suspension	02/03/2015	08/15/2019	Treatment of TrkA-positive, TrkB-positive, TrkC-positive ROS1-positive or ALK-positive non-small cell lung cancer	ROZLYTREK is indicated for the treatment of adult patients with metastatic non-small cell lung cancer (NSCLC) whose tumors are ROS1-positive.	Genentech, Inc.	1 DNA Way	MS#241A	South San Francisco	California	94080	United States	462914		Designated/Approved
collagenase clostridium histolyticum	XIAFLEX	07/05/2017	08/15/2019	Treatment of NTRK fusion-positive solid tumors	ROZLYTREK is indicated for the treatment of adult and pediatric patients 12 years of age and older with solid tumors that have a neurotrophic tyrosine receptor kinase (NTRK) gene fusion without a known acquired resistance mutation, are metastatic or where surgical resection is likely to result in severe morbidity, and have either progressed following treatment or have no satisfactory alternative …	Genentech, Inc.	1 DNA Way	MS#241A	South San Francisco	California	94080	United States	587117		Designated/Approved
collagenase clostridium histolyticum	Xiaflex	05/18/2009	08/16/2019	Treatment of secondary and primary myelofibrosis	INREBIC® is indicated for the treatment of adult patients with intermediate-2 or high-risk primary or secondary (post-polycythemia vera or post-essential thrombocythemia) myelofibrosis (MF).	Impact Biomedicines, Inc. a wholly-owned subsidiary of Celgene Corporation	86 Morris Avenue		Summit	New Jersey	7901	United States	279409		Designated/Approved
Combination of nivolumab and ipilimumab		10/25/2013	08/21/2019	The management of neuroendocrine tumors	Ga 68 DOTATOC Injection is indicated for use with positron emission tomography (PET) for the localization of somatostatin receptor positive neuroendocrine tumors (NETs) in adult and pediatric patients.	University of Iowa Hospital & Clinics	Department of Radiology/PET Imaging Center	200 Hawkins Drive	Iowa City	Iowa	52242	United States	409513		Designated/Approved
copanlisib	ALIQOPA	08/29/2016	11/20/2019	Treatment of acute hepatic porphyria	GIVLAARI is indicated for the treatment of adults with acute hepatic porphyria (AHP).	Alnylam Pharmaceuticals, Inc.	101 Main Street		Cambridge	Massachusetts	2142	United States	535516		Designated/Approved
copper Cu 64 dotatate	Detectnet	01/09/2017	04/30/2019	Treatment of pediatric patients with chronic hepatitis C virus infection	MAVYRET is indicated for the treatment of adult and pediatric patients 12 years and older or weighing at least 45 kg with chronic hepatitis C virus (HCV) genotype 1, 2, 3, 4, 5 or 6 infection without cirrhosis or with compensated cirrhosis (Child-Pugh A). MAVYRET is also indicated for the treatment of adult and pediatric patients 12 years and older or weighing at least 45 kg with HCV genotype 1 i…	AbbVie, Inc.	1 North Waukegan Road		North Chicago	Illinois	60044	United States	550516		Designated/Approved
Corticorelin ovine triflutate	Acthrel	05/22/2018	12/12/2019	Treatment of Duchenne muscular dystrophy (DMD)	VYONDYS 53 is indicated for the treatment of Duchenne muscular dystrophy (DMD) in patients who have a confirmed mutation of the DMD gene that is amenable to exon 53 skipping.	Sarepta Therapeutics, Inc.	215 First Street		Cambridge	Massachusetts	2142	United States	636818		Designated/Approved
crizanlizumab	ADAKVEO	03/23/2016	04/22/2019	Treatment of pediatric patients (0 through 16 years of age) with dilated cardiomyopathy.	Corlanor is indicated for the treatment of stable symptomatic heart failure due to dilated cardiomyopathy (DCM) in pediatric patients aged 6 months and older, who are in sinus rhythm with an elevated heart rate.	Amgen, Inc.,	1 Amgen Center Drive	Mail Stop 27-2-D	Thousand Oaks	California	91320	United States	511915		Designated/Approved
crizotinib	Xalkori	12/20/2006	04/29/2019	Treatment of patients with cystic fibrosis	KALYDECO is a cystic fibrosis transmembrane conductance regulator (CFTR) potentiator indicated for the treatment of cystic fibrosis (CF) in patients age 6 months and older who have one mutation in the CFTR gene that is responsive to ivacaftor potentiation based on clinical and/or in vitro assay data	Vertex Pharmaceuticals, Inc.	50 Northern Avenue		Boston	Massachusetts	2210	United States	228306		Designated/Approved
crizotinib	Xalkori	06/09/2015	05/02/2019	Treatment of acute myeloid leukemia (AML)	TIBSOVO is indicated for the treatment of newly-diagnosed acute myeloid leukemia (AML) with a susceptible isocitrate dehydrogenase-1 (IDH1) mutation as detected by an FDA-approved test in adult patients who are >= 75 years old or who have comorbidities that preclude use of intensive induction chemotherapy.	Servier Pharmaceuticals LLC	200 Pier Four Blvd		Boston	Massachusetts	2210	United States	481515		Designated/Approved
crizotinib	Xalkori	10/12/2016	08/28/2019	Treatment of chronic hepatitis C virus (HCV) infection in pediatric patients	HARVONI is indicated for the treatment of adults and pediatric patients 3 years of age and older with chronic hepatitis C virus (HCV) genotype 1, 4, 5, or 6 infection without cirrhosis or with compensated cirrhosis, genotype 1 infection with decompensated cirrhosis, for use in combination with ribavirin, and genotype 1 or 4 infection who are liver transplant recipients without cirrhosis or with c…	Gilead Sciences, Inc.	333 Lakeside Drive		Foster City	California	94404	United States	535916		Designated/Approved
crizotinib	Xalkori	10/12/2016	08/28/2019	Treatment of chronic hepatitis C virus (HCV) infection in pediatric patients	HARVONI is indicated for the treatment of adults and pediatric patients 3 years of age and older with chronic hepatitis C virus (HCV) genotype 1, 4, 5, or 6 infection without cirrhosis or with compensated cirrhosis, genotype 1 infection with decompensated cirrhosis, for use in combination with ribavirin, and genotype 1 or 4 infection who are liver transplant recipients without cirrhosis or with c…	Gilead Sciences, Inc.	333 Lakeside Drive		Foster City	California	94404	United States	535916		Designated/Approved
Cromolyn sodium	Gastrocrom	04/29/2015	05/28/2019	Treatment of extranodal marginal zone lymphoma of mucosa-associated lymphoid tissue	REVLIMID in combination with a rituximab product, is indicated for the treatment of adult patients with previously treated marginal zone lymphoma (MZL).	Celgene Corporation	86 Morris Avenue		Summit	New Jersey	7901	United States	476115		Designated/Approved
Cromolyn sodium 4% ophthalmic solution	Opticrom 4% ophthalmic solution	09/17/2013	05/28/2019	Treatment of follicular lymphoma	REVLIMID in combination with a rituximab product, is indicated for the treatment of adult patients with previously treated follicular lymphoma (FL).	Celgene Corporation	86 Morris Avenue		Summit	New Jersey	7901	United States	390813		Designated/Approved
Crotalidae Immune F(ab')2 (Equine)	Anavip	01/04/2017	05/28/2019	Treatment of splenic marginal zone lymphoma	REVLIMID in combination with a rituximab product, is indicated for the treatment of adult patients with previously treated marginal zone lymphoma (MZL).	Celgene Corporation	86 Morris Avenue		Summit	New Jersey	7901	United States	475915		Designated/Approved
cyclosporine	Verkazia	01/04/2017	05/28/2019	Treatment of nodal marginal zone lymphoma	REVLIMID in combination with a rituximab product, is indicated for the treatment of adult patients with previously treated marginal zone lymphoma (MZL).	Celgene Corporation	86 Morris Avenue		Summit	New Jersey	7901	United States	476015		Designated/Approved
Cysteamine	Cystagon	03/11/2013	11/08/2019	Treatment of B-thalassemia	REBLOZYL is indicated for the treatment of anemia in adult patients with beta thalassemia who require regular red blood cell (RBC) transfusions.	Celgene Corporation	86 Morris Avenue		Summit	New Jersey	7901	United States	389813		Designated/Approved
cysteamine enteric coated	PROCYSBI	07/14/2011	06/06/2019	Treatment of Churg-Strauss Syndrome	NUCALA prefilled autoinjector and single syringe device is indicated for the treatment of adult patients with eosinophilic granulomatosis with polyangiitis (EGPA).	GlaxoSmithKline LLC	Corporation Service Company	1250 S. Collegeville Rd.	Collegeville	Pennsylvania	19426	United States	345111		Designated/Approved
cysteamine enteric coated	PROCYSBI	10/20/2009	05/17/2019	Rescue treatment of seizures in patients who require control of intermittent bouts of increased seizure activity (e.g. acute repetitive seizures, seizure clusters)	NAYZILAM is indicated for the acute treatment of intermittent, stereotypic episodes of frequent seizure activity (i.e., seizure clusters, acute repetitive seizures) that are distinct from a patient¿s usual seizure pattern in patients with epilepsy 12 years of age and older.	UCB, Inc.	1950 Lake Park Drive	Building 2100	Smyrna	Georgia	30080	United States	277809		Designated/Approved
cysteamine enteric coated	PROCYSBI	07/06/2016	09/06/2019	Treatment of systemic sclerosis (including the associated interstitial lung disease).	OFEV is indicated to slow the rate of decline in pulmonary function in patients with systemic sclerosis associated interstitial lung disease (SSc-ILD).	Boehringer Ingelheim Pharmaceuticals, Inc.	900 Ridgebury Road	P. O. Box 368	Ridgefield	Connecticut	6877	United States	528516		Designated/Approved
cysteamine enteric coated	PROCYSBI	04/30/2010	10/23/2019	Treatment of ovarian cancer	ZEJULA® is indicated for the treatment of adult patients with advanced ovarian, fallopian tube, or primary peritoneal cancer who have been treated with three or more prior chemotherapy regimens and whose cancer is associated with homologous recombination deficiency (HRD) positive status defined by either, (1) a deleterious or suspected deleterious BRCA mutation, or (2) genomic instability and who…	GlaxoSmithKline, LLC.	1000 Winter St.	Suite 3300	Waltham	Massachusetts	2451	United States	306510		Designated/Approved
Cysteamine hydrochloride	Cystaran	06/18/2012	12/20/2019	Treatment of persistent pulmonary hypertension in newborns	GENOSYL® is indicated to improve oxygenation and reduce the need for extracorporeal membrane oxygenation in term and near-term (>34 weeks gestation) neonates with hypoxic respiratory failure associated with clinical or echocardiographic evidence of pulmonary hypertension in conjunction with ventilatory support and other appropriate agents.	VERO BIOTECH	387 Technology Circle, Suite 125		Atlanta	Georgia	30313	United States	368512		Designated/Approved
Cytarabine liposomal	DepoCyt	10/11/2018	12/27/2019	Treatment of pancreatic cancer	Lynparza is indicated for the maintenance treatment of adult patients with deleterious or suspected deleterious gBRCAm metastatic pancreatic adenocarcinoma whose disease has not progressed on at least 16 weeks of a first-line platinum-based chemotherapy regimen. Select patients for therapy based on an FDA-approved companion diagnostic for Lynparza.	AstraZeneca Pharmaceuticals LP	1800 Concord Pike	P.O. Box 8355	Wilmington	Delaware	19803	United States	655318		Designated/Approved
Cytarabine:daunorubicin liposome injection; daunorubicin and cytarabine (liposome); daunorubicin and cytarabine liposome for injection	VYXEOS ; Vyxeos ; Vyxeos	09/30/2014	05/24/2019	Treatment of spinal muscular atrophy	Indicated for the treatment of pediatric patients less than 2 years of age with spinal muscular atrophy (SMA) with bi-allelic mutations in the survival motor neuron 1 (SMN1) gene.	AveXis, Inc.	2275 Half Day Road	Suite 200	Bannockburn	Illinois	60015	United States	444714		Designated/Approved
Cytarabine:daunorubicin liposome injection; daunorubicin and cytarabine (liposome); daunorubicin and cytarabine liposome for injection	VYXEOS ; Vyxeos ; Vyxeos	10/03/2017	06/17/2019	Treatment of Small Cell Lung Cancer	KEYTRUDA is indicated for the treatment of patients with metastatic small cell lung cancer (SCLC) with disease progression on or after platinum-based chemotherapy and at least one other prior line of therapy. (Indication withdrawn)	Merck Sharp & Dohme, LLC	126 East Lincoln Ave.	P.O. Box 2000	Rahway	New Jersey	7065	United States	605417		Designated/Approved
Cytomegalovirus immune globulin (human)	CytoGam	06/15/2017	07/30/2019	Treatment of esophageal carcinoma	KEYTRUDA is indicated for the treatment of patients with recurrent locally advanced or metastatic squamous cell carcinoma of the esophagus whose tumors express PD-L1 (CPS =10) as determined by an FDA-approved test, with disease progression after one or more prior lines of systemic therapy.	Merck Sharp & Dohme, LLC	126 East Lincoln Ave.	P.O. Box 2000	Rahway	New Jersey	7065	United States	578717		Designated/Approved
d6-tetrabenazine, deutetrabenazine	Austedo	11/19/2012	02/15/2019	Treatment of Stage IIB through IV malignant melanoma	KEYTRUDA is indicated for the adjuvant treatment of patients with melanoma with involvement of lymph node(s) following complete resection.	Merck Sharp & Dohme LLC	126 East Lincoln Ave.	P.O. Box 2000	Rahway	New Jersey	7065	United States	381012		Designated/Approved
dabrafenib	TAFINLAR	02/14/2014	08/02/2019	Treatment of pigmented villonodular synovitis/giant cell tumor of the tendon sheath	TURALIO is indicated for the treatment of adult patients with symptomatic tenosynovial giant cell tumor (TGCT) associated with severe morbidity or functional limitations and not amenable to improvement with surgery.	Daiichi Sankyo, Inc.	211 Mount Airy Road		Basking Ridge	New Jersey	7920	United States	419913		Designated/Approved
dabrafenib and trametinib	Tafinlar(r) Capsules a nd Mekinist(r) Tablets	05/17/2010	08/14/2019	Treatment of narcolepsy	WAKIX is indicated for the treatment of excessive daytime sleepiness (EDS) in adult patients with narcolepsy	Harmony Biosciences, LLC	630 W Germantown Pike	Suite 215	Plymouth Meeting	Pennsylvania	19462	United States	307210		Designated/Approved
dabrafenib and trametinib	Mekinist	12/12/2016	06/10/2019	Treatment of diffuse large B-cell lymphoma	POLIVY in combination with bendamustine and a rituximab product is indicated for the treatment of adult patients with relapsed or refractory diffuse large B-cell lymphoma (DLBCL), not otherwise specified, after at least two prior therapies.	Genentech, Inc.	1 DNA Way	MS# 451A	South San Francisco	California	94080	United States	547416		Designated/Approved
dabrafenib and trametinib	Tafinlar(r) Capsules a nd Mekinist(r) Tablets	07/05/2007	08/14/2019	Treatment of tuberculosis	Pretomanid tablet is indicated, as part of a combination regimen with bedaquiline and linezolid for the treatment of adults with pulmonary extensively drug resistant (XDR) or treatment-intolerant or nonresponsive multidrug-resistant (MDR) tuberculosis (TB).	Global Alliance for TB Drug Development	40 Wall Street	24th Floor	New York	New York	10005	United States	243107		Designated/Approved
Daclizumab	Zenapax	11/04/2011	05/10/2019	Treatment of hepatocellular carcinoma	CYRAMZA, as a single agent, is indicated for the treatment of patients with hepatocellular carcinoma (HCC) who have an alpha fetoprotein (AFP) of >=400 ng/mL and have been treated with sorafenib.	Eli Lilly and Company	Lilly Corporate Center		Indianapolis	Indiana	46285	United States	353911		Designated/Approved
dacomitinib	VIZIMPRO	01/23/2018	11/22/2019	Treatment of amyotrophic lateral sclerosis (ALS)	EXSERVAN is indicated for the treatment of amyotrophic lateral sclerosis (ALS).	Aquestive Therapeutics	30 Technology Drive South		Warren	New Jersey	7059	United States	563216		Designated/Approved
dalfampridine	Ampyra	09/15/2016	12/13/2019	Treatment of amyotrophic lateral sclerosis (ALS).	TIGLUTIK is indicated for the treatment of amyotrophic lateral sclerosis (ALS).	Italfarmaco SpA	54 Via dei Lavoratori		Cinisello Balsamo	Lombardia	20092	Italy	508715		Designated/Approved
dantrolene sodium suspension for injection	RYANODEX	02/14/2006	09/27/2019	Treatment of patients with anti-neutrophil cytoplasmic antibody-associated vasculitis (Wegener's Granulomatosis, Microscopic Polyangiitis, and Churg-Strauss Syndrome)	RITUXAN, in combination with glucocorticoids, is indicated for the treatment of adult and pediatric patients 2 years of age and older with Granulomatosis with Polyangiitis (GPA) (Wegener?s Granulomatosis) and Microscopic Polyangiitis (MPA)	Genentech, Inc.	1 DNA Way		South San Francisco	California	94080	United States	216305		Designated/Approved
daratumumab	Darzalex	03/27/2003	10/17/2019	Treatment of immune thrombocytopenic purpura	Nplate is indicated for the treatment of thrombocytopenia in adult patients with immune thrombocytopenia (ITP) who have had an insufficient response to corticosteroids, immunoglobulins, or splenectomy	Amgen, Inc.	One Amgen Center Drive	Mail Stop: 27-2-D	Thousand Oaks	California	91320	United States	165402		Designated/Approved
daratumumab	Darzalex	11/03/2016	05/24/2019	Treatment of graft versus host disease	Treatment of steroid-refractory acute graft-versus-host disease (GVHD) in adult and pediatric patients 12 years and older.	Incyte Corporation	1801 Augustine Cut-Off		Wilmington	Delaware	19803	United States	542716		Designated/Approved
daratumumab	Darzalex	01/05/2015	07/03/2019	Treatment of multiple myeloma	XPOVIO is indicated in combination with dexamethasone for the treatment of adult patients with relapsed or refractory multiple myeloma (RRMM) who have received at least four prior therapies and whose disease is refractory to at least two proteasome inhibitors, at least two immunomodulatory agents, and an anti-CD38 monoclonal antibody.	Karyopharm Therapeutics, Inc.	85 Wells Avenue, Suite 210		Newton	Massachusetts	2459	United States	459014		Designated/Approved
daratumumab	Darzalex	10/25/2016	08/28/2019	Treatment of pediatric chronic hepatitis C virus infection	SOVALDI is indicated for the treatment of chronic HCV genotype 2 or 3 infection in pediatric patients 3 years of age and older without cirrhosis or with compensated cirrhosis for use in combination with ribavirin	Gilead Sciences, Inc.	333 Lakeside Drive		Foster City	California	94404	United States	541716		Designated/Approved
daratumumab	Darzalex	10/25/2016	08/28/2019	Treatment of pediatric chronic hepatitis C virus infection	SOVALDI is indicated for the treatment of chronic HCV genotype 2 or 3 infection in pediatric patients 3 years of age and older without cirrhosis or with compensated cirrhosis for use in combination with ribavirin	Gilead Sciences, Inc.	333 Lakeside Drive		Foster City	California	94404	United States	541716		Designated/Approved
daratumumab	Darzalex	08/20/2012	06/17/2019	Treatment of narcolepsy	SUNOSI is indicated to improve wakefulness in adult patients with excessive daytime sleepiness associated with narcolepsy	Axsome Malta, Ltd.	78 Mill Street, Zone 5, Central Business District		Qormi		CBD 5090	Malta	375112		Designated/Approved
daratumumab	Darzalex	02/17/2012	05/03/2019	Treatment of symptomatic transthyretin (TTR) amyloid cardiomyopathy.	VYNDAQEL and VYNDAMAX are indicated for the treatment of the cardiomyopathy of wild type or hereditary transthyretin-mediated amyloidosis (ATTR-CM) in adults to reduce cardiovascular mortality and cardiovascular-related hospitalization.	FoldRx Pharmaceuticals, Inc., a subsidiary of Pfizer Inc.	445 Eastern Point Road		Groton	Connecticut	6340	United States	363312		Designated/Approved
daratumumab and hyaluronidase-fihj	Darzalex Faspro	06/29/2000	05/16/2019	Treatment of short bowel syndrome.	GATTEX® is indicated for the treatment of adults and pediatric patients 1 year of age and older with Short Bowel Syndrome (SBS) who are dependent on parenteral support.	Takeda Pharmaceuticals U.S.A., Inc.	95 Hayden Avenue		Lexington	Massachusetts	2421	United States	126999		Designated/Approved
Dasatinib	Sprycel	06/15/2017	06/21/2019	Treatment of cystic fibrosis (CF)	SYMDEKO® is indicated for the treatment of patients with cystic fibrosis (CF) age 6 years and older who are homozygous for the F508del mutation or who have at least one mutation in the cystic fibrosis transmembrane conductance regulator (CFTR) gene that is responsive to tezacaftor/ivacaftor based on in vitro data and/or clinical evidence.	Vertex Pharmaceuticals Inc.	50 Northern Avenue		Boston	Massachusetts	2210	United States	577517		Designated/Approved
dasatinib	Sprycel	01/17/1986	06/28/2019	Prevention of cystine nephrolithiasis in patients with homozygous cystinuria.	THIOLA is indicated, in combination with high fluid intake, alkali, and diet modification, for the prevention of cystine stone formation in adults and pediatric patients 20 kg and greater with severe homozygous cystinuria, who are not responsive to these measures alone.	Mission Pharmacal Company	P.O. Box 786099		San Antonio	Texas	78278	United States	12386		Designated/Approved
Dasatinib	Sprycel	01/17/1986	06/28/2019	Prevention of cystine nephrolithiasis in patients with homozygous cystinuria.	THIOLA EC is indicated, in combination with high fluid intake, alkali, and diet modification, for the prevention of cystine stone formation in adults and pediatric patients 20 kg and greater with severe homozygous cystinuria, who are not responsive to these measures alone.	Mission Pharmacal Company	P.O. Box 786099		San Antonio	Texas	78278	United States	12386		Designated/Approved
dasatinib	Sprycel	06/04/1997	10/18/2019	Treatment of pulmonary arterial hypertension.	Orenitram is indicated for the treatment of pulmonary arterial hypertension (PAH) (WHO Group 1) to delay disease progression and to improve exercise capacity.	United Therapeutics Corp.	55 T.W. Alexander Dr.		Research Triangle Park	North Carolina	27709	United States	105197		Designated/Approved
Daunorubicin citrate liposome injection	DaunoXome	04/17/2017	02/13/2019	Treatment of fascioliasis	EGATEN¿ is indicated for the treatment of fascioliasis in patients 6 years of age and older.	Novartis Pharmaceuticals Corporation	1 Health Plaza		East Hanover	New Jersey	7936	United States	564216		Designated/Approved
decitabine	Dacogen	04/17/2017	02/22/2019	Treatment of gastric cancer including cancer of the gastroesophageal junction	LONSURF is indicated for the treatment of adult patients with metastatic gastric or gastroesophageal junction adenocarcinoma previously treated with at least two prior lines of chemotherapy that included a fluoropyrimidine, a platinum, either a taxane or irinotecan, and if appropriate, HER2/neu-targeted therapy.	Taiho Oncology, Inc.	101 Carnegie Center	Suite 101	Princeton	New Jersey	8540	United States	564116		Designated/Approved
Deferasirox	Exjade; Jadenu Sprinkles	09/20/2012	05/15/2019	Treatment of chronic lymphocytic leukemia	VENCLEXTA is indicated for the treatment of adult patients with chronic lymphocytic leukemia (CLL) or small lymphocytic lymphoma (SLL).	AbbVie, Inc	1 North Waukegan Road	Dept. PA72, Bldg. AP30	North Chicago	Illinois	60064	United States	375612		Designated/Approved
Deferasirox	Exjade; Jadenu Sprinkles	12/29/2015	11/25/2019	Treatment of sickle cell disease (SCD).	OXBRYTA is indicated for the treatment of sickle cell disease (SCD) in adults and pediatric patients 12 years of age and older.	Global Blood Therapeutics, Inc.	171 Oyster Point Blvd	Suite 300	South San Francisco	California	94080	United States	499715		Designated/Approved
deferasirox	Exjade; Jadenu Sprinkles	06/23/2016	11/14/2019	Treatment of mantle cell lymphoma	BRUKINSA is indicated for the treatment of adult patients with mantle cell lymphoma (MCL) who have received at least one prior therapy.	BeiGene USA, Inc.	2955 Campus Drive	Suite 200	San Mateo	California	94403	United States	527416		Designated/Approved
deferasirox	Exjade; Jadenu Sprinkles	05/13/2015	10/16/2018	Treatment of moderate to severe hidradenitis suppurativa (Hurley stage 2 and Hurley stage 3 disease)	Treatment of moderate to severe hidradenitis suppurativa in patients 12 years of age and older.	AbbVie, Inc.	1 North Waukegan Road		North Chicago	Illinois	60064	United States	446414		Designated/Approved
deferiprone	Ferriprox	05/13/2014	09/28/2018	Treatment of non-infectious intermediate, posterior, or panuveitis, or chronic non-infectious anterior uveitis	Treatment of non-infectious intermediate, posterior, and panuveitis in adults and pediatric patients 2 years of age and older	AbbVie, Inc.	1 North Waukegan Road		North Chicago	Illinois	60064	United States	318510		Designated/Approved
deferiprone	Ferriprox	12/03/2012	01/12/2018	Treatment of epidermal growth factor receptor (EGFR) mutation-positive non-small cell lung cancer (NSCLC).	GILOTRIF is indicated for the first-line treatment of patients with metastatic non-small cell lung cancer (NSCLC) whose tumors have non-resistant epidermal growth factor receptor (EGFR) mutations as detected by an FDA-approved test.	Boehringer Ingelheim Pharmaceuticals, Inc.	900 Ridgebury Road	P. O. Box 368	Ridgefield	Connecticut	6877	United States	375712		Designated/Approved
deferiprone	Ferriprox	11/12/2009	11/28/2018	Treatment of Lambert-Eaton Myasthenic Syndrome	Treatment of Lambert-Eaton myasthenic syndrome (LEMS) in adults	Catalyst Pharmaceuticals, Inc.	355 Alhambra Circle	Suite 1250	Coral Gables	Florida	33134	United States	295309		Designated/Approved
deferiprone	Ferriprox	03/03/1998	01/12/2018	Treatment of acute promyelocytic leukemia.	In combination with tretinoin for treatment of adults with newly-diagnosed low-risk acute promyelocytic leukemia (APL) whose APL is characterized by the presence of the t(15;17) translocation or PML/RAR-alpha gene expression.	Teva Branded Pharmaceutical Products R&D, Inc.	41 Moores Road		Frazer	Pennsylvania	19355	United States	109697		Designated/Approved
defibrotide	Defitelio	11/02/2010	06/13/2018	Treatment of primary peritoneal carcinoma.	Avastin, in combination with carboplatin and paclitaxel, followed by Avastin as a single agent, is indicated for the treatment of patients with stage III or IV epithelial ovarian, fallopian tube, orprimary peritoneal cancer following initial surgical resection. Avastin, in combination with paclitaxel, pegylated liposomal doxorubicin, or topotecan, is indicated for the treatment of patients with p…	Genentech, Inc.	1 DNA Way		South San Francisco	California	94080	United States	317810		Designated/Approved
deflazacort	Emflaza	11/23/2010	06/13/2018	Treatment of fallopian tube carcinoma	Avastin, in combination with carboplatin and paclitaxel, followed by Avastin as a single agent, is indicated for the treatment of patients with stage III or IV epithelial ovarian, fallopian tube, orprimary peritoneal cancer following initial surgical resection. Avastin, in combination with paclitaxel, pegylated liposomal doxorubicin, or topotecan, is indicated for the treatment of patients with p…	Genentech, Inc.	1 DNA Way		South San Francisco	California	94080	United States	318010		Designated/Approved
deflazacort	Emflaza	02/09/2006	06/13/2018	Therapeutic treatment of patients with ovarian cancer	Avastin, in combination with carboplatin and paclitaxel, followed by Avastin as a single agent, is indicated for the treatment of patients with stage III or IV epithelial ovarian, fallopian tube, orprimary peritoneal cancer following initial surgical resection. Avastin, in combination with paclitaxel, pegylated liposomal doxorubicin, or topotecan, is indicated for the treatment of patients with p…	Genentech, Inc.	1 DNA Way		South San Francisco	California	94080	United States	216405		Designated/Approved
dehydrated alcohol	Ablysinol	05/16/2008	03/29/2018	Treatment of acute lymphocytic leukemia	BLINCYTO® is indicated for the treatment of B-cell precursor acute lymphoblastic leukemia (ALL) in first or second complete remission with minimal residual disease (MRD) greater than or equal to 0.1% in adults and children.	Amgen, Inc.	One Amgen Center Dr.	Mail Stop 17-2-A	Thousand Oaks	California	91320	United States	255707		Designated/Approved
denileukin diftitox	Ontak	10/23/2008	11/16/2018	Treatment of peripheral T-cell lymphoma, including anaplastic large cell lymphoma, peripheral T-cell lymphoma not otherwise specified, angioimmunoblastic T-cell lymphoma, adult T-cell leukemia/lymphoma, enteropathy-associated T-cell lymphoma, and extranod	ADCETRIS is indicated for the treatment of adult patients with previously untreated sALCL or other CD30-expressing PTCL, including angioimmunoblastic T-cell lymphoma and PTCL not otherwise specified, in combination with cyclophosphamide, doxorubicin, and prednisone	Seagen Inc.	21823 30th Drive Southeast		Bothell	Washington	98021	United States	268908		Designated/Approved
denosumab	Xgeva	01/30/2007	03/20/2018	Treatment of Hodgkin's lymphoma	ADCETRIS® is indicated for the treatment of adult patients with previously untreated Stage III or IV classical Hodgkin lymphoma (cHL), in combination with chemotherapy.	Seagen Inc.	21823 30th Drive Southeast		Bothell	Washington	98021	United States	235606		Designated/Approved
denosumab	XGEVA	12/14/2009	04/17/2018	Treatment of X-linked hypophosphatemia (formerly known as vitamin D-resistant rickets)	CRYSVITA is indicated for the treatment of X-linked hypophosphatemia (XLH) in adult and pediatric patients 1 year of age and older	Kyowa Kirin, Inc.	135 US Highway 202/206	Suite 6	Bedminster	New Jersey	7921	United States	296109		Designated/Approved
Desmopressin acetate		07/16/2004	06/20/2018	Treatment of angioedema	CINRYZE is a C1 esterase inhibitor indicated for routine prophylaxis against angioedema attacks in adults, adolescents and pediatric patients (6 years old and above) with Hereditary Angioedema (HAE).	Takeda Development Center Americas, Inc.	95 Hayden Avenue		Lexington	Massachusetts	2421	United States	185804		Designated/Approved
dexamethasone		11/14/2013	09/28/2018	Treatment of Dravet syndrome	EPIDIOLEX is indicated for the treatment of seizures associated with Lennox-Gastaut syndrome (LGS) or Dravet syndrome (DS) in patients 2 years of age and older.	GW Research Ltd.	Sovereign House	Histon	Cambridge			United Kingdom	409313		Designated/Approved
dexamethasone intravitreal implant	Ozurdex	02/27/2014	09/28/2018	Treatment of Lennox-Gastaut syndrome	EPIDIOLEX is indicated for the treatment of seizures associated with Lennox-Gastaut syndrome (LGS) or Dravet syndrome (DS) in patients 2 years of age and older.	GW Research Ltd.	Sovereign House	Histon	Cambridge			United Kingdom	421213		Designated/Approved
dexrazoxane	Totect(r)	06/23/2014	08/22/2018	Treatment of neurotrophic keratitis	Treatment of neurotrophic keratitis	Dompe S.p.A.	Via S. Martino 12-12/A		Milan			Italy	436214		Designated/Approved
Dexrazoxane	Zinecard	11/08/2007	09/21/2018	Treatment of hereditary factor X deficiency	COAGADEX is indicated in adults and children with hereditary Factor X deficiency for routine prophylaxis to reduce the frequency of bleeding episodes; on-demand treatment and control of bleeding episodes; and perioperative management of bleeding in patients with mild and moderate hereditary Factor X deficiency.	Bio Products Laboratory Limited	Dagger Lane		Elstree	Hertfordshire		United Kingdom	246907		Designated/Approved
diazepam (intranasal)	VALTOCO	02/23/2015	05/03/2018	For reversing the anticoagulant effect of direct or indirect factor Xa inhibitors in patients experiencing a serious uncontrolled bleeding event or who require urgent or emergent surgery	Coagulation factor Xa (recombinant), inactivated-zhzo is indicated for patients treated with rivaroxaban and apixaban, when reversal of anticoagulation is needed due to life-threatening or uncontrolled bleeding	Alexion Pharmaceuticals, Inc.	121 Seaport Boulevard		Boston	Massachusetts	2210	United States	437414		Designated/Approved
Diazepam viscous solution for rectal administration	Diastat	09/01/2016	05/04/2018	Treatment of patients with anaplastic thyroid cancer and locally advanced or metastatic papillary thyroid cancer whose tumors harbor a BRAF V600 mutation.	TAFINLAR is indicated, in combination with trametinib, for the treatment of patients with locally advanced or metastatic anaplastic thyroid cancer (ATC) with BRAF V600E mutation and with no satisfactory locoregional treatment options	Novartis Pharmaceuticals Corporation	1 Health Plaza	Building 337	East Hanover	New Jersey	7936	United States	521616		Designated/Approved
dichlorphenamide		09/01/2016	05/04/2018	Treatment of patients with anaplastic thyroid cancer and locally advanced or metastatic papillary thyroid cancer whose tumors harbor a BRAF V600 mutation.	MEKINIST is indicated, in combination with dabrafenib, for the treatment of patients with locally advanced or metastatic anaplastic thyroid cancer (ATC) with BRAF V600E mutation and with no satisfactory locoregional treatment options	Novartis Pharmaceuticals Corporation	1 Health Plaza	Building 337	East Hanover	New Jersey	7936	United States	521616		Designated/Approved
Diethylenetriaminepentaacetic acid (DTPA)		03/03/2015	09/27/2018	Treatment of non-small cell lung cancer with EGFR, HER2, HER4, or DDR2 mutations.	For the first-line treatment of patients with metastatic non-small-cell lung cancer (NSCLC) with epidermal growth factor receptor (EGFR) exon 19 deletion or exon 21 L858R	Pfizer, Inc.	235 East 42nd Street		New York	New York	10017	United States	435114		Designated/Approved
difluprednate	Durezol	05/06/2013	05/07/2018	Treatment of multiple myeloma	DARZALEX is indicated in combination with bortezomib, melphalen, and prednisone for the treatment of patients with newly diagnosed multiple myeloma who are ineligible for autologous stem cell transplant; and in combination with lenalidomide and dexamethasone, or bortezomib and dexamethasone, for the treatment of patients with multiple myeloma who have received at least one prior therapy; and in c…	Janssen Biotech, Inc.	920 Route 202 South	PO Box 300	Raritan	New Jersey	8869	United States	397113		Designated/Approved
Digoxin immune FAB (Ovine)	Digibind	11/18/2005	12/21/2018	Treatment of Philadelphia-positive acute lymphoblastic leukemia	SPRYCEL (dasatinib) is indicated for the treatment of pediatric patients 1 year of age and older with newly diagnosed Ph+ ALL in combination with chemotherapy.	Bristol-Myers Squibb Company	P. O Box 5326	Mailstop C 4065	Princeton	New Jersey	8542	United States	214605		Designated/Approved
dinutuximab	Unituxin	09/11/2013	06/21/2018	Treatment of hypertrophic obstructive cardiomyopathy	ABLYSINOL® is indicated to induce controlled cardiac septal infarction to improve exercise capacity in adults with symptomatic hypertrophic obstructive cardiomyopathy who are not candidates for surgical myectomy.	Belcher Pharmaceuticals, LLC	6911 Bryan Dairy Road		Largo	Florida	33777	United States	402513		Designated/Approved
Dornase alfa	Pulmozyme	04/15/2013	09/24/2018	Treatment of chronic lymphocytic leukemia and small lymphocytic lymphoma	Treatment of adult patients with relapsed or refractory chronic lymphocytic leukemia (CLL) or small lymphocytic lymphoma (SLL) after at least two prior therapies	Secura Bio, Inc.	1995 Village Center Cir.		Las Vegas	Nevada	89134-6360	United States	394413		Designated/Approved
doxorubicin HCL liposome injection	Doxil	08/01/2013	09/24/2018	Treatment of follicular lymphoma	Treatment of adult patients with relapsed or refractory follicular lymphoma after at least two prior therapies (Indication withdrawn)	Secura Bio, Inc.	1995 Village Center Cir.	Suite 128	Las Vegas	Nevada	89134-6360	United States	399913		Designated/Approved
Doxorubicin liposome	Doxil	03/19/2015	10/05/2018	Treatment of adenosine deaminase deficiency in patients with severe combined immunodeficiency.	Treatment of Adenosine Deaminase-Severe Combined Immunodeficiency (ADA-SCID).	Chiesi USA Inc.	175 Regency Woods Place	Suite 600	Cary	North Carolina	27518	United States	467514		Designated/Approved
Dronabinol	Marinol	09/01/2011	11/06/2018	Treatment of multiple myeloma	EMPLICITI is indicated in combination with pomalidomide and dexamethasone for the treatment of adult patients with multiple myeloma who have received at least two prior therapies including lenalidomide and a proteasome inhibitor.	Bristol-Myers Squibb Co.	P.O. Box 5326		Princeton	New Jersey	8543	United States	348411		Designated/Approved
droxidopa	NORTHERA	11/08/2013	11/16/2018	Treatment of aplastic anemia	PROMACTA is indicated in combination with standard immunosuppressive therapy for the first-line treatment of adult and pediatric patients 2 years and older with severe aplastic anemia.	Novartis Pharmaceuticals Corp.	One Health Plaza		East Hanover	New Jersey	7936	United States	410213		Designated/Approved
dupilumab	Dupixent	03/26/2010	11/20/2018	Treatment of hemophagocytic lymphohistiocytosis	GAMIFANT is indicated for the treatment of adult and pediatric (newborn and older) patients with primary hemophagocytic lymphohistiocytosis (HLH) with refractory, recurrent or progressive disease or intolerance with conventional HLH therapy.	Swedish Orphan Biovitrum AB	SE-112	75 Stockholm	Stockholm			Sweden	302910		Designated/Approved
durvalumab	IMFINZI	01/10/2014	10/04/2018	Treatment of hemophilia A	HEMLIBRA is indicated for routine prophylaxis to prevent or reduce the frequency of bleeding episodes in adult and pediatric patients ages newborn and older with hemophilia A (congenital factor VIII deficiency) with or without factor VIII inhibitors.	Genentech	1 DNA Way	MS 355e	South San Francisco	California	94080	United States	416913		Designated/Approved
durvalumab	Imfinzi	11/19/2013	06/27/2018	Treatment of Stage IIB-IV melanoma positive for the BRAF mutation.	MEKTOVI® is indicated, in combination with encorafenib, for the treatment of patients with unresectable or metastatic melanoma with a BRAF V600E or V600K mutation, as detected by an FDA-approved test	Array BioPharma, Inc.	100 Cambridgepark Drive	Suite 505	Cambridge	Massachusetts	2140	United States	411613		Designated/Approved
duvelisib	COPIKTRA	11/19/2013	06/27/2018	Treatment of Stage IIB-IV melanoma positive for the BRAF mutation.	BRAFTOVI¿ is indicated, in combination with binimetinib, for the treatment of patients with unresectable or metastatic melanoma with a BRAF V600E or V600K mutation, as detected by an FDA-approved test	Array BioPharma, Inc.	100 Cambridgepark Drive	Suite 505	Cambridge	Massachusetts	2140	United States	411613		Designated/Approved
duvelisib	COPIKTRA	06/08/2009	04/10/2018	Treatment of tuberous sclerosis complex including TSC-associated subependymal giant cell astrocytoma (SEGA), TSC-associated angiomyolipoma and TSC-associated lymphangioleiomyomatosis (LAM)	For the adjunctive treatment of adult and pediatric patients age 2 years and older with tuberous sclerosis complex (TSC)-associated partial-onset seizures.	Novartis Pharmaceuticals Corp.	One Health Plaza, 315/5450A		East Hanover	New Jersey	7936	United States	283609		Designated/Approved
ecallantide; ecallantide	Kalbitor; Kalbitor	02/27/2008	07/27/2018	Treatment of parenteral nutrition-associated liver disease	Omegaven is indicated as a source of calories and fatty acids in pediatric patients with parenteral nutrition-associated cholestasis (PNAC)	Fresenius Kabi USA, LLC	3 Corporate Drive		Lake Zurich	Illinois	60047	United States	251507		Designated/Approved
ecallantide; ecallantide	Kalbitor; Kalbitor	08/25/2015	04/17/2018	Treatment of immune thrombocytopenic purpura	TAVALISSE is indicated for the treatment of thrombocytopenia in adult patients with chronic immune thrombocytopenia (ITP) who have had an insufficient response to a previous treatment.	Rigel Pharmaceuticals, Inc.	1180 Veterans Boulevard		South San Francisco	California	94080	United States	487715		Designated/Approved
eculizumab	Soliris	07/13/2017	11/28/2018	Treatment of acute myeloid leukemia (AML)	XOSPATA is indicated for the treatment of adult patients who have relapsed or refractory acute myeloid leukemia (AML) with a FMS-like tyrosine kinase 3 (FLT3) mutation as detected by an FDA-approved test.	Astellas Pharma US, Inc.	1 Astellas Way		Northbrook	Illinois	60062	United States	587217		Designated/Approved
eculizumab	Soliris	06/28/2017	11/21/2018	Treatment of acute myeloid leukemia (AML)	DAURISMO is indicated, in combination with low-dose cytarabine, for the treatment of newly-diagnosed acute myeloid leukemia (AML) in adult patients who are >75 years old or who have comorbidities that preclude use of intensive induction chemotherapy.	Pfizer, Inc.	445 Eastern Point Road		Groton	Connecticut	6340	United States	585517		Designated/Approved
eculizumab	Soliris	01/25/2007	02/14/2018	Prevention of preterm birth in singleton pregnancies	Makena auto-injector for subcutaneous injection is indicated to reduce the risk of preterm birth in women with singleton pregnancy who have a history of singleton spontaneous preterm birth.	AMAG Pharma USA, Inc.	1100 Winter Street		Waltham	Massachusetts	2154	United States	218706		Designated/Approved
eculizumab	Soliris	10/20/2014	03/06/2018	Treatment of HIV-1 infection in treatment experienced adult patients with documented multi-antiretroviral class resistance and evidence of HIV-1 replication despite ongoing antiretroviral therapy	TROGARZO, in combination with other antiretroviral(s), is indicated for the treatment of human immunodeficiency virus type 1 (HIV-1) infection in heavily treatment-experienced adults with multidrug resistant HIV-1 infection failing their current antiretroviral regimen.	Theratechnologies Inc.	2015 Peel Street	5th Floor	Montreal			Canada	321910		Designated/Approved
edaravone	Radicava	08/18/2014	03/15/2018	Treatment of chronic inflammatory demyelinating polyneuropathy (CIDP)	Indicated for the treatment of adult patients with chronic inflammatory demyelinating polyneuropathy (CIDP) as maintenance therapy to prevent relapse of neuromuscular disability and impairment.	CSL Behring	1020 First Avenue	PO Box 61501	King of Prussia	Pennsylvania	19406	United States	439914		Designated/Approved
edaravone	Radicava ORS	07/24/2012	10/05/2018	Treatment of transthyretin amyloidosis (ATTR amyloidosis)	TEGSEDI¿ is indicated for the treatment of the polyneuropathy of hereditary transthyretin-mediated amyloidosis in adults.	Akcea Therapeutics, Inc.	22 Boston Wharf Road	9th Floor	Boston	Massachusetts	2210	United States	374512		Designated/Approved
efgartigimod alfa-fcab	Vyvgart	01/18/2006	07/30/2018	Treatment of neuroendocrine tumors	AZEDRA is indicated for the treatment of adult and pediatric patients 12 years and older with iobenguane scan positive, unresectable, locally advanced or metastatic pheochromocytoma or paraganglioma who require systemic anticancer therapy.	Progenics Pharmaceuticals, Inc.	One World Trade Center.	47th Floor, Suite J	New York	New York	10007	United States	216205		Designated/Approved
Eflornithine HCl	Ornidyl	12/20/2006	08/15/2018	Treatment of patients with cystic fibrosis	Treatment of cystic fibrosis (CF) in patients age 12 months and older who have one mutation in the CFTR gene that is responsive to ivacaftor potentiation based on clinical and/or in vitro assay data.	Vertex Pharmaceuticals, Inc.	50 Northern Avenue		Boston	Massachusetts	2210	United States	228306		Designated/Approved
elapegademase-lvlr	Revcovi	06/09/2015	07/20/2018	Treatment of acute myeloid leukemia (AML)	TIBSOVO is indicated for the treatment of adult patients with relapsed or refractory acute myeloid leukemia (AML) with a susceptible isocitrate dehydrogenase-1 (IDH1) mutation as detected by an FDA-approved test.	Servier Pharmaceuticals LLC	200 Pier Four Blvd		Boston	Massachusetts	2210	United States	481515		Designated/Approved
elexacaftor, tezacaftor, and ivacaftor; ivacaftor	Trikafta	11/26/2013	08/23/2018	Treatment of angioedema	Prophylaxis to prevent attacks of hereditary angioedema (HAE) in patients 12 years and older	Takeda Pharmaceuticals USA, Inc.	95 Hayden Avenue		Lexington	Massachusetts	2421	United States	397213		Designated/Approved
elexacaftor, tezacaftor, and ivacaftor; ivacaftor	Trikafta	05/09/2017	11/26/2018	Treatment of solid tumors with NTRK-fusion proteins	VITRAKVI® is indicated for the treatment of adult and pediatric patients with solid tumors that have a neurotrophic receptor tyrosine kinase (NTRK) gene fusion without a known acquired resistance mutation; are metastatic or where surgical resection is likely to result in severe morbidity; and have no satisfactory alternative treatments or that have progressed following treatment.	Bayer HealthCare Pharmaceuticals Inc.	100 Bayer Boulevard		Whippany	New Jersey	7981	United States	578317		Designated/Approved
elexacaftor/tezacaftor/ivacaftor	TRIKAFTA	03/27/2014	08/15/2018	Treatment of hepatocellular carcinoma	LENVIMA is indicated for the first-line treatment of patients with unresectable hepatocellular carcinoma (HCC)	Eisai Inc.	200 Metro Blvd.		Nutley	New Jersey	07110-6102	United States	423714		Designated/Approved
eliglustat	CERDELGA	03/25/2013	09/28/2018	Treatment of infections caused by non-tuberculous mycobacteria	Treatment of Mycobacterium avium complex (MAC) lung disease as part of a combination antibacterial drug regimen in patients who do not achieve negative sputum cultures after a minimum of 6 consecutive months of a multidrug background regimen therapy	Insmed Incorporated	10 Finderne Avenue	Building 10	Bridgewater	New Jersey	8807	United States	342011		Designated/Approved
elivaldogene autotemcel	Skysona	06/23/2015	11/02/2018	Treatment of anaplastic lymphoma kinase (ALK)-positive or ROS1-positive non-small cell lung cancer	LORBRENA® is indicated for the treatment of patients with anaplastic lymphoma kinase (ALK)-positive metastatic non-small cell lung cancer (NSCLC) whose disease has progressed on crizotinib and at least one other ALK inhibitor for metastatic disease; or alectinib as the first ALK inhibitor therapy for metastatic disease; or ceritinib as the first ALK inhibitor therapy for metastatic disease.	Pfizer, Inc.	235 East 42nd Street (M/S 219/9/30)		New York	New York	10017	United States	481015		Designated/Approved
elosulfase alfa	Vimizim	06/30/2014	08/07/2018	Treatment of cystic fibrosis	ORKAMBI is a combination of lumacaftor and ivacaftor indicated for the treatment of cystic fibrosis (CF) in patients age 2 years and older who are homozygous for the F508del mutation in the CFTR gene.	Vertex Pharmaceuticals Inc.	50 Northern Avenue		Boston	Massachusetts	2210	United States	434814		Designated/Approved
elotuzumab	Empliciti	01/12/2009	01/26/2018	Treatment of gastro-entero-pancreatic neuroendocrine tumors	Treatment of somatostatin receptor positive GEP-NETs including foregut, midgut, and hindgut neuroendocrine tumors in adults	Advanced Accelerator Applications	57 East Willow Street		Millburn	New Jersey	7041	United States	271008		Designated/Approved
elotuzumab	Empliciti	02/04/2016	09/14/2018	Treatment of status epilepticus	SEIZALAM is indicated for the treatment of status epilepticus in adults.	Meridian Medical Technologies	6350 Stevens Forest Road	Suite 301	Columbia	Maryland	21046	United States	508215		Designated/Approved
eltrombopag	Promacta	02/25/2004	08/10/2018	Treatment of Fabry Disease	GALAFOLD¿ is indicated for the treatment of adults with a confirmed diagnosis of Fabry disease and an amenable galactosidase alpha gene (GLA) variant based on in vitro assay data	Amicus Therapeutics, Inc.	1 Cedarbrook Drive		Cranbury	New Jersey	8512	United States	180003		Designated/Approved
eltrombopag	Promacta	11/02/2010	08/08/2018	Treatment of patients with cutaneous T-cell lymphoma.	POTELIGEO is indicated for the treatment of adult patients with relapsed or refractory mycosis fungoides (MF) or Sézary syndrome (SS) after at least one prior systemic therapy.	Kyowa Kirin Pharmaceutical Development Inc.	212 Carnegie Center # 101		Princeton	New Jersey	8540	United States	322010		Designated/Approved
eltrombopag	Promacta	11/15/2007	09/13/2018	Treatment of hairy cell leukemia	LUMOXITI is indicated for the treatment of adult patients with relapsed or refractory hairy cell leukemia (HCL) who received at least two prior systemic therapies, including treatment with a purine nucleoside analog (PNA).	AstraZeneca Pharmaceuticals LP	1800 Concord Pike PO Box 8355		Wilmington	Delaware	19803-8355	United States	248707		Designated/Approved
Emapalumab-lzsg	GAMIFANT™	09/29/2010	06/13/2018	Treatment of onchocerciasis volvulus in children and adults	Moxidectin Tablets are indicated for the treatment of onchocerciasis due to Onchocerca volvulus in patients aged 12 years and older	Medicines Development Limited	Level 1, 18 Kevanagh Street	Southbank VIC 3006	Melbourne			Australia	316510		Designated/Approved
emicizumab-kxwh	Hemlibra	04/27/2006	03/22/2018	Treatment of chronic myelogenous leukemia	TASIGNA® (nilotinib) is indicated for the treatment of pediatric patients greater than or equal to 1 year of age with newly diagnosed Philadelphia chromosome positive chronic myeloid leukemia (Ph+ CML) in chronic phase and pediatric patients greater than or equal to 1 year of age with chronic phase Philadelphia chromosome positive chronic myeloid leukemia (Ph+ CML) with resistance or intolerance …	Novartis Pharmaceuticals Corporation	One Health Plaza		East Hanover	New Jersey	7936	United States	220806		Designated/Approved
emicizumab-kxwh	Hemlibra	09/15/2015	08/16/2018	Treatment of small cell lung cancer.	For the treatment of patients with metastatic small cell lung cancer (SCLC) with progression after platinum-based chemotherapy and at least one other line of therapy. (Indication withdrawn)	Bristol-Myers Squibb Company	5 Research Parkway		Wallingford	Connecticut	6492	United States	491415		Designated/Approved
emtricitabine and tenofovir alafenamide	Descovy	05/15/2018	12/19/2018	Treatment of primary peritoneal cancer	Lynparza® is indicated for the maintenance treatment of adult patients with deleterious or suspected deleterious germline or somatic BRCA-mutated (gBRCAm or sBRCAm) advanced epithelial ovarian, fallopian tube or primary peritoneal cancer who are in complete or partial response to first-line platinum based chemotherapy. Select patients with gBRCAm advanced epithelial ovarian, fallopian tube or pri…	AstraZeneca Pharmaceuticals LP	1800 Concord Pike	P. O. Box 8355	Wilmington	Delaware	19803	United States	419013		Designated/Approved
emtricitabine and tenofovir alafenamide combination	DESCOVY(R)	05/15/2018	12/19/2018	Treatment of Fallopian Tube Cancer	Lynparza® is indicated for the maintenance treatment of adult patients with deleterious or suspected deleterious germline or somatic BRCA-mutated (gBRCAm or sBRCAm) advanced epithelial ovarian, fallopian tube or primary peritoneal cancer who are in complete or partial response to first-line platinum based chemotherapy. Select patients with gBRCAm advanced epithelial ovarian, fallopian tube or pri…	AstraZeneca Pharmaceuticals LP	1800 Concord Pike	P. O. Box 8355	Wilmington	Delaware	19803	United States	417613		Designated/Approved
enasidenib	Idhifa	10/16/2013	12/19/2018	Treatment of ovarian cancer	Lynparza® is indicated for the maintenance treatment of adult patients with deleterious or suspected deleterious germline or somatic BRCA-mutated (gBRCAm or sBRCAm) advanced epithelial ovarian, fallopian tube or primary peritoneal cancer who are in complete or partial response to first-line platinum based chemotherapy. Select patients with gBRCAm advanced epithelial ovarian, fallopian tube or pri…	AstraZeneca Pharmaceuticals LP	1800 Concord Pike	P. O. Box 8355	Wilmington	Delaware	19803	United States	409213		Designated/Approved
encorafenib + binimetinib		09/04/2014	04/18/2018	Treatment of epidermal growth factor receptor mutation-positive non-small cell lung cancer	TAGRISSO® is indicated for the first-line treatment of patients with metastatic non-small cell lung cancer (NSCLC) whose tumors have epidermal growth factor receptor (EGFR) exon 19 deletions or exon 21 L858R mutations, as detected by an FDA-approved test	AstraZeneca Pharmaceuticals LP	P. O. Box 8355	1800 Concord Pike	Wilmington	Delaware	19803	United States	445214		Designated/Approved
encorafenib + binimetinib		07/24/2009	06/29/2018	Treatment of Cushing's disease	SIGNIFOR® LAR is indicated for the treatment of patients with Cushing¿s disease for whom pituitary surgery is not an option or has not been curative.	Novartis Pharmaceuticals Corporation	One Health Plaza	Bldg 104, 3K28	East Hanover	New Jersey	7936	United States	288709		Designated/Approved
entrectinib	ROZLYTREK	06/14/2012	08/10/2018	Treatment of transthyretin-mediated amyloidosis	ONPATTRO is indicated for the treatment of the polyneuropathy of hereditary transthyretin-mediated amyloidosis in adults.	Alnylam Pharmaceuticals, Inc.	300 Third Street		Cambridge	Maryland	2142	United States	371112		Designated/Approved
entrectinib	ROZLYTREK	10/20/1989	12/20/2018	Treatment of acute lymphocytic leukemia.	ASPARLAS is indicated as a component of a multi-agent chemotherapeutic regimen for the treatment of acute lymphoblastic leukemia in pediatric and young adult patients age 1 month to 21 years.	Servier Pharmaceuticals LLC	200 Pier Four Blvd		Boston	Massachusetts	2210	United States	39589		Designated/Approved
Epirubicin	Ellence	03/08/1995	05/24/2018	Treatment of hyperphenylalaninemia	Palynziq is indicated to reduce blood phenylalanine concentrations in adult patients with phenylketonuria (PKU) who have uncontrolled blood phenylalanine concentrations greater than 600 micromol/L on existing management	BioMarin Pharmaceutical Inc.	105 Digital Drive		Novato	California	94949	United States	88195		Designated/Approved
Epoetin alfa	Epogen	01/14/2016	06/13/2018	Treatment of primary mediastinal B cell lymphoma.	KEYTRUDA is indicated for the treatment of adult and pediatric patients with refractory primary mediastinal large B-cell lymphoma (PMBCL), or who have relapsed after 2 or more prior lines of therapy	Merck Sharp & Dohme LLC	126 East Lincoln Ave.	P.O. Box 2000	Rahway	New Jersey	7065	United States	495415		Designated/Approved
Epoetin alfa	Epogen	12/28/2016	12/19/2018	Treatment of Merkel cell carcinoma	KEYTRUDA is indicated for the treatment of adult and pediatric patients with recurrent locally advanced or metastatic Merkel cell carcinoma	Merck Sharp & Dohme LLC	126 East Lincoln Ave.	P.O. Box 2000	Rahway	New Jersey	7065	United States	548216		Designated/Approved
Epoprostenol	Flolan	06/12/2017	11/09/2018	Treatment of hepatocellular carcinoma (HCC)	KEYTRUDA is indicated for the treatment of patients with hepatocellular carcinoma (HCC) who have been previously treated with sorafenib	Merck Sharp & Dohme LLC	126 East Lincoln Ave.	P.O. Box 2000	Rahway	New Jersey	7065	United States	576917		Designated/Approved
epoprostenol	Flolan	01/04/2017	12/21/2018	Treatment of paroxysmal nocturnal hemoglobinuria	ULTOMIRIS is indicated for the treatment of adult patients with paroxysmal nocturnal hemoglobinuria (PNH).	ALEXION PHARMACEUTICALS, INC.	121 SEAPORT BLVD		Boston	Massachusetts	2210	United States	513015		Designated/Approved
eribulin mesylate	Halaven	11/23/2010	04/13/2018	Treatment of von Willebrand disease.	Indicated for use in adults (age 18 and older) diagnosed with von Willebrand disease (VWD) for perioperative management of bleeding	Baxalta US, Inc.	650 E. Kendall Street		Cambridge	Massachusetts	2142	United States	322210		Designated/Approved
Erwinia L-asparaginase	Erwinase	09/15/2016	09/05/2018	Treatment of amyotrophic lateral sclerosis (ALS).	TIGLUTIK is indicated for the treatment of amyotrophic lateral sclerosis (ALS).	Italfarmaco SpA	54 Via dei Lavoratori		Cinisello Balsamo	Lombardia	20092	Italy	508715		Designated/Approved
etanercept	Enbrel	02/23/2015	06/07/2018	Treatment of pemphigus vulgaris.	RITUXAN is indicated for the treatment of adult patients with moderate to severe pemphigus vulgaris.	Genentech, Inc.	1 DNA Way		South San Francisco	California	94080	United States	465014		Designated/Approved
eteplirsen	Exondys 51	03/27/2003	12/14/2018	Treatment of immune thrombocytopenic purpura	Nplate is indicated for the treatment of thrombocytopenia in pediatric patients 1 year of age and older with ITP for at least 6 months who have had an insufficient response to corticosteroids, immunoglobulins, or splenectomy.	Amgen, Inc.	One Amgen Center Drive	Mail Stop: 27-2-D	Thousand Oaks	California	91320	United States	165402		Designated/Approved
Ethanolamine oleate	Ethamolin	07/31/2012	04/06/2018	Treatment of ovarian cancer	For the maintenance treatment of adult patients with recurrent epithelial ovarian, fallopian tube, or primary peritoneal cancer who are in complete or partial response to platinum-based chemotherapy.	Clovis Oncology, Inc.	5500 Flatiron Parkway	Suite 100	Boulder	Colorado	80301	United States	374712		Designated/Approved
ethiodized oil injection	Lipiodol	11/09/2016	03/29/2018	Treatment of individuals acutely exposed to myelosuppressive doses of radiation (hematopoietic syndrome of acute radiation syndrome)	LEUKINE® is indicated to increase survival in adult and pediatric patients from birth to 17 years of age acutely exposed to myelosuppressive doses of radiation (Hematopoietic Syndrome of Acute Radiation Syndrome [H-ARS]).	Partner Therapeutics, Inc.	19 Muzzey Street		Lexington	Massachusetts	2421	United States	541816		Designated/Approved
Etidronate disodium	Didronel	11/07/1994	10/26/2018	Treatment of narcolepsy.	Xyrem is indicated for the treatment of cataplexy or excessive daytime sleepiness (EDS) in patients 7 years of age and older with narcolepsy.	Jazz Pharmaceuticals Ireland Limited	5th Floor Waterloo Exchange	Waterloo Road	Dublin 4		D04 E5W7	Ireland	85894		Designated/Approved
everolimus	Afinitor	10/30/2008	08/20/2018	Treatment of Dravet syndrome	DIACOMIT is indicated for the treatment of seizures associated with Dravet syndrome (DS) in patients 2 years of age and older taking clobazam.	Biocodex	7, avenue Gallieni	94250	Gentilly			France	266108		Designated/Approved
everolimus	Afinitor	10/04/2016	05/24/2018	Prevention of rejection in kidney, liver or heart transplant in pediatric patients.	For the prophylaxis of organ rejection, in patients receiving allogeneic kidney transplant, liver transplants and heart transplant, in combination with other immunosuppressants.	Astellas Pharma Global Development, Inc.	1 Astellas Way		Northbrook	Illinois	60062	United States	534516		Designated/Approved
everolimus	Afinitor	12/20/2013	12/19/2018	Prophylaxis of organ rejection in patients receiving allogeneic kidney transplant	ENVARSUS XR is indicated for the prophylaxis of organ rejection in kidney transplant patients in combination with other immunosuppressants.	Veloxis Pharmaceuticals, Inc.	1001 Winstead Drive	Suite 310	Cary	North Carolina	27513	United States	407113		Designated/Approved
everolimus	Afinitor	10/04/2016	05/24/2018	Prevention of rejection in kidney, liver or heart transplant in pediatric patients.	For the prophylaxis of organ rejection, in patients receiving allogeneic kidney transplant, liver transplants and heart transplant, in combination with other immunosuppressants.	Astellas Pharma Global Development, Inc.	1 Astellas Way		Northbrook	Illinois	60062	United States	534516		Designated/Approved
everolimus	Afinitor	10/04/2016	05/24/2018	Prevention of rejection in kidney, liver or heart transplant in pediatric patients.	For the prophylaxis of organ rejection, in patients receiving allogeneic kidney transplant, liver transplants and heart transplant, in combination with other immunosuppressants.	Astellas Pharma Global Development, Inc.	1 Astellas Way		Northbrook	Illinois	60062	United States	534516		Designated/Approved
evinacumab-dgnb	Evkeeza	10/04/2016	11/29/2018	Prevention of rejection in kidney, liver or heart transplant in pediatric patients	prophylaxis of organ rejection in kidney transplant patients in combination with other immunosuppressants in adult and pediatric patients	Astellas Pharma Global Development, Inc.	1 Astellas Way		Northbrook	Illinois	60062	United States	534516		Designated/Approved
evolocumab	Repatha	01/15/2013	07/20/2018	Treatment of malaria	KRINTAFEL is indicated for the radical cure (prevention of relapse) of Plasmodium vivax malaria in patients aged 16 years and older who are receiving appropriate antimalarial therapy for acute P. vivax infection.	GlaxoSmithKline Intellectual Property Development Ltd. England	980 Great West Road		Brentford, Middlesex	England		United Kingdom	385812		Designated/Approved
evolocumab	Repatha	06/06/2013	12/21/2018	Treatment of blastic plasmacytoid dendritic cell neoplasm	ELZONRIS is a CD123-directed cytotoxin for the treatment of blastic plasmacytoid dendritic cell neoplasm (BPDCN) in adults and in pediatric patients 2 years and older.	Stemline Therapeutics, Inc.	750 Lexington Avenue	11th floor	New York	New York	10022	United States	397413		Designated/Approved
Exemestane	Aromasin	12/27/2006	07/13/2018	Treatment of smallpox	TPOXX® is indicated for the treatment of human smallpox disease caused by variola virus in adults and pediatric patients weighing at least 13 kg.	SIGA Technologies, Inc.	4575 SW Research Way	Suite 230	Corvallis	Oregon	97333	United States	229806		Designated/Approved
factor XIII concentrate (human)	Corifact	06/15/2017	02/12/2018	Treatment of cystic fibrosis (CF)	SYMDEKO a combination of tezacaftor and ivacaftor, is indicated for the treatment of patients with cystic fibrosis (CF) aged 12 years and older who are homozygous for the F508del mutation or who have at least one mutation in the cystic fibrosis transmembrane conductance regulator (CFTR) gene that is responsive to tezacaftor/ivacaftor based on in vitro data and/or clinical evidence	Vertex Pharmaceuticals Inc.	50 Northern Avenue		Boston	Massachusetts	2210	United States	577517		Designated/Approved
factor XIII concentrate (human)	Corifact	02/03/2015	05/01/2018	Treatment of diffuse large B-cell lymphoma	KYMRIAH is a CD19-directed genetically modified autologous T cell immunotherapy indicated for the treatment of Adult patients with relapsed or refractory (r/r) large B-cell lymphoma after two or more lines of systemic therapy including diffuse large B-cell lymphoma (DLBCL) not otherwise specified, high grade B-cell lymphoma and DLBCL arising from follicular lymphoma	Novartis Pharmaceuticals Corporation	One Health Plaza,	Bldg 315 - Room 3650B	East Hanover	New Jersey	7936	United States	463114		Designated/Approved
fam-trastuzumab deruxtecan-nxki	Enhertu	07/31/2012	05/11/2018	Treatment of pediatric patients (age 16 years and younger) with polyarticular-course juvenile idiopathic arthritis	ACTEMRA® (tocilizumab) for subcutaneous injection is indicated for the treatment of active polyarticular juvenile idiopathic arthritis in patients 2 years of age and older	Genentech, Inc.	1 DNA Way		South San Francisco	California	94080	United States	367812		Designated/Approved
Fedratinib	INREBIC	04/06/2012	04/23/2018	Treatment of autosomal dominant polycystic kidney disease	JYNARQUE is indicated to slow kidney function decline in adults at risk of rapidly progressing autosomal dominant polycystic kidney disease (ADPKD)	Otsuka Pharmaceutical Company, Ltd.	2-9, Kanda-Tsukasamachi		Tokyo			Japan	347311		Designated/Approved
Felbamate	Felbatol	09/20/2012	04/30/2018	Treatment of Stage IIb through IV melanoma.	MEKINIST is indicated, in combination with dabrafenib, for the adjuvant treatment of patients with melanoma with BRAF V600E or V600K mutations as detected by an FDA-approved test, and involvement of lymph node(s), following complete resection	Novartis Pharmaceuticals Corporation	One Health Plaza	Office 337 A13.5B	East Hanover	New Jersey	7936	United States	376812		Designated/Approved
fenfluramine	Fintepla	09/20/2012	04/30/2018	Treatment of Stage IIb through IV melanoma.	TAFINLAR is indicated, in combination with trametinib, for the adjuvant treatment of patients with melanoma with BRAF V600E or V600K mutations, as detected by an FDA-approved test, and involvement of lymph node(s), following complete resection	Novartis Pharmaceuticals Corporation	One Health Plaza	Office 337 A13.5B	East Hanover	New Jersey	7936	United States	376812		Designated/Approved
fenfluramine HCI	Fintepla	02/04/2016	11/21/2018	Treatment of acute myeloid leukemia.	VENCLEXTA is indicated in combination with azacitidine, or decitabine, or low-dose cytarabine for the treatment of newly-diagnosed acute myeloid leukemia (AML) in adults who are age 75 years or older, or who have comorbidities that preclude use of intensive induction chemotherapy.	AbbVie Inc.	1 North Waukegan Road	Dept PA72, Bldg. AP30-4	North Chicago	Illinois	60064	United States	506815		Designated/Approved
fexinidazole		09/20/2012	06/08/2018	Treatment of chronic lymphocytic leukemia	VENCLEXTA® (venetoclax) indicated for the treatment of patients with chronic lymphocytic leukemia (CLL) or small lymphocytic lymphoma (SLL), with or without 17p deletion, who have received at least one prior therapy.	AbbVie, Inc	1 North Waukegan Road	Dept. PA72, Bldg. AP30	North Chicago	Illinois	60064	United States	375612		Designated/Approved
fidaxomicin	Dificid	10/06/2000	09/05/2017	Treatment of pulmonary arterial hypertension	Treatment of pulmonary arterial hypertension (PAH) (WHO Group 1) in pediatric patients aged 3 years and older with idiopathic or congenital PAH to improve pulmonary vascular resistance (PVR), which is expected to result in an improvement in exercise ability	Actelion Pharmaceuticals Ltd	1840 Gateway Drive	Suite 300	Cherry Hill	New Jersey	8002	United States	134200		Designated/Approved
Filgrastim	Neupogen	01/31/2014	08/30/2017	For the treatment of Acute Lymphoblastic Leukemia	Treatment of patients up to 25 years of age with B-cell precursor acute lymphoblastic leukemia (ALL) that is refractory or in second or later relapse	Novartis Pharmaceuticals Corporation	One Health Plaza,	Bldg 315 - Room 3650B	East Hanover	New Jersey	7936	United States	415113		Designated/Approved
Filgrastim	Neupogen	01/15/2013	06/06/2017	Visualization of malignant tissue during surgery for malignant glioma (WHO grades III and IV)	Optical imaging agent indicated in patients with glioma (suspected World Health Organization Grades III or IV on preoperative imaging) as an adjunct for the visualization of malignant tissue during surgery	NX Development Corporation	1827 South Bayshore Lane		Miami	Florida	33133	United States	387312		Designated/Approved
Filgrastim	Neupogen	09/21/2015	10/31/2017	Treatment of mantle cell lymphoma.	treatment of adult patients with mantle cell lymphoma (MCL) who have received at least one prior therapy	Acerta Pharma, LLC (a member of the AstraZeneca Group)	121 Oyster Point Boulevard		South San Francisco	California	94080	United States	488915		Designated/Approved
Filgrastim	Neupogen	01/27/2015	11/06/2017	Treatment of ALK-positive non-small cell lung cancer	ALECENSA is indicated for the treatment of patients with anaplastic lymphoma kinase (ALK)-positive, metastatic non-small cell lung cancer (NSCLC) as detected by an FDA-approved test.	Hoffmann-La Roche, Inc. (c/o Genentech, Inc.)	1 DNA Way, MS #355E		South San Francisco	California	94080	United States	462814		Designated/Approved
filgrastim	Neupogen	04/09/2015	08/24/2017	Treatment of levodopa-induced dyskinesia	treatment of dyskinesia in patients with Parkinson's disease receiving levodopa-based therapy with or without concomitant dopminergic medications	Adamas Pharmaceuticals, Inc.	1900 Powell Street	Suite 750	Emeryville	California	94608	United States	413213		Designated/Approved
fish oil triglycerides	Omegaven	08/31/2007	10/02/2017	Treatment of scurvy	for the treatment of scurvy in adult and pediatric patients age 5 months and older for whom oral administrtaion is not possible, insufficient or contraindicated	McGuff Pharmaceuticals Inc.	2921 W. MacArthur Blvd.	Suite 141	Santa Ana	California	92704	United States	243707		Designated/Approved
Fludarabine phosphate	Fludara	09/21/2015	03/23/2017	Treatment of merkel cell carcinoma.	Treatment of adults and pediatric patients 12 years and older with metastatic Merkel cell carcinoma	EMD Serono Research and Development Institute, Inc.	45A Middlesex Turnpike		Billerica	Massachusetts	1821	United States	491815		Designated/Approved
Fludarabine phosphate oral tablets		03/27/2014	10/18/2017	Treatment of diffuse large B-cell lymphoma	Treatment of adult patients with relapsed or refractory large B-cell lymphoma after two or more lines of systemic therapy, including diffuse large B-cell lymphoma (DLBCL) not otherwise specified, primary mediastinal large B-cell lymphoma, high-grade B-cell lymphoma, and DLBCL arising from follicular lymphoma	Kite Pharma, Inc.	2225 Colorado Avenue		Santa Monica	California	90404	United States	423914		Designated/Approved
Fluocinolone	Retisert	04/25/2016	10/18/2017	Treatment of follicular lymphoma.	Treatment of adult patients with relapsed or refractory large B-cell lymphoma after two or more lines of systemic therapy, including diffuse large B-cell lymphoma (DLBCL) not otherwise specified, primary mediastinal large B-cell lymphoma, high-grade B-cell lymphoma, and DLBCL arising from follicular lymphoma	Kite Pharma, Inc.	2225 Colorado Avenue		Santa Monica	California	90404	United States	515615		Designated/Approved
Follitropin alfa, recombinant	Gonal-F	04/20/2016	10/18/2017	Treatment of primary mediastinal B-cell lymphoma.	Treatment of adult patients with relapsed or refractory large B-cell lymphoma after two or more lines of systemic therapy, including diffuse large B-cell lymphoma (DLBCL) not otherwise specified, primary mediastinal large B-cell lymphoma, high-grade B-cell lymphoma, and DLBCL arising from follicular lymphoma	Kite Pharma, Inc.	2225 Colorado Avenue		Santa Monica	California	90404	United States	515915		Designated/Approved
fomepizole	Antizole	04/14/2014	08/29/2017	Treatment of Chagas disease	Treatment of Chagas disease (American trypanosomiasis), caused by Trypanosoma cruzi, in pediatric patients 2 to 12 years of age.	Chemo Research, S.L.	Edificio Nectar	c/Quintanapalla, 2, 3 planta	Madrid			Spain	425214		Designated/Approved
fomepizole	Antizole	05/16/2008	07/11/2017	Treatment of acute lymphocytic leukemia	treatment of relapsed or refractory B-cell precursor acute lymphoblastic leukemia (ALL) in adults and children	Amgen, Inc.	One Amgen Center Dr.	Mail Stop 17-2-A	Thousand Oaks	California	91320	United States	255707		Designated/Approved
fosdenopterin	Nulibry	02/24/2009	12/19/2017	Treatment of chronic myelogenous leukemia	BOSULIF is indicated for the treatment of adult patients with newly-diagnosed chronic phase (CP) Philadelphia chromosome-positive chronic myelogenous leukemia (Ph+CML).	Pfizer Inc.	445 Eastern Point Road		Groton	Connecticut	6340	United States	274808		Designated/Approved
Fosphenytoin	Cerebyx	11/19/2012	11/09/2017	Treatment of mycosis fungoides	Treatment for adult patients with CD30-expressing mycosis fungoides who have received prior systemic therapy	Seagen Inc.	21823 30th Drive Southeast		Bothell	Washington	98021	United States	362611		Designated/Approved
fostamatinib disodium hexahydrate		09/07/2016	11/09/2017	Treatment of primary cutaneous CD30-positive T-cell lymphoproliferative disorders	For adult patients with primary cutaneous anaplastic large cell lymphoma who have received prior systemic therapy	Seagen Inc.	21823 30th Drive Southeast		Bothell	Washington	98021	United States	536516		Designated/Approved
futibatinib	Lytgobi	04/28/2016	04/28/2017	Treatment of anaplastic lymphoma kinase-positive (ALK+), c-ros 1 oncogene positive (ROS1+), or epidermal growth factor receptor positive (EGFR+) non-small cell lung cancer (NSCLC).	Treatment of patients with anaplastic lymphoma kinase (ALK)-positive metastatic non-small cell lung cancer (NSCLC) who have progressed on or are intolerant to crizotinib	Takeda Development Center Americas, Inc.	95 Hayden Avenue		Lexington	Massachusetts	2421	United States	505415		Designated/Approved
gabapentin	Gralise	10/16/1992	06/22/2017	Prevention and/or treatment of acute attacks of hereditary angioedema.	For routine prophylaxis to prevent Hereditary Angioedema (HAE) attacks in adolescent and adult patients.	CSL Behring LLC	1020 First Ave.	PO Box 61501	King of Prussia	Pennsylvania	19406	United States	67592		Designated/Approved
gabapentin enacarbil	Horizant	09/27/2013	05/26/2017	Treatment of patients with non-small cell lung cancer (NSCLC) that is anaplastic lymphoma kinase(ALK)-positive	Treatment of patients with metastatic non-small cell lung cancer (NSCLC) whose tumors are anaplastic lymphoma kinase (ALK)-positive as detected by an FDA-approved test	Novartis Pharmaceuticals Corp.	One Health Plaza		East Hanover	New Jersey	7936	United States	405213		Designated/Approved
Gallium nitrate injection	Ganite	04/01/2013	04/27/2017	Treatment of neuronal ceroid lipofuscinosis type 2	To slow the loss of ambulation in symptomatic pediatric patients 3 years of age and older with late infantile neuronal ceroid lipofuscinosis type 2 (CLN2), also known as tripeptidyl peptidase 1 (TPP1) deficiency.	BioMarin Pharmaceutical, Inc.	105 Digital Drive		Novato	California	94949	United States	391913		Designated/Approved
Gallium [Ga-68]-N-[(4,7,10-Tricarboxymethyl-1,4,7,10-tetraazacyclododec-1-yl)acetyl]-D-phenylalanyl-L-cysteinyl-L-tyrosyl-D-tryptophanyl-L-lysyl-L-threoninyl-L-cysteinyl-L-threonine-cyclic(2-7)disulfide	NETSPOT	02/05/2015	09/14/2017	Treatment of follicular lymphoma	Treatment of adult patients with relapsed follicular lymphoma who have received at least two prior systemic therapies	Bayer US LLC	100 Bayer Boulevard	P. O. Box 915	Hanover	New Jersey	7981	United States	463314		Designated/Approved
Gallium-68 (DOTA0-Phel-Tyr3)octreotide		10/24/2006	12/22/2017	Treatment of cystinosis	PROCYSBI is indicated for the treatment of nephropathic cystinosis in adults and pediatric patients 1 year of age and older.	Horizon Therapeutics USA, Inc.	150 S. Saunders Road	Suite 100	Lake Forest	Illinois	60045	United States	231006		Designated/Approved
ganaxolone	Ztalmy	08/22/2008	08/03/2017	Treatment of acute myeloid leukemia	Treatment of adults with newly-diagnosed therapy-related acute myeloid leukemia (t-AML) or AML with myelodysplasia-related changes (AML-MRC)	Celator Pharmaceuticals, Inc. (a Jazz Pharmaceuticals Company)	3170 Porter Drive		Palo Alto	California	94304	United States	265808		Designated/Approved
ganciclovir	Zirgan	11/05/2014	04/03/2017	Treatment of Huntington's Disease	Treatment of chorea associated with Huntington¿s disease	Teva Branded Pharmaceutical Products R&D, Inc.	3333 N. Torrey Pines Court	Suite 400	La Jolla	California	92037	United States	383212		Designated/Approved
Ganciclovir intravitreal implant	Vitrasert Implant	10/29/2015	06/22/2017	Treatment of patients with BRAF mutation positive non-small cell lung cancer.	Mekinist in combination with dabrafenib, for the treatment of patients with metastatic non-small cell lung cancer (NSCLC) with BRAF V600E mutation as detected by an FDA-approved test.	Novartis Pharmaceuticals Corporation	One Health Plaza		East Hanover	New Jersey	7936	United States	495915		Designated/Approved
Ganciclovir sodium	Cytovene	05/06/2013	06/16/2017	Treatment of multiple myeloma	DARZALEX is indicated in combination with lenalidomide and dexamethasone, or bortezomib and dexamethasone, for the treatment of patients with multiple myeloma who have received at least one prior therapy; and in combination with pomalidomide and dexamethasone for the treatment of patients with multiple myeloma who have received at least two prior therapies including lenalidomide and a proteasome …	Janssen Biotech, Inc.	920 Route 202 South	PO Box 300	Raritan	New Jersey	8869	United States	397113		Designated/Approved
gefitinib	Iressa	11/28/2005	11/09/2017	Treatment of chronic myelogenous leukemia	Treatment of pediatric patients with Philadelphia chromosome-positive (Ph+) chronic myeloid leukemia (CML) in chronic phase	Bristol-Myers Squibb Company	3401 Princeton Pike, B-3043C		Lawrence Township	New Jersey	8648	United States	212405		Designated/Approved
Gemtuzumab ozogamicin	Mylotarg	11/21/2002	05/18/2017	Treatment of chronic iron overload in patients with transfusion-dependent anemias	treatment of chronic iron overload due to blood transfusions (transfusional hemosiderosis) in patients 2 years of age and older	Novartis Pharmaceuticals Corp.	One Health Plaza		East Hanover	New Hampshire	7936	United States	161002		Designated/Approved
Gemtuzumab ozogamicin	Mylotarg	02/24/2015	05/18/2017	Treatment of chronic iron overload in alpha-thalassemia	Treatment of chronic iron overload in patients 10 years of age and older with non-transfusion-dependent thalassemia (NTDT) syndromes and with a liver iron concentration (LIC) of at least 5 milligrams of iron per gram of liver dry weight (mg Fe/g dw) and a serum ferritin greater than 300 mcg/L.	Novartis Pharmaceuticals Corporation	One Health Plaza		East Hanover	New Jersey	7936	United States	354411		Designated/Approved
Gemtuzumab ozogamicin	Mylotarg	08/16/2013	02/09/2017	Treatment of Duchenne muscular dystrophy	Treatment of Duchenne Muscular Dystrophy in patients 5 years of age and older	PTC Therapeutics, Inc.	100 Corporate Court		South Plainfield	New Jersey	7080	United States	403413		Designated/Approved
gilteritinib	XOSPATA	06/12/2014	10/23/2017	Treatment of Myasthenia Gravis	for the treatment of adult patients with generalized Myasthenia Gravis (gMG) who are anti-acetylcholine receptor (AchR) antibody positive	Alexion Pharmaceuticals, Inc.	121 Seaport Boulevard		Boston	Massachusetts	2210	United States	434214		Designated/Approved
givosiran	GIVLAARI	05/12/2015	05/05/2017	Treatment of amyotrophic lateral sclerosis	Treatment of amyotrophic lateral sclerosis (ALS)	Mitsubishi Tanabe Pharma Corporation	17-10, Nihonbashi-Koamicho	Chuo-ku,	Tokyo			Japan	478215		Designated/Approved
Glasdegib	DAURISMO	01/10/2014	11/16/2017	Treatment of hemophilia A	Routine prophylaxis to prevent or reduce the frequency of bleeding episodes in adult and pediatric patients with hemophilia A (congenital factor VIII deficiency) with factor VIII inhibitors	Genentech	1 DNA Way	MS 355e	South San Francisco	California	94080	United States	416913		Designated/Approved
glatiramer acetate	Copaxone	06/06/2017	09/28/2017	Treatment of HIV-1 infection in pediatric patients under 12 years of age	DESCOVY, indicated in combination with other antiretroviral agents, for the treatment of HIV-1 infection in adults and pediatric patients weighing at least 35 kg and also indicated, in combination with other antiretroviral agents other than protease inhibitors that require a CYP3A inhibitor, for the treatment of HIV-1 infection in pediatric patients weighing at least 25 kg and less than 35 kg.	Gilead Sciences, Inc.	333 Lakeside Drive		Foster City	California	94404	United States	569716		Designated/Approved
glecaprevir and pibrentasvir	MAVYRET	06/12/2014	08/01/2017	Treatment of acute myelogenous leukemia	Treatment of adult patients with relapsed or refractory acute myeloid leukemia with an isocitrate dehydrogenase-2 (IDH2) mutation as detected by an FDA-approved test	Celgene Corporation	9225 Indian Creek Parkway	Suite 900	Overland Park	Kansas	66210	United States	434514		Designated/Approved
glecaprevir and pibrentasvir	Mavyret	11/24/1999	09/01/2017	Treatment of acute myeloid leukemia	Treatment of newly-diagnosed CD33-positive acute myeloid leukemia in adults and treatment of relapsed or refractory CD33-positive acute myeloid leukemia in adults and in pediatric patients 2 years and older	Wyeth Pharmaceuticals, Inc., a Pfizer Company	10646 Science Center Drive		San Diego	California	92121	United States	127899		Designated/Approved
glucarpidase	Voraxaze	04/27/2009	04/28/2017	Maintenance treatment of patients with deficiencies in enzymes of the urea cycle	For use as a nitrogen-binding agent for chronic management of patients 2 months of age and older with urea cycle disorders (UCDs) who cannot be managed by dietary protein restriction and/or amino acid supplementation alone.	Horizon Pharma USA, INc.	150 South Saunders Road	Suite 400	Lake Forest	Illinois	60045	United States	203505		Designated/Approved
Glutamine	NutreStore	07/24/2013	12/21/2017	Treatment of sickle cell disease in patients under 18 years of age	To reduce the frequency of painful crises and to reduce the need for blood transfusions in pediatric patients, 2 years of age and older, with sickle cell anemia with recurrent moderate to severe painful crisis	Addmedica Laboratories	37 rue de Caumartin		Paris			France	400413		Designated/Approved
glycerol phenylbutyrate	RAVICTI	02/02/2016	01/18/2017	Treatment of patients with extranodal marginal zone lymphoma (mucosa associated lymphoid tissue [MALT type] lymphoma)	Treatment of patients with Marginal Zone Lymphoma (MZL) who require systemic therapy and have received at least one prior anti-CD20-based therapy.	Pharmacyclics, LLC	995 E. Arques Avenue		Sunnyvale	California	94085	United States	462114		Designated/Approved
glycerol phenylbutyrate	RAVICTI	02/05/2015	01/18/2017	Treatment of nodal marginal zone lymphoma	Treatment of patients with Marginal Zone Lymphoma (MZL) who require systemic therapy and have received at least one prior anti-CD20-based therapy.	Pharmacyclics, LLC	995 E. Arques Avenue		Sunnyvale	California	94085	United States	462214		Designated/Approved
glycopyrrolate	Cuvposa	02/05/2015	01/18/2017	Treatment of splenic marginal zone lymphoma	Treatment of patients with Marginal Zone Lymphoma (MZL) who require systemic therapy and have received at least one prior anti-CD20-based therapy.	Pharmacyclics, LLC	995 E. Arques Avenue		Sunnyvale	California	94085	United States	462314		Designated/Approved
golimumab	SIMPONI ARIA®	06/23/2016	08/02/2017	Treatment of chronic Graft versus Host disease.	Treatment of adult patients with chronic graft versus host disease (cGVHD) after failure of one or more lines of systemic therapy.	Pharmacyclics, LLC	995 East Arques Avenue		Sunnyvale	California	94085	United States	525616		Designated/Approved
golodirsen	VYONDYS 53	03/25/2013	08/17/2017	Treatment of B-cell acute lymphoblastic leukemia	Treatment of adults with relapsed or refractory B-cell precursor acute lymphoblastic leukemia (ALL)	Pfizer, Inc.	10646 Science Center Drive		San Diego	California	92121	United States	391413		Designated/Approved
Gonadorelin acetate	Lutrepulse	06/03/2004	07/21/2017	Treatment of high risk Stage II, Stage III, and Stage IV melanoma	treatment of unresectable or metastatic melanoma in adults and pediatric patients (12 years and older)	Bristol-Myers Squibb Company	P. O. Box 4000		Princeton	New Jersey	8543	United States	177703		Designated/Approved
Halofantrine	Halfan	12/20/2006	07/31/2017	Treatment of patients with cystic fibrosis	Treatment of cystic fibrosis (CF) in patients age 2 years and older who have one mutation in the CFTR gene that is responsive to ivacaftor potentiation based on clinical and/or in vitro assay data.	Vertex Pharmaceuticals, Inc.	50 Northern Avenue		Boston	Massachusetts	2210	United States	228306		Designated/Approved
Hemin	Panhematin	12/20/2006	05/17/2017	Treatment of patients with cystic fibrosis	Treatment of cystic fibrosis (CF) in patients age 2 years and older who have one mutation in the CFTR gene that is responsive to ivacaftor potentiation based on clinical and/or in vitro assay data.	Vertex Pharmaceuticals, Inc.	50 Northern Avenue		Boston	Massachusetts	2210	United States	228306		Designated/Approved
hepatitis B immune globulin (human)	HepaGam B	08/01/2001	07/07/2017	Treatment of sickle cell disease	To reduce the acute complications of sickle cell disease in adult and pediatric patients 5 years of age and older.	Emmaus Medical, Inc.	21250 Hawthorne Blvd., Suite 800		Torrance	California	90503	United States	145901		Designated/Approved
Histrelin	Supprelin LA	09/08/2011	09/15/2017	Treatment of carcinoid syndrome	treatment of adults with carcinoid syndrome; when used, it reduces the frequency of short-acting somatostatin analog rescue therapy	Ipsen Biopharmaceuticals, Inc.	106 Allen Road		Basking Ridge	New Jersey	7920	United States	347111		Designated/Approved
Histrelin acetate	Supprelin Injection	10/12/2016	04/07/2017	Treatment of chronic hepatitis C virus (HCV) infection in pediatric patients	Treatment of pediatric patients 12 years of age and older or weighing at least 35 kg with chronic hepatitis C virus genotype 1, 4, 5, or 6 infection without cirrhosis or with compensated cirrhosis	Gilead Sciences, Inc.	333 Lakeside Drive		Foster City	California	94404	United States	535916		Designated/Approved
human fibrinogen concentrate, pasteurized	RiaSTAP	09/20/2001	02/22/2017	Treatment of multiple myeloma	Treatment of multiple myeloma (MM), as maintenance following autologous hematopoietic stem cell transplantation (auto-HSCT)	Celgene Corporation	86 Morris Avenue		Summit	New Jersey	7901	United States	147701		Designated/Approved
Human plasma coagulation Factor VIII and human plasma von Willebrand Factor	Wilate	12/12/2011	11/08/2017	Prevention of human cytomegalovirus viremia and disease in at risk populations	Prophylaxis of cytomegalovirus (CMV) infection and disease in adult CMV-seropositive recipients [R+] of an allogeneic hematopoietic stem cell transplant (HSCT).	Merck Sharp & Dohme LLC	126 East Lincoln Ave.	P.O. Box 2000	Rahway	New Jersey	7065	United States	340211		Designated/Approved
Hydrocortisone	ALKINDI® SPRINKLE	05/14/2007	12/20/2017	Diagnosis of growth hormone deficiency	For the diagnosis of adult growth hormone deficiency	Novo Nordisk Inc.	800 Scudders Mill Road	P.O. Box 846	Plainsboro	New Jersey	8536	United States	225506		Designated/Approved
Hydroxocobalamin	Cyanokit	07/14/2011	12/12/2017	Treatment of Churg-Strauss Syndrome	Treatment of adult patients with Eosinophilic Granulomatosis Polyangiitis (EGPA)	GlaxoSmithKline LLC	Corporation Service Company	1250 S. Collegeville Rd.	Collegeville	Pennsylvania	19426	United States	345111		Designated/Approved
hydroxycarbamide (hydroxyurea)	Siklos	05/28/2015	04/25/2017	Treatment of acute lymphoblastic leukemia in pediatric patients (0 through 16 years of age)	Treatment of pediatric patients with acute lymphoblastic leukemia (ALL) as a component of a combination chemotherapy maintenance regimen	Silvergate Pharmaceuticals, Inc.	6251 Greenwood Plaza Blvd.	Suite 101	Greenwood Village	Colorado	80111	United States	479615		Designated/Approved
hydroxyprogesterone caproate	Makena	08/27/2015	04/25/2017	Management of pediatric patients with active polyarticular juvenile idiopathic arthritis (pJIA) who are intolerant of or had an inadequate response to first-line therapy.	Management of pediatric patients with active polyarticular juvenile idiopathic arthritis (pJIA) who have had an insufficient therapeutic response to, or are intolerant of, an adequate trial of first-line therapy including full dose non-steroidal anti-inflammatory agents (NSAIDs).	Silvergate Pharmaeuticals, Inc.	6251 Greenwood Plaza Blvd	Suite 101	Greenwood Village	Colorado	80111	United States	479515		Designated/Approved
hydroxyprogesterone caproate	Makena	04/30/2010	04/28/2017	Treatment of mastocytosis	Treatment of adult patients with aggressive systemic mastocytosis (ASM), systemic mastocytosis with associated hematological neoplasm (SM-AHN), or mast cell leukemia (MCL)	Novartis Pharmaceuticals Corporation	One Health Plaza, 105/3W038		East Hanover	New Jersey	7936	United States	306410		Designated/Approved
Hydroxyurea	Droxia	07/07/2009	04/28/2017	Treatment of acute myeloid leukemia	Treatment of adult patients with newly diagnosed acute myeloid leukemia (AML) that is FLT3 mutation-positive as detected by an FDA approved test, in combination with standard cytarabine and daunorubicin induction and cytarabine consolidation.	Novartis Pharmaceuticals Corporation	One Health Plaza, 105/3W038		East Hanover	New Jersey	7936	United States	285909		Designated/Approved
ibalizumab	Trogarzo	04/30/2010	03/27/2017	Treatment of ovarian cancer	Indicated for maintenance treatment of adult patients with recurrent epithelial ovarian, fallopian tube, or primary peritoneal cancer who are in a complete or partial response to platinum-based chemotherapy	GlaxoSmithKline, LLC.	1000 Winter St.	Suite 3300	Waltham	Massachusetts	2451	United States	306510		Designated/Approved
ibritumomab tiuxetan	Zevalin	09/02/2015	09/22/2017	Treatment of hepatocellular carcinoma	Treatment of patients with hepatocellular carcinoma (HCC) who have been previously treated with sorafenib (Indication withdrawn)	Bristol-Myers Squibb Company	P. O. Box 5326		Princeton	New Jersey	8543	United States	489915		Designated/Approved
ibrutinib	Imbruvica	01/23/2013	12/20/2017	Treatment of Stage IIb to IV melanoma	Adjuvant treatment of patients with melanoma with involvement of lymph nodes or metastatic disease who have undergone complete resection	Bristol-Myers Squibb Co.	P. O. Box 4000		Princeton	New Jersey	8543	United States	387612		Designated/Approved
ibrutinib	Imbruvica	08/07/2014	04/25/2017	Treatment of Hodgkin lymphoma	Treatment of adult patients with classical Hodgkin lymphoma (cHL) that has relapsed or progressed after autologous hematopoietic stem cell transplantation (HSCT) and brentuximab vedotin; or 3 or more lines of systemic therapy that includes autologous HSCT.	Bristol-Myers Squibb Company	Route 206 & Province Line Road	P. O. Box 4000	Princeton	New Jersey	8543	United States	442614		Designated/Approved
ibrutinib	Imbruvica	04/15/2015	11/16/2017	Treatment of follicular lymphoma	GAZYVA, in combination with bendamustine followed by GAZYVA monotherapy, is indicated for the treatment of patients with follicular lymphoma (FL) who relapsed after, or are refractory to, a rituximab-containing regimen; and in combination with chemotherapy followed by GAZYVA monotherapy in patients achieving at least a partial remission for the treatment of adult patients with previously untreate…	Genentech Inc., a member of the Roche Group	1 DNA Way		South San Francisco	California	94080	United States	473415		Designated/Approved
ibrutinib	Imbruvica	05/15/2018	08/17/2017	Treatment of Fallopian Tube Cancer	Maintenance treatment of adult patients with recurrent epithelial ovarian, fallopian tube or primary peritoneal cancer, who are in a complete or partial response to platinum-based chemotherapy; and treatment of adult patients with deleterious or suspected deleterious germline BRCA-mutated advanced ovarian cancer who have been treated with three or more prior lines of chemotherapy.	AstraZeneca Pharmaceuticals LP	1800 Concord Pike	P. O. Box 8355	Wilmington	Delaware	19803	United States	417613		Designated/Approved
ibrutinib	Imbruvica	05/15/2018	08/17/2017	Treatment of primary peritoneal cancer	Maintenance treatment of adult patients with recurrent epithelial ovarian, fallopian tube or primary peritoneal cancer, who are in a complete or partial response to platinum-based chemotherapy; and treatment of adult patients with deleterious or suspected deleterious germline BRCA-mutated advanced ovarian cancer who have been treated with three or more prior lines of chemotherapy.	AstraZeneca Pharmaceuticals LP	1800 Concord Pike	P. O. Box 8355	Wilmington	Delaware	19803	United States	419013		Designated/Approved
ibrutinib	Imbruvica	10/16/2013	08/17/2017	Treatment of ovarian cancer	Maintenance treatment of adult patients with recurrent epithelial ovarian, fallopian tube or primary peritoneal cancer, who are in a complete or partial response to platinum-based chemotherapy.	AstraZeneca Pharmaceuticals LP	1800 Concord Pike	P. O. Box 8355	Wilmington	Delaware	19803	United States	409213		Designated/Approved
ibrutinib	Imbruvica	12/30/2015	03/14/2017	Treatment of Hodgkin lymphoma.	Treatment for adult and pediatric patients with refractory classical Hodgkin Lymphoma (cHL), or who have relapsed after 3 or more prior lines of therapy.	Merck Sharp & Dohme LLC	126 East Lincoln Ave.	P.O. Box 2000	Rathway	Pennsylvania	7065	United States	502415		Designated/Approved
ibrutinib	Imbruvica	06/16/2015	09/22/2017	Treatment of gastric cancer, including gastroesophageal junction adenocarcinoma	KEYTRUDA is indicated for the treatment of patients with recurrent locally advanced or metastatic gastric or gastroesophageal junction adenocarcinoma whose tumors express PD-L1 [Combined Positive Score (CPS) =1] as determined by an FDA-approved test, with disease progression on or after two or more prior lines of therapy including fluoropyrimidine- and platinum-containing chemotherapy and if appr…	Merck Sharp & Dohme LLC	126 East Lincoln Ave.	P.O. Box 2000	Rahway	New Jersey	7065	United States	481715		Designated/Approved
ibrutinib	Imbruvica	06/04/2015	04/27/2017	Treatment of hepatocellular carcinoma	Treatment of patients with hepatocellular carcinoma (HCC or liver cancer) who have been previously treated with sorafenib.	Bayer HealthCare Pharmaceuticals, Inc.	100 Bayer Blvd	P. O. Box 915	Whippany	New Jersey	7981	United States	478015		Designated/Approved
ibrutinib	Imbruvica	01/11/2017	06/07/2017	Use with other antiretroviral agents for the treatment of pediatric HIV-1 infection	Used in combination with other antiretroviral agents for the treatment of patients with HIV-1 infection	AbbVie Inc.	Regulatory Affairs	1 Waukegan Road	North Chicago	Illinois	60044	United States	549816		Designated/Approved/Withdrawn
ibrutinib	IMBRUVICA	08/22/2016	06/22/2017	Treatment of chronic lymphocytic leukemia (CLL)	Treatment of adult patients with previously untreated and previously treated CLL in combination with fludarabine and cyclophosphamide	Genentech, Inc.	1 DNA Way		South San Francisco	California	94080	United States	545616		Designated/Approved
Ibuprofen lysine	NeoProfen	09/07/2016	06/22/2017	Treatment of diffuse large B-cell lymphoma	Treatment of adult patients with previously untreated diffuse large B-cell lymphoma in combination with cyclophosphamide, doxorubicin, vincristine, prednisone (CHOP) or other anthracycline-based chemotherapy regimens	Genentech, Inc.	1 DNA Way		South San Francisco	California	94080	United States	546516		Designated/Approved
icatibant	Firazyr	08/22/2016	06/22/2017	Treatment of follicular lymphoma	Treatment of adult patients with relapsed or refractory, follicular lymphoma as a single agent; previously untreated follicular lymphoma in combination with first line chemotherapy and, in patients achieving a complete or partial response to rituximab in combination with chemotherapy, as single-agent maintenance therapy; and non-progressing (including stable disease), follicular lymphoma as a sin…	Genentech, Inc.	1 DNA Way		South San Francisco	California	94080	United States	529816		Designated/Approved
Icodextrin 7.5% with Electrolytes Peritoneal Dialysis Solution	Extraneal (with 7.5% Icodextrin) Peritoneal Dialysis Solutio	10/25/2016	04/07/2017	Treatment of pediatric chronic hepatitis C virus infection	Treatment of chronic HCV genotype 2 or 3 infection in pediatric patients 12 years of age and older or weighing at least 35 kg without cirrhosis or with compensated cirrhosis for use in combination with ribavirin	Gilead Sciences, Inc.	333 Lakeside Drive		Foster City	California	94404	United States	541716		Designated/Approved
Idarubicin HCl for injection	Idamycin	12/08/1997	05/01/2017	Treatment of pneumothorax	Steritalc is indicated in adults to decrease the recurrence of pneumothorax.	Novatech SA	Z.I. Athelia III		La Ciotat	CEDEX		France	109297		Designated/Approved
idarucizumab		12/08/1997	05/01/2017	Treatment of malignant pleural effusion	To decrease the recurrence of malignant pleural effusions in symptomatic patients following maximal drainage of the pleural effusion.	Novatech SA	Z.I. Athelia III		La Ciotat	CEDEX		France	106797		Designated/Approved
idecabtagene vicleucel	Abecma	03/09/2012	02/28/2017	Treatment of carcinoid syndrome in patients with neuroendocrine tumors	Treatment of carcinoid syndrome diarrhea in combination with somatostatin analog (SSA) therapy in adults inadequately controlled by SSA therapy.	TerSera Therapeutics, LLC	520 Lake Cook Road, Suite 500		Deerfield	Illinois	60015	United States	266308		Designated/Approved
idelalisib	Zydelig	04/02/2007	01/26/2017	Conditioning treatment prior to hematopoietic stem cell transplantation	Indicated for reducing the risk of graft rejection when used in conjunction with high-dose busulfan and cyclophosphamide as a preparative regimen for allogenic hematopoietic progenitor (stem) cell transplantation for pediatric patients with class 3 beta-thalassemia	ADIENNE S.A.	Via Zurigo, 46		Lugano			Switzerland	237807		Designated/Approved
idelalisib	Zydelig	08/01/2017	08/30/2017	Treatment of chimeric antigen receptor (CAR) T cell-induced cytokine release syndrome	Treatment of chimeric antigen receptor (CAR) T cell-induced severe or life-threatening cytokine release syndrome (CRS) in adults and pediatric patients 2 years of age and older	Genentech Inc., a member of the Roche Group	1 DNA Way	MS #355e	South San Francisco	California	94080	United States	589317		Designated/Approved
idursulfase	Elaprase	08/20/2012	06/29/2017	Treatment of central precocious puberty	Treatment of pediatric patients 2 years of age and older with central precocious puberty	Arbor Pharmaceuticals, LLC	6 Concourse Parkway	Suite 1800	Atlanta	Georgia	30328	United States	376012		Designated/Approved
Ifosfamide	Ifex	08/02/2016	11/06/2017	Treatment of Erdheim-Chester Disease	Treatment of patients with Erdheim-Chester Disease with BRAF V600 mutation	Genentech, Inc.	1 DNA Way		South San Francisco	California	94080	United States	529616		Designated/Approved
Iloprost inhalation solution	Ventavis	02/16/2012	11/15/2017	Treatment of mucopolysaccharidosis VII (MPS VII, Sly Syndrome)	Indicated in pediatric and adult patients for the treatment of Mucopolysaccharidosis VII (PMS VII, Sly syndrome).	Ultragenyx Pharmaceutical, Inc.	60 Leveroni Court		Novato	California	94949	United States	359811		Designated/Approved
imatinib	Gleevec	03/18/2015	12/19/2017	Treatment of inherited retinal dystrophy due to biallelic RPE65 gene mutations	an adeno-associated virus vector-based gene therapy indicated for the treatment of patients with confirmed biallelic RPE65 mutation-associated retinal dystrophy. Patients must have viable retinal cells determined by a treating physician	Spark Therapeutics, Inc.	3737 Market Street	Suite 1300	Philadelphia	Pennsylvania	19104	United States	466414		Designated/Approved
imatinib	Gleevec	02/24/2015	01/29/2016	Preventing hepatic injury from acetaminophin overdose	Indicated to prevent or lessen hepatic injury after ingestion of a potentially hepatotoxic quantity of acetaminophen in patients with acute ingestion or from repeated supratherapeutic ingestion	Arbor Pharmaceuticals, Inc.	6 Concourse Parkway	Suite 1800	Atlanta	Georgia	30328	United States	401713		Designated/Approved
Imatinib	Gleevec	05/13/2014	06/30/2016	Treatment of non-infectious intermediate, posterior, or panuveitis, or chronic non-infectious anterior uveitis	Indicated for the treatment of non-infectious intermediate, posterior and panuveitis in adult patients	AbbVie, Inc.	1 North Waukegan Road		North Chicago	Illinois	60064	United States	318510		Designated/Approved
imatinib mesylate	Gleevec	08/03/2015	04/15/2016	Treatment of non-small cell lung cancer with squamous histology.	Treatment of patients with metastatic, squamous, non-small cell lung cancer progressing after platinum-based chemotherapy	Boehringer Ingelheim Pharmaceuticals, Inc.	900 Ridgebury Road	P. O. Box 368	Ridgefield	Connecticut	6877	United States	484115		Designated/Approved
Imatinib mesylate	Gleevec	11/23/2010	12/06/2016	Treatment of fallopian tube carcinoma	Avastin in combination with paclitaxel, pegylated liposomal doxorubicin, or topotecan is indicated for the treatment of patients with platinum-resistant recurrent epithelial ovarian, fallopian tube or primary peritoneal cancer who received no more than 2 prior chemotherapy regimens. Avastin, either in combination with carboplatin and paclitaxel or in combination with carboplatin and gemcitabine, …	Genentech, Inc.	1 DNA Way		South San Francisco	California	94080	United States	318010		Designated/Approved
Imatinib mesylate	Gleevec	11/02/2010	12/06/2016	Treatment of primary peritoneal carcinoma.	Avastin in combination with paclitaxel, pegylated liposomal doxorubicin, or topotecan is indicated for the treatment of patients with platinum-resistant recurrent epithelial ovarian, fallopian tube or primary peritoneal cancer who received no more than 2 prior chemotherapy regimens. Avastin, either in combination with carboplatin and paclitaxel or in combination with carboplatin and gemcitabine, …	Genentech, Inc.	1 DNA Way		South San Francisco	California	94080	United States	317810		Designated/Approved
Imatinib mesylate	Gleevec	02/09/2006	12/06/2016	Therapeutic treatment of patients with ovarian cancer	Avastin in combination with paclitaxel, pegylated liposomal doxorubicin, or topotecan is indicated for the treatment of patients with platinum-resistant recurrent epithelial ovarian, fallopian tube or primary peritoneal cancer who received no more than 2 prior chemotherapy regimens. Avastin, either in combination with carboplatin and paclitaxel or in combination with carboplatin and gemcitabine, …	Genentech, Inc.	1 DNA Way		South San Francisco	California	94080	United States	216405		Designated/Approved
imatinib mesylate	Gleevec	05/16/2008	08/30/2016	Treatment of acute lymphocytic leukemia	treatment of Philadelphia chromosome-negative relapsed or refractory B-cell precursor acute lymphoblastic leukemia (ALL)	Amgen, Inc.	One Amgen Center Dr.	Mail Stop 17-2-A	Thousand Oaks	California	91320	United States	255707		Designated/Approved
imatinib mesylate	Gleevec	10/20/1999	07/29/2016	Treatment of dynamic muscle contractures in pediatric cerebral palsy patients.	Treatment of lower limb spasticity in pediatric patients 2 years of age and older	Ipsen Biopharmaceuticals, Inc.	650 East Kendall Street		Cambridge	Massachusetts	2142	United States	128299		Designated/Approved
Imiglucerase	Cerezyme	09/04/2012	09/23/2016	Treatment of TNF-receptor associated periodic syndrome (TRAPS)	Indicated for the treatment of Tumor Necrosis Factor Receptor Associated Periodic Syndrome (TRAPS) in adult and pediatric patients	Novartis Pharmaceuticals Corporation	One Health Plaza		East Hanover	New Jersey	7936	United States	376912		Designated/Approved
Immune Globulin (Human)	Gamunex-C	12/05/2013	09/23/2016	Treatment of familial mediterranean fever	Indicated for treatment of Familial Mediterranean Fever (FMF) in adult and pediatric patients	Novartis Pharmaceuticals Corporation	One Health Plaza		East Hanover	New Jersey	7936	United States	412813		Designated/Approved
immune globulin infusion (human)	Gammagard Liquid	12/05/2013	09/23/2016	Treatment of hyperimmunoglobulinemia D and periodic fever syndrome	Indicated for Hyperimmunoglobulin D Syndrome (HIDS)/Mevalonate Kinase Deficiency (MKD) in adult and pediatric patients	Novartis Pharmaceuticals Corporation	One Health Plaza		East Hanover	New Jersey	7936	United States	412913		Designated/Approved
Immune Globulin Intravenous (Human)	Octagam 10%	09/13/2010	03/11/2016	Treatment of ALK-positive, MET-positive, or ROS-positive non-small cell lung cancer	Treatment of patients with metastatic NSCLC whose tumors are ROS1-positive	Pfizer, Inc.	10646 Science Center Drive		San Diego	California	92121	United States	310610		Designated/Approved
immune globulin intravenous (human)	Gammaplex	05/06/2013	11/21/2016	Treatment of multiple myeloma	DARZALEX is indicated in combination with lenalidomide and dexamethasone, or bortezomib and dexamethasone, for the treatment of patients with multiple myeloma who have received at least one prior therapy; and as monotherapy, for the treatment of patients with multiple myeloma who have received at least three prior lines of therapy including a proteasome inhibitor (PI) and an immunomodulatory agen…	Janssen Biotech, Inc.	920 Route 202 South	PO Box 300	Raritan	New Jersey	8869	United States	397113		Designated/Approved
Immune globulin intravenous, human	Gamimune N	05/21/2003	03/30/2016	For the treatment of hepatic veno-occlusive disease	For the treatment of adult and pediatric patients with hepatic veno-occlusive disease (VOD), also known as sinusoidal obstruction syndrome (SOS), with renal or pulmonary dysfunction following hematopoietic stem cell transplantation (HSCT).	Jazz Pharmaceuticals, Inc.	3180 Porter Drive		Palo Alto	California	94304	United States	168803		Designated/Approved
Immune Globulin Subcutaneous (Human), 20% Liquid	Hizentra	05/14/2012	01/28/2016	Treatment of soft tissue sarcoma	Treatment of patients with unresectable or metastatic liposarcoma who have received a prior anthracyclne-containing regimen	Eisai Inc.	200 Metro Blvd.		Nutley	New Jersey	07110-6102	United States	367112		Designated/Approved
inebilizumab	Uplizna	10/23/2007	09/19/2016	Treatment of Duchenne Muscular Dystrophy.	Treatment of Duchenne muscular dystrophy (DMD) in patients who have a confirmed mutation of the DMD gene that is amenable to exon 51 skipping	Sarepta Therapeutics, Inc.	215 First Street	Suite 415	Cambridge	Massachusetts	2142	United States	248407		Designated/Approved
infigratinib	Truseltiq	02/14/2008	02/26/2016	Treatment of neuroendocrine tumors	Treatment of adult patients with progressive neuroendocrine tumors of pancreatic origin (PNET) in patients with unresectable, locally advanced or metastatic disease; and treatment of adult patients with progressive, well-differentiated, non-functional, neuroendocrine tumors (NET) of gastrointestinal (GI) or lung origin, with unresectable, locally advanced or metastatic disease.	Novartis Pharmaceuticals Corp.	One Health Plaza, 315/5450A		East Hanover	New Jersey	7936	United States	254107		Designated/Approved
infliximab	Remicade	12/31/2013	06/01/2016	Diagnostic for the clinical management of neuroendocrine tumors	For use after radiolabeling with Ga 68, with positron emission tomography (PET) for localization of somatostatin receptor positive neuroendocrine tumors (NETs) in adult and pediatric patients.	Advanced Accelerator Applications, USA	57 East Willow Street		Millburn	New Jersey	7041	United States	413613		Designated/Approved
infliximab	Remicade	04/06/2012	03/04/2016	Treatment of chronic lymphocytic leukemia (CLL)	Indicated for the treatment of patients with chronic lymphocytic leukemia	Pharmacyclics, LLC	995 E. Arques Avenue		Sunnyvale	California	94085	United States	368012		Designated/Approved
Infliximab	Remicade	05/30/2013	05/06/2016	Treatment of small lymphocytic lymphoma	Indicated for the treatment of patients with chronic lymphocytic leukemia (CLL)/small lymphocytic lymphoma (SLL) and indicated for the treatment of patients with chronic lymphocytic leukemia (CLL)/small lymphocytic leukemia (SLL) with 17p deletion.	Pharmacyclics, LLC	995 E. Arques Avenue		Sunnyvale	California	94085	United States	395513		Designated/Approved
Inotersen	TEGSEDI™	06/27/2013	10/07/2016	Treatment of epilepsy patients who cannot take anything by mouth (NPO)	Replacement therapy for oral carbamazepine formulations, when oral administration is temporarily not feasible, in adults with the following seizure types: (1) Partial seizures with complex symptomology; (2)Generalized tonic-clonic seizures; and (3) Mixed seizure patterns which include the above or other partial or generalized seizures	Lundbeck LLC	3530 Toringdon Way, Suite 200		Charlotte	North Carolina	28277	United States	265508		Designated/Approved
inotuzumab ozogamicin		06/30/2014	09/28/2016	Treatment of cystic fibrosis	Treatment of cystic fibrosis (CF) in patients age 6 years and older who are homozygous for the F508del mutation in the CFTR gene	Vertex Pharmaceuticals Inc.	50 Northern Avenue		Boston	Massachusetts	2210	United States	434814		Designated/Approved
Interferon alfa-2a	Roferon A	09/03/2014	10/19/2016	Treatment of single or mixed gastrointestinal infestations by Trichuris trichiura (whipworm), Ascaris lumbricoides (large roundworm), and Ancylostoma duodenale and Nectar americanus (hookworm).	treatment of patients one year of age and older withgastrointestinal infections caused by Ascaris lumbricoides (roundworm) and Trichuris trichiura (whipworm)	Janssen Pharmaceutical Research & Development, LLC	920 Route 202 South		Raritan	New Jersey	8869	United States	397013		Designated/Approved
Interferon alfa-2a (recombinant)	Roferon-A	11/24/2008	03/10/2016	High dose conditioning treatment prior to hematopoietic progenitor (stem) cell transplantation	for high-dose conditioning treatment prior to hematopoietic progenitor (stem) cell transplantation in patients with multiple myeloma	Acrotech Biopharma LLC	279 Princeton Hightstown Road		East Windsor	New Jersey	8520	United States	270008		Designated/Approved
Interferon alfa-2b (recombinant)	Intron A	12/18/2012	04/08/2016	Treatment of hereditary and acquired methemoglobinemia	For treatment of pediatric and adult patients with acquired methemoglobinemia.	Provepharm SAS	Technopote de Chateau-Combert		Marseille			France	385512		Designated/Approved
Interferon beta-1a	Avonex	05/16/1995	04/22/2016	Treatment of tyrosinemia type 1.	Treatment of hereditary tyrosinemia type 1 in combination with dietary restriction of tyrosine and phenylalanine.	Swedish Orphan Biovitrum AB	SE-112	75 Stockholm	Stockholm			Sweden	89095		Designated/Approved
Interferon beta-1b	Betaseron	08/07/2014	05/17/2016	Treatment of Hodgkin lymphoma	Treatment of adult patients with Classical Hodgkin lymphoma that has relapsed or progressed after autologous hematopoietic stem cell transplantation (HSCT) and brentuximab vedotin	Bristol-Myers Squibb Company	Route 206 & Province Line Road	P. O. Box 4000	Princeton	New Jersey	8543	United States	442614		Designated/Approved
Interferon gamma 1-b	Actimmune	04/18/2011	12/23/2016	Treatment of spinal muscular atrophy	Treatment of spinal muscular atrophy in pediatric and adult patients	Biogen, Inc	225 Binney Street		Cambridge	Massachusetts	2142	United States	336711		Designated/Approved
Interferon gamma-1b	Actimmune	04/09/2008	05/27/2016	Treatment of primary biliary cirrhosis	Treatment of primary biliary cholangitis (PBC) in combination with ursodeoxycholic acid (UDCA) in adults with an inadequate response to UDCA, or as monotherapy in adults unable to tolerate UDCA	Intercept Pharmaceuticals, Inc.	4760 Eastgate Mall		San Diego	California	92122	United States	253207		Designated/Approved
intravenous carbamazepine	CARNEXIV	06/09/2006	03/18/2016	Treatment of exposure to B. anthracis spores	Treatment of adult and pediatric patients with inhalational anthrax due to Bacillus anthracis in combination with appropriate antibacterial drugs and for prophylaxis of inhalational anthrax due to B. anthracis when alternative therapies are not available or are not appropriate.	Elusys Therapeutics, Inc.	25 Riverside Drive	P.O. Box 102	Pine Brook	New Jersey	7058	United States	224306		Designated/Approved
Iobenguane I 123	Adreview	04/15/2015	02/26/2016	Treatment of follicular lymphoma	GAZYVA, in combination with bendamustine followed by GAZYVA monotherapy, is indicated for the treatment of patients with follicular lymphoma (FL) who relapsed after, or are refractory to, a rituximab-containing regimen	Genentech Inc., a member of the Roche Group	1 DNA Way		South San Francisco	California	94080	United States	473415		Designated/Approved
Iobenguane I 123	AdreView	03/10/2009	01/19/2016	Treatment of chronic lymphocytic leukemia	For extended treatment of patients who are in complete or partial response after at least two lines of therapy for recurrent or progressive CLL.	Novartis Pharmaceuticals Corporation	One Health Plaza		East Hanover	New Jersey	7936	United States	275809		Designated/Approved
Iobenguane I 131	Azedra Ultratrace	03/10/2009	08/30/2016	Treatment of chronic lymphocytic leukemia	Arzerra in combination with fludarabine and cyclophosphamide for the treatment of patients with relapsed chronic lymphocytic leukemia (CLL).	Novartis Pharmaceuticals Corporation	One Health Plaza		East Hanover	New Jersey	7936	United States	275809		Designated/Approved
Iobenguane Sulfate I 131		10/09/2014	10/19/2016	Treatment of soft tissue sarcoma	In combination with doxorubicin, for the treatment of adult patients with soft tissue sarcoma (STS) with a histologic subtype for which an anthracycline-containing regimen is appropriate and which is not amenable to curative treatment with radiotherapy or surgery. (Indication withdrawn)	Eli Lilly and Company	Lilly Corporate Center, Drop Code 2543		Indianapolis	Indiana	46285	United States	448414		Designated/Approved
ipilimumab	Yervoy	10/27/2015	10/18/2016	Treatment of pediatric hyperparathyroidism	Indicated in adults and pediatric patients 10 years of age and older for the prevention and treatment of secondary hyperparathyroidism associated with Chronic kidney disease (CKD) Stages 3 and 4 and CKD Stage 5 in patients on hemodialysis or peritoneal dialysis	Abbvie, inc.	1 North Waukegan Road		North Chicago	Illinois	60064	United States	492815		Designated/Approved
ipilimumab	Yervoy	04/27/2012	03/04/2016	Treatment of patients with congenital factor IX deficiency (hemophilia B).	Indicated in children and adults with hemophilia B (congenital Factor IX deficiency) for the (1) on-demand control and prevention of bleeding episodes, (2) perioperative management of bleeding, and (3) routine prophylaxis to prevent or reduce the frequency of bleeding episodes.	CSL Behring, LLC	1020 First Avenue	P.O. Box 61501	King of Prussia	Pennsylvania	19406	United States	366712		Designated/Approved
ipilimumab	Yervoy	09/02/2011	04/15/2016	Treatment of keratoconus	Indicated for use in corneal collagen crosslinking in combination with the KXL¿ System for the treatment of progressive keratoconus	Avedro, Inc.	230 Third Avenue		Waltham	Massachusetts	2451	United States	344911		Designated/Approved
ipilimumab	Yervoy	12/02/2011	07/15/2016	Treatment of corneal ectasia following refractive surgery	Treatment of corneal ectasia following refractive surgery	Avedro, Inc.	230 Third Avenue		Waltham	Massachusetts	2451	United States	352511		Designated/Approved
irinotecan liposome injection		02/14/2014	05/27/2016	For the treatment of pediatric homozygous familial hypercholesterolemia	An adjunct to diet to reduce LDL-C, Total-C, nonHDL-C and ApoB in children and adolescents 7 to 17 years of age with homozygous familial hypercholesterolemia, either alone or with other lipid-lowering treatments (e.g., LDL apheresis).	iPR Pharmaceuticals, Inc.	1 MedImmune Way		Gaithersburg	Maryland	20878	United States	420513		Designated/Approved
iron(III)-hexacyanoferrate(II)	Radiogardase	07/31/2012	12/19/2016	Treatment of ovarian cancer	As monotherapy for the treatment of patients with deleterious BRCA mutation (germline and/or somatic) associated advanced ovarian cancer who have been treated with two or more chemotherapies	Clovis Oncology, Inc.	5500 Flatiron Parkway	Suite 100	Boulder	Colorado	80301	United States	374712		Designated/Approved
isatuximab	Sarclisa	09/20/2012	04/11/2016	Treatment of chronic lymphocytic leukemia	Treatment of patients with chronic lymphocytic leukemia (CLL) with 17p deletion, as detected by an FDA approved test, who have received at least one prior therapy	AbbVie, Inc	1 North Waukegan Road	Dept. PA72, Bldg. AP30	North Chicago	Illinois	60064	United States	375612		Designated/Approved
isatuximab-irfc	Sarclisa	05/13/2015	09/09/2015	Treatment of moderate to severe hidradenitis suppurativa (Hurley stage 2 and Hurley stage 3 disease)	Treatment of moderate to severe hidradenitis suppurativa	AbbVie, Inc.	1 North Waukegan Road		North Chicago	Illinois	60064	United States	446414		Designated/Approved
isavuconazonium sulfate	Cresemba	01/27/2015	12/11/2015	Treatment of ALK-positive non-small cell lung cancer	ALECENSA is indicated for the treatment of patients with anaplastic lymphoma kinase (ALK)-positive, metastatic non-small cell lung cancer (NSCLC) who have progressed on or are intolerant to crizotinib.	Hoffmann-La Roche, Inc. (c/o Genentech, Inc.)	1 DNA Way, MS #355E		South San Francisco	California	94080	United States	462814		Designated/Approved
isavuconazonium sulfate	Cresemba	07/29/2008	03/24/2015	Treatment of inhalational anthrax	Treatment of inhalational anthrax in adult and pediatric patients in combination with appropriate antibacterial drugs	Cangene Corp. - Emergent Biosolutions	155 Innovation Drive	R3T 5Y3	Winnipeg, MB			Canada	263008		Designated/Approved
ivabradine	CORLANOR	04/11/2014	11/23/2015	For post-exposure prophylaxis of anthrax disease resulting from suspected or confirmed Bacillus anthracis exposure	For post-exposure prophylaxis of disease following suspected or confirmed Bacillus anthracis exposure, when administered in conjunction with recommended antibacterial drugs.	Emergent BioDefense Operations Lansing LLC	300 Proessional Drive		Gaithersburg	Maryland	20879	United States	424914		Designated/Approved
ivacaftor	Kalydeco	01/29/2004	05/06/2015	Treatment of envenomation by Crotaline snakes	Management of adult and pediatric patients with North American rattlesnake envenomation	Rare Disease Therapeutics, Inc.	12975 Brookprinter Place	Suite 170	Poway	California	92064	United States	177503		Designated/Approved
ivacaftor	Kalydeco	09/12/2008	10/23/2015	Treatment of hypophosphatasia	For the treatment of patients with perinatal/infantile-and juvenile-onset hypophosphatasia (HPP)	Alexion Pharmaceuticals, Inc.	100 College St.		New Haven	Connecticut	6510	United States	266608		Designated/Approved
ivacaftor	Kalydeco	07/02/2014	12/07/2015	Treatment of chronic lymphocytic leukemia	Treatment of patients with chronic lymphocytic leukemia (CLL). Efficacy relative to first line therapies other than chlorambucil has not been established.	Eagle Pharmaceuticals, Inc.	50 Tice Blvd	Suite 315	Woodcliff Lake	New Jersey	7677	United States	431814		Designated/Approved
ivacaftor	Kalydeco	07/02/2014	12/07/2015	Treatment of Follicular Lymphoma, Small Lymphocytic Lymphoma, Lymphoplasmacytic Lymphoma, Splenic Marginal Zone Lymphoma, Extranodal Marginal Zone B-cell Lymphoma of Mucosa-Associated Lymphoma Tissue (MALT), and Nodal Marginal Zone Lymphoma (Collectively	Treatment of patients with indolent B-cell non-Hodgkin lymphoma (NHL) that has progressed during or within six months of treatment with rituximab or a rituximab-containing regimen.	Eagle Pharmaceuticals, Inc.	50 Tice Blvd	Suite 315	Woodcliff Lake	New Jersey	7677	United States	430314		Designated/Approved
ivacaftor	KALYDECO®	01/30/2007	08/17/2015	Treatment of Hodgkin's lymphoma	Treatment of patients with classical Hodgkin lymphoma at high risk of relapse or progression as post-autologous hematopoietic stem cell transplantation (auto-HSCT) consolidation.	Seagen Inc.	21823 30th Drive Southeast		Bothell	Washington	98021	United States	235606		Designated/Approved
ivacaftor	Kalydeco	07/18/2003	03/17/2015	Treatment of inborn errors of cholesterol and bile acid synthesis and metabolism	Treatment of bile acid synthesis disorders due to single enzyme defects	Retrophin, Inc.	777 Third Avenue	22nd Floor	New York	New York	10017	United States	170503		Designated/Approved
ivacaftor	Kalydeco	11/08/2007	10/20/2015	Treatment of hereditary factor X deficiency	Treatment of adults and adolescents (aged 12 years and above) with hereditary Factor X deficiency for on-demand treatment and control of bleeding episodes and perioperative management of bleeding in patients with mild hereditary Factor X deficiency	Bio Products Laboratory Limited	Dagger Lane		Elstree	Hertfordshire		United Kingdom	246907		Designated/Approved
ivacaftor	Kalydeco	01/31/2014	11/10/2015	Treatment of stage IIb, IIc, III, and IV melanoma with BRAFV600 mutation	For the treatment of patients with unresectable or metastatic melanoma with BRAF V600E or V600K mutation, in combination with vemurafenib. Limitations of Use: COTELLIC is not indicated for treatment of patients with wild-type BRAF melanoma.	Genentech, Inc.	1 DNA Way, MS 241A		South San Francisco	California	94080	United States	419513		Designated/Approved
ivacaftor	Kalydeco	10/09/2014	09/30/2015	Treatment of Stage IIb to Stage IV melanoma	Treatment of patients with BRAF V600 wild-type, unresectable or metastatic melanoma	Bristol-Myers Squibb Company	5 Research Parkway		Wallingford	Connecticut	6492	United States	445014		Designated/Approved
ivacaftor	Kalydeco	10/24/2006	08/14/2015	Treatment of cystinosis	PROCYSBI is indicated for the treatment of nephropathic cystinosis in adult and pediatric patients 2 years of age and older.	Horizon Therapeutics USA, Inc.	150 S. Saunders Road	Suite 100	Lake Forest	Illinois	60045	United States	231006		Designated/Approved
ivosidenib	TIBSOVO	05/06/2013	11/16/2015	Treatment of multiple myeloma	For the treatment of patients with multiple myeloma who have received at least 3 prior lines of therapy including a proteasome inhibitor and an immunomodulatory agent or are double refractory to a proteasome inhibitor and an immunomodulatory agent	Janssen Biotech, Inc.	920 Route 202 South	PO Box 300	Raritan	New Jersey	8869	United States	397113		Designated/Approved
ivosidenib	Tibsovo	09/02/2010	08/07/2015	Treatment of primary periodic paralyses	Treatment of primary hyperkalemic periodic paralysis, primary hypokalemic period paralysis, and related variants	Xeris Pharmaceuticals, Inc.	180 N La Salle Street, Suite 1600		Chicago	Illinois	60601	United States	314210		Designated/Approved
ivosidenib	Tibsovo	12/20/2010	03/10/2015	Treatment of neuroblastoma	For use in combination with granulocyte-macrophage colony-stimulating factor (GM-CSF), interleukin-2 (IL-2) and 13-cis-retinoic acid (RA), for the treatment of pediatric patients with high-risk neuroblastoma who achieve at least a partial response to prior first-line multiagent, multimodality therapy	United Therapeutics Corporation	55 TW Alexander Drive		Research Triangle Park	North Carolina	27709	United States	324210		Designated/Approved
ivosidenib	TIBSOVO	09/01/2011	11/30/2015	Treatment of multiple myeloma	Indicated in combination with lenalidomide and dexamethasone for the treatment of patients with multiple myeloma who have received one to three prior therapies	Bristol-Myers Squibb Co.	P.O. Box 5326		Princeton	New Jersey	8543	United States	348411		Designated/Approved
ixazomib citrate	Ninlaro	09/12/2013	08/27/2015	Treatment of homozygous familial hypercholesterolemia	As an adjunct to diet and other LDL-lowering therapies (e.g., statins, ezetimibe, LDL apheresis) in patients with HoFH who require additional lowering of LDL-C.	Amgen Inc.	One Amgen Center Drive	M/S 17 2 B	Thousand Oaks	California	91320	United States	404113		Designated/Approved
Japanese encephalitis vaccine, inactivated, adsorbed	IXIARO	11/20/2013	03/30/2015	Treatment of subjects at risk of developing myelosuppression after a radiological or nuclear incident	To increase survival in patients acutely exposed to myelosuppressive doses of radiation (Hematopoietic Syndrome of Acute Radiation Syndrome).	Amgen, Inc.	One Amgen Center Drive	M/S 17-1-C	Thousand Oaks	California	91320	United States	413113		Designated/Approved
L-glutamine	Endari	08/26/2014	07/13/2015	Treatment of epidermal growth factor receptor mutation-positive non-small cell lung cancer	For the first-line treatment of patients with metastatic non-small cell lung cancer (NSCLC) whose tumors have epidermal growth factor receptor (EGFR) exon 19 deletions or exon 21 (L858R) substitution mutations as detected by an FDA-approved test	AstraZeneca Pharmaceuticals LP	1800 Concord Pike	P. O. Box 8355	Wilmington	Delaware	19803	United States	443014		Designated/Approved
Lamotrigine	Lamictal	10/15/2013	01/29/2015	Treatment of Waldenstrom's macroglobulinemia	Treatment of patients with Waldenstrom's macroglobulinemia	Pharmacyclics, LLC	995 E. Arques Avenue		Sunnyvale	California	94085	United States	407413		Designated/Approved
lanadelumab-flyo	Takhzyro	05/28/2015	10/16/2015	To reverse the anticoagulant effect of dabigatran due to uncontrolled life-threatening bleeding requiring urgent intervention or a need to undergo an emergency surgery/urgent invasive procedure	For use in patients treated with Pradaxa® when reversal of the anticoagulant effects of dabigatran is needed for emergency surgery/urgent procedures and in life-threatening or uncontrolled bleeding	Boehringer Ingelheim Pharmaceuticals, Inc.	PO Box 368	900 Ridgebury Road	Ridgefield	Connecticut	6877	United States	445714		Designated/Approved
Lanreotide	Somatuline Depot	06/03/2004	10/28/2015	Treatment of high risk Stage II, Stage III, and Stage IV melanoma	For the adjuvant treatment of patients with cutaneous melanoma with pathologic involvement of regional lymph nodes of more than 1 mm, who have undergone complete resection including total lymphadenectomy.	Bristol-Myers Squibb Company	P. O. Box 4000		Princeton	New Jersey	8543	United States	177703		Designated/Approved
lanreotide acetate	Somatuline Depot	07/21/2011	10/22/2015	Treatment of pancreatic cancer	For use in combination with fluorouracil and leucovorin, for the treatment of patients with metastatic adenocarcinoma of the pancreas that has progressed following gemcitabine-based therapy	Ipsen Bioscience,Inc.	650 East Kendall Street		Cambridge	Massachusetts	2142	United States	344311		Designated/Approved
lanreotide acetate		10/25/2013	03/06/2015	Treatment of zygomycosis	Treatment of invasive mucormycosis in patients 18 years of age and older	Astellas Pharma Global Development Inc.	1 Astellas Way		Northbrook	Illinois	60062	United States	395013		Designated/Approved
laronidase	Aldurazyme	05/06/2013	03/06/2015	Treatment of invasive aspergillosis	Treatment of invasive aspergillosis in patients 18 years of age and older	Astellas Pharma Global Development Inc.	1 Astellas Way		Northbrook	Illinois	60062	United States	394913		Designated/Approved
larotrectinib	VITRAKVI	12/20/2006	03/17/2015	Treatment of patients with cystic fibrosis	Treatment of cystic fibrosis (CF) in patients age 2 years and older who have one of the following mutations in the CFTR gene: G551D, G1244E, G1349D, G178R, G551S, S1251N, S1255P, S549N, or S549R ; and treatment of CF in patients age 2 years and older who have an R117H mutation in the CFTR gene.	Vertex Pharmaceuticals, Inc.	50 Northern Avenue		Boston	Massachusetts	2210	United States	228306		Designated/Approved
ledipasvir/sofosbuvir	Harvoni	02/18/2011	11/20/2015	Treatment of multiple myeloma	Use in combination with lenalidomide and dexamethasone for the treatment of patients with multiple myeloma who have received at least one prior therapy	Takeda Development Center Americas, Inc.	95 Hayden Avenue		Lexington	Massachusetts	2421	United States	330510		Designated/Approved
ledipasvir/sofosbuvir	Harvoni	09/20/2001	02/17/2015	Treatment of multiple myeloma	REVLIMID in combination with dexamethasone is indicated for the treatment of patients with multiple myeloma (MM).	Celgene Corporation	86 Morris Avenue		Summit	New Jersey	7901	United States	147701		Designated/Approved
ledipasvir/sofosbuvir	Harvoni	12/27/2012	02/13/2015	Treatment of follicullar, medullary, anaplastic, and metastatic or locally advanced papillary thyroid cancer	Treatment of patients with locally recurrent or metastatic, progressive, radioactive iodine refractory differentiated thyroid cancer	Eisai, Inc.	200 Metro Blvd.		Nutley	New Jersey	07110-6102	United States	378412		Designated/Approved
lenalidomide	Revlimid	01/18/2000	01/09/2015	Treatment of late stage Parkinson's disease	Treatment of motor flucuations in patients with advanced Parkinson's disease	AbbVie, Inc.	1 N. Waukegan Road	Building AP30-1	North Chicago	Illinois	60064	United States	129499		Designated/Approved
lenalidomide	Revlimid	06/30/2014	07/02/2015	Treatment of cystic fibrosis	Treatment of cystic fibrosis in patients age 12 years and older who are homozygous for F508del mutation in the CFTR gene	Vertex Pharmaceuticals Inc.	50 Northern Avenue		Boston	Massachusetts	2210	United States	434814		Designated/Approved
lenalidomide	Revlimid	11/20/2015	11/24/2015	Treatment of squamous non-small cell lung cancer	Use in combination with gemcitabine and cisplatin, for first-line treatment of patients with metastatic, squamous, non-small cell lung cancer. Limitation of Use: PORTRAZZA is not indicated for treatment of non-squamous non-small cell lung cancer.	Eli Lilly and Company	33 ImClone Drive		Branchburg	New Jersey	8876	United States	418213		Designated/Approved
lenalidomide	Revlimid	09/04/2014	11/13/2015	Treatment of epidermal growth factor receptor mutation-positive non-small cell lung cancer	For treatment of patients with metastatic epidermal growth factor receptor (EGFR) T790M mutation-positive non-small cell lung cancer (NSCLC), as detected by an FDA-approved test, who have progressed on or after EGFR TKI therapy	AstraZeneca Pharmaceuticals LP	P. O. Box 8355	1800 Concord Pike	Wilmington	Delaware	19803	United States	445214		Designated/Approved
lenalidomide	Revlimid	08/20/2012	02/23/2015	Treatment of multiple myeloma	FARYDAK (panobinostat) in combination with bortezomib (BTZ) and dexamethasone (DEX) for the treatment of patients with multiple myeloma who have received at least 2 prior regimens, including bortezomib and an immunomodulatory agent	Secura Bio, Inc.	11988 El Camino Real	Suite 650	San Diego	California	92130	United States	376212		Designated/Approved
lenalidomide	Revlimid	08/31/2007	01/23/2015	Treatment of hypoparathyroidism	An adjunct to calcium and vitamin D to control hypocalcemia in patients with hypoparathyroidism	Shire-NPS Pharmaceuticals, Inc.	300 Shire Way		Lexington	Massachusetts	2421	United States	246707		Designated/Approved
lenalidomide	Revlimid	11/20/2013	11/13/2015	Treatment of subjects at risk of developing myelosuppression after a radiological or nuclear incident	To increase survival in patients acutely exposed to myelosuppressive doses of radiation (Hematopoietic Subsyndrome of Acute Radiation Syndrome)	Amgen, Inc.	One Amgen Center Drive	M/S 17-1-C	Thousand Oaks	California	91320	United States	413013		Designated/Approved
lenalidomide	Revlimid	11/19/2012	12/18/2015	Treatment of Stage IIB through IV malignant melanoma	Treatment of patients with unresectable or metastatic melanoma.	Merck Sharp & Dohme LLC	126 East Lincoln Ave.	P.O. Box 2000	Rahway	New Jersey	7065	United States	381012		Designated/Approved
lenalidomide	Revlimid	02/14/2014	01/13/2015	For use as a replacement solution in patients undergoing continuous renal replacement therapy	As a replacement solution in Continuous Renal Replacement Therapy (CRRT) and in case of drug poisoning when CRRT is used to remove dialzable substances	Gambro Renal Products, Inc.	1845 Mason Avenue		Daytona Beach	Florida	32117	United States	382012		Designated/Approved
lenvatinib	Lenvima	11/23/2010	12/08/2015	Treatment of von Willebrand disease.	Indicated for on-demand treatment and control of bleeding episodes in adults (age 18 and older) diagnosed with von Willebrand disease (VWD)	Baxalta US, Inc.	650 E. Kendall Street		Cambridge	Massachusetts	2142	United States	322210		Designated/Approved
lenvatinib	LENVIMA	07/01/2010	12/08/2015	Treatment of lysosomal acid lipase deficiency	Indicated for the treatment of patients with a diagnosis of Lysosomal Acid Lipase (LAL) deficiency	Alexion Pharmaceuticals	100 College Street		New Haven	Connecticut	6510	United States	309410		Designated/Approved
Lepirudin	Refluden	04/30/2010	12/21/2015	Treatment of pulmonary arterial hypertension	For treatment of pulmonary arterial hypertension (PAH, WHO Group I) to delay disease progression and reduce the risk of hospitalization for PAH	Actelion Pharmaceuticals Ltd	Gewerbestrasse 16		Allschwil			Switzerland	304810		Designated/Approved
letermovir	PREVYMIS	10/31/2012	05/28/2015	Treatment of lymphangioleiomyomatosis	Treatment of lymphangioleiomyomatosis (LAM)	Pfizer, Inc.	500 Arcola Road		Collegeville	Pennsylvania	19426	United States	379312		Designated/Approved
Leucovorin	Leucovorin calcium	12/20/2013	07/10/2015	Prophylaxis of organ rejection in patients receiving allogeneic kidney transplant	Prophylaxis of organ rejection in kidney transplant patients converted from tacrolimus immediate-release formulations in combination with other immunosuppressants	Veloxis Pharmaceuticals, Inc.	1001 Winstead Drive	Suite 310	Cary	North Carolina	27513	United States	407113		Designated/Approved
Leucovorin	Leucovorin calcium	03/14/2011	10/27/2015	Treatment of stage IIb-stage IV melanoma	Indicated for the local treatment of unresectable cutaneous, subcutaneous, and nodal lesions in patients with melanoma recurrent after initial surgery	BioVex, Inc. (subsidiary of Amgen)	Amgen	Mail Stop 17-2-B	Thousand Oaks	California	91320	United States	334011		Designated/Approved
Leuprolide acetate	Lupron Injection	09/30/2004	10/23/2015	Treatment of soft tissue sarcoma	For the treatment of patients with unresectable or metastatic liposarcoma or leiomyosarcoma who received a prior anthracycline-containing regimen	Janssen Research & Development, LLC	920 Route 202 South		Raritan	New Jersey	8869	United States	193604		Designated/Approved
Levocarnitine	Carnitor	05/01/2009	12/11/2015	An antidote in the treatment of 5-fluorouracil or capecitabine poisoning	For the emergency treatment of adult and pediatric patients following a fluorouracil or capecitabine overdose regardless of the presence of symptoms, or who exhibit early-onset, severe or life-threatening toxicity affecting the cardiac or central nervous system, and/or early-onset, unusually severe adverse reactions (e.g., gastrointestinal toxicity and/or neutropenia) within 96 hours following th…	Wellstat Therapeutics Corp.	14200 Shady Grove Road	Suite 600	Rockville	Maryland	20850	United States	273808		Designated/Approved
Levocarnitine	Carnitor	08/09/2013	09/04/2015	Treatment of hereditary orotic aciduria	Treatment of hereditary orotic aciduria	Wellstat Therapeutics, Inc.	14200 Shady Grove Road	Suite 600	Rockville	Maryland	20850	United States	401013		Designated/Approved
Levocarnitine	Carnitor	10/19/2006	09/23/2014	Treatment of pediatric Crohn's disease	Reducing signs and symptoms and inducing and maintaining clinical remission in patients 6 years of age and older with moderately to severely active Crohn's disease who have had an inadequate response to corticosteroids or immunomodulators such as azathioprine, 6-mercaptopurine, or methotrexate.	AbbVie, Inc.	1 N. Waukegan Road	Bldg AP30, Dept. PA77	North Chicago	Illinois	60064	United States	230306		Designated/Approved
levodopa and carbidopa	Duopa	03/21/2005	09/30/2014	Treatment of juvenile rheumatoid arthritis	Reducing signs and symptoms of moderately to severely active polyarticular juvenile idiopathic arthritis in patients 2 years of age and older.	AbbVie Inc.	1 North Waukegan Road	Bldg. AP-30	North Chicago	Illinois	60064	United States	200905		Designated/Approved
levoketoconazole	Recorlev	11/23/2010	06/06/2014	Treatment of hemophilia A	Indicated in adults and children with Hemophilia A (congenital Factor VIII deficiency) for on-demand treatment and control of bleeding episodes, perioperative management of bleeding, and routine prophylaxis to reduce the frequency of bleeding episodes.	Bioverativ Therapeutics, Inc.	225 2nd Avenue		Waltham	Massachusetts	2451	United States	321610		Designated/Approved
Levoleucovorin	Fusilev	03/16/2004	10/23/2014	Treatment and prevention of episodic bleeding in patients with inhibitor antibodies to human coagulation factor VIII	Treatment of bleeding episodes in adults with acquired hemophilia A.	Takeda Development Center Americas, Inc.	95 Hayden Avenue		Lexington	Massachusetts	2421	United States	181403		Designated/Approved
levoleucovorin	Fusilev	01/25/2006	12/12/2014	Treatment of Tourette's syndrome	Treatment of pediatric patients with Tourette's	Otsuka Pharmaceutical Development	and Commercialization	1st Floor	Princeton	New Jersey	8540	United States	207905		Designated/Approved
Levomethadyl acetate hydrochloride	Orlaam	09/03/2009	07/03/2014	Treatment of peripheral T-cell lymphoma (PTCL).	Treatment of patients with relapsed or refractory peripheral T-cell lymphoma	Acrotech Biopharma LLC	279 Princeton Hightstown Road		East Windsor	New Jersey	8520	United States	289309		Designated/Approved
Lidocaine patch 5%	Lidoderm Patch	02/09/2006	11/14/2014	Therapeutic treatment of patients with ovarian cancer	In combination with paclitaxel, pegylated liposomal doxorubicin, or topotecan for treatment of patients with platinum-resistant, recurrent epithelial ovarian, fallopian tube, or primary peritoneal cancer who received no more than 2 prior chemotherapy regimens	Genentech, Inc.	1 DNA Way		South San Francisco	California	94080	United States	216405		Designated/Approved
Liothyronine sodium injection	Triostat	11/02/2010	11/14/2014	Treatment of primary peritoneal carcinoma.	In combination with paclitaxel, pegylated liposomal doxorubicin, or topotecan for treatment of patients with platinum-resistant, recurrent epithelial ovarian, fallopian tube, or primary peritoneal cancer who received no more than 2 prior chemotherapy regimens	Genentech, Inc.	1 DNA Way		South San Francisco	California	94080	United States	317810		Designated/Approved
liposomal amikacin	Arikayce	11/23/2010	11/14/2014	Treatment of fallopian tube carcinoma	In combination with paclitaxel, pegylated liposomal doxorubicin, or topotecan for treatment of patients with platinum-resistant, recurrent epithelial ovarian, fallopian tube, or primary peritoneal cancer who have received no more than 2 prior chemotherapy regimens.	Genentech, Inc.	1 DNA Way		South San Francisco	California	94080	United States	318010		Designated/Approved
Liposomal amphotericin B	AmBisome	05/16/2008	12/03/2014	Treatment of acute lymphocytic leukemia	Treatment of Philadelphia chromosome-negative relapsed or refractory B-cell precursor acute lymphoblastic leukemia (ALL).	Amgen, Inc.	One Amgen Center Dr.	Mail Stop 17-2-A	Thousand Oaks	California	91320	United States	255707		Designated/Approved
Liposomal amphotericin B	AmBisome	05/30/2012	10/08/2014	Treatment of mantle cell lymphoma.	Treatment of patients with mantle cell lymphoma.	Millennium Pharmaceuticals, Inc.	40 Landsdowne Street		Cambridge	Massachusetts	2139	United States	226106		Designated/Approved
lisocabtagene maraleucel	Breyanzi	02/23/1999	07/16/2014	Treatment of (acute attacks of) angioedema caused by hereditary or acquired C1-esterase inhibitor deficiency.	Treatment of acute attacks of hereditary angioedema (HAE) in adult and adolescent patients.	Pharming Group N.V.	P. O. Box 451 Darwinweg 24		Leiden			Netherlands	123599		Designated/Approved
lisocabtagene maraleucel	Breyanzi	09/27/2013	04/29/2014	Treatment of patients with non-small cell lung cancer (NSCLC) that is anaplastic lymphoma kinase(ALK)-positive	ZYKADIA is indicated for the treatment of patients with anaplastic lymphoma kinase (ALK)-positive metastatic nonsmall cell lung cancer (NSCLC) who have progressed on or are intolerant to crizotinib.	Novartis Pharmaceuticals Corp.	One Health Plaza		East Hanover	New Jersey	7936	United States	405213		Designated/Approved
lisocabtagene maraleucel	Breyanzi	04/30/2010	11/21/2014	Treatment of hypercalcemia in patients with primary hyperparathyroidism for whom parathyroidectomy would be indicated on the basis of serum calcium levels, but who are unable to undergo surgery	Treatment of hypercalcemia in adult patients with primary hyperparathyroidism for whom parathyroidectomy would be indicated on the basis of serum calcium levels, but who are unable to undergo parathyroidectomy.	Amgen, Inc.	One Amgen Center Drive	Bldg 17, 1A-4-4, Mail Stop 17-1-B	Thousand Oaks	California	91320	United States	165102		Designated/Approved
lisocabtagene maraleucel	Breyanzi	10/31/2012	09/12/2014	Prophylactic use to prevent or reduce the frequency of bleeding episodes in patients with hemophilia B (routine prophylaxis in patients where there is no evidence or suspicion of bleeding)	Adults and children with Hemophilia B for (1) control and prevention of bleeding episodes, (2) perioperative management, and (3) routine prophylaxis	Baxalta US, Inc.	300 Massachusetts Avenue		Cambridge	Massachusetts	2139	United States	377412		Designated/Approved
lisocabtagene maraleucel	Breyanzi	10/30/2008	03/28/2014	Control and prevention of hemorrhagic episodes in patients with hemophilia B (congenital factor IX deficiency or Christmas disease)	Adults and children with Hemophilia B for control and prevention of bleeding episodes, perioperative management, and routine prophylaxis to prevent or reduce the frequency of bleeding episodes.	Bioverativ Therapeutics, Inc.	225 2nd Avenue		Waltham	Massachusetts	2451	United States	261508		Designated/Approved
lisocabtagene maraleucel	Breyanzi	06/18/2004	07/02/2014	Treatment of bleeding episodes in Glanzmann's thrombasthenia	Treatment of bleeding episodes and peri-operative management in adults and children with Glanzmann's thrombasthenia with refractoriness to platelet transfusions, with or without antibodies to platelets.	Novo Nordisk Inc.	800 Scudders Mill Rd.		Plainsboro	New Jersey	8536	United States	186004		Designated/Approved
Lodoxamide tromethamine	Alomide Ophthalmic Solution	08/16/2013	07/22/2014	Treatment of malignant hyperthermia syndrome	Treatment of malignant hyperthermia in conjunction with appropriate supportive measures and for the prevention of malignant hyperthermia in patients at high risk.	Eagle Pharmaceuticals, Inc.	50 Tice Blvd	Suite 315	Woodcliff Lake	New Jersey	7677	United States	179703		Designated/Approved
lomitapide	Juxtapid	09/11/2013	12/05/2014	Treatment of hypercalcemia in malignancy	To treat hypercalcemia of malignancy refractory to biphosphonate therapy.	Amgen, Inc.	One Amgen Center Drive	MS 17-2-C	Thousand Oaks	California	91320	United States	404213		Designated/Approved
lonafarnib	ZOKINVY	01/17/2007	02/18/2014	Treatment of neurogenic symptomatic orthostatic hypotension in patients with primary autonomic failure, dopamine-beta-hydroxylase deficiency, and nondiabetic autonomic neuropathy.	Treatment of orthostatic dizziness, lightheadedness, or the "feeling that you are about to black out" in adult patients with symptomatic neurogenic orthostatic hypotension caused by primary autonomic failure (Parkinson's disease, multiple system atrophy, and pure autonomic failure), dopamine beta-hydroxylase deficiency, and non-diabetic autonomic neuropathy.	Lundbeck LLC	3530 Toringdon Way, Suite 200		Charlotte	North Carolina	28277	United States	229506		Designated/Approved
lonapegsomatropin-tcgd	Skytrofa	02/04/2003	03/28/2014	Treatment of angioedema	Treatment of acute attacks of hereditary angioedema (HAE) in patients 12 years of age and older	Takeda Pharmaceuticals USA, Inc.	95 Hayden Avenue		Lexington	Massachusetts	2421	United States	160802		Designated/Approved
loncastuximab tesirine-lpyl	Zynlonta	09/17/2008	08/19/2014	Treatment of Type I Gaucher disease	Long-term treatment of adult patients with Gaucher disease type 1 who are CYP2D6 extensive metabolizers (EMs), intermediate metabolizers (IMs), or poor metabolizers (PMs) as detected by an FDA-cleared test.	Genzyme Corporation	500 Kendall Street		Cambridge	Massachusetts	2142	United States	265408		Designated/Approved
lorlatinib	Lorbrena	05/15/2009	02/14/2014	Use in the treatment of mucopolysaccharidosis (MPS) Type IV A (Morquio A syndrome)	Patients with Mucopolysaccharidosis type IVA (MPS IVA; Morquio A syndrome)	BioMarin Pharmaceutical Inc.	105 Digital Drive		Novato	California	94949	United States	280809		Designated/Approved
Lorlatinib	LORBRENA	11/08/2013	08/26/2014	Treatment of aplastic anemia	Treatment of patients with severe aplastic anemia who have had an insufficient response to immunosuppressive therapy.	Novartis Pharmaceuticals Corp.	One Health Plaza		East Hanover	New Jersey	7936	United States	410213		Designated/Approved
lumacaftor and ivacaftor	Orkambi	09/26/2013	04/04/2014	Management of patients with known hepatocellular carcinoma (HCC)	Selective hepatic intra-arterial use for imaging tumors in adults with known hepatocellular carcinoma (HCC)	Guerbet LLC	120 West 7th St., Suite 108		Bloomington	Indiana	47404	United States	400113		Designated/Approved
lumacaftor/ivacaftor	Orkambi	04/06/2012	07/28/2014	Treatment of chronic lymphocytic leukemia (CLL)	Treatment of patients with chronic lymphocytic leukemia (CLL) who have received at least one prior therapy and treatment of patients with chronic lymphocytic leukemia (CLL) with 17p deletion	Pharmacyclics, LLC	995 E. Arques Avenue		Sunnyvale	California	94085	United States	368012		Designated/Approved
lumacaftor/ivacaftor	Orkambi	04/06/2012	02/12/2014	Treatment of chronic lymphocytic leukemia (CLL)	Treatment of patients with chronic lymphocytic leukemia (CLL) who have received at least one prior therapy	Pharmacyclics, LLC	995 E. Arques Avenue		Sunnyvale	California	94085	United States	368012		Designated/Approved
lumacaftor/ivacaftor	Orkambi	10/15/2013	07/23/2014	Treatment of chronic lymphocytic leukemia and small lymphocytic lymphoma	Zydelig is indicated, in combination with rituximab, for the treatment of patients with relapsed chronic lymphocytic leukemia (CLL) for whom rituximab alone would be considered appropriate therapy due to other co-morbidities; and Zydelig is indicated for the treatment of patients with relapsed small lymphocytic lymphoma (SLL) who have received at least two prior systemic therapies.	Gilead Sciences, Inc.	199 E. Blaine St		Seattle	Washington	98102	United States	405913		Designated/Approved
lumasiran	Oxlumo™	09/26/2013	07/23/2014	Treatment of follicular lymphoma	Zydelig is indicated for the treatment of patients with relapsed follicular B-cell non-Hodgkin lymphoma (FL) who have received at least two prior systemic therapies.	Gilead Sciences, Inc.	199 E. Blaine St		Seattle	Washington	98102	United States	405813		Designated/Approved
lurbinectedin	Zepzelca	12/20/2006	12/29/2014	Treatment of patients with cystic fibrosis	Treatment of cystic fibrosis (CF) in patients age 6 years and older who have one of the following mutations in the CFTR gene: G551D, G1244E, G1349D, G178R, G551S, S1251N, S1255P, S549N, or S549R; and treatment of CF in patients age 6 years and older who have an R117H mutation in the CFTR gene.	Vertex Pharmaceuticals, Inc.	50 Northern Avenue		Boston	Massachusetts	2210	United States	228306		Designated/Approved
Luspatercept	REBLOZYL	12/20/2006	02/21/2014	Treatment of patients with cystic fibrosis	Treatment of cystic fibrosis (CF) in patients age 6 years and older who have one of the following mutations in the CFTR gene: G551D, G1244E, G1349D, G178R, G551S, S1251N, S1255P, S549N, or S549R.	Vertex Pharmaceuticals, Inc.	50 Northern Avenue		Boston	Massachusetts	2210	United States	228306		Designated/Approved
Luspatercept-aamt	REBLOZYL	08/25/2011	12/16/2014	Treatment of neuroendocrine tumors	Treatment of patients with unresectable,well- or moderately-differentiated locally advanced or metastatic gastroenteropancreatic neuroendocrine tumors to improve progression-free survival	Ipsen Biopharmaceuticals, Inc.	106 Allen Road		Basking Ridge	New Jersey	7920	United States	347811		Designated/Approved
lutetium Lu 177 dotatate		08/20/2012	04/28/2014	Treatment of acute lymphoblastic leukemia in pediatric patients	Treatment of patients with acute lymphoblastic leukemia as part of a combination regimen.	Nova Laboratories Limited	Martin House		Leicester	Wigston		United Kingdom	373512		Designated/Approved
macimorelin acetate	Macrelin	08/22/2001	02/24/2014	Treatment of metabolic disorders secondary to lipodystrophy	Adjunct to diet as replacement therapy to treat the complications of leptin deficiency in patients with congenital or acquired generalized lipodystrophy.	Amryt Pharmaceutical DAC	45 Mespil Road		Dublin		4	Ireland	146701		Designated/Approved
macitentan	Opsumit	10/10/2006	03/19/2014	Treatment of leishmaniasis.	Treatment of visceral leishmaniasis due to Leishmania donovani; cutaneous leishmaniasis due to Leishmania braziliensis, Leishmania guyanensis, and Leishmania panamensis; and mucosal leishmaniasis due to Leishmania braziliensis.	Knight Therapeutics (USA)	Corporation Trust Center	1209 Orange Street	Wilmington	Delaware	19801	United States	229406		Designated/Approved
Mafenide acetate solution	Sulfamylon solution	06/29/2011	10/15/2014	Treatment of patients with idiopathic pulmonary fibrosis.	Treatment of idiopathic pulmonary fibrosis	Boehringer Ingelheim Pharmaceuticals, Inc.	900 Ridgebury Road	P. O. Box 368	Ridgefield	Connecticut	6877	United States	344511		Designated/Approved
MANNITOL	Bronchitol®	01/23/2013	12/22/2014	Treatment of Stage IIb to IV melanoma	Treatment of patients with unresectable or metastatic melanoma and disease progression following ipilimumab and, if BRAF V600 mutation positive, a BRAF inhibitor	Bristol-Myers Squibb Co.	P. O. Box 4000		Princeton	New Jersey	8543	United States	387612		Designated/Approved
maralixibat	Livmarli	03/10/2009	04/17/2014	Treatment of chronic lymphocytic leukemia	ARZERRA (ofatumumab) is indicated, in combination with chlorambucil, for the treatment of previously untreated patients with chronic lymphocytic leukemia (CLL) for whom fludarabine-based therapy is considered inappropriate.	Novartis Pharmaceuticals Corporation	One Health Plaza		East Hanover	New Jersey	7936	United States	275809		Designated/Approved
maribavir	Livtencity	10/16/2013	12/19/2014	Treatment of ovarian cancer	Indicated as monotherapy in patients with deleterious or suspected deleterious germline BRCA mutated (as detected by an FDA-approved test) advanced ovarian cancer who have been treated with three or more prior lines of chemotherapy	AstraZeneca Pharmaceuticals LP	1800 Concord Pike	P. O. Box 8355	Wilmington	Delaware	19803	United States	409213		Designated/Approved
mavacamten	Camzyos	08/25/2009	12/15/2014	Treatment of acromegaly	Treatment of patients with acromegaly who have had an inadequate response to surgery and/or for whom surgery is not an option	Novartis Pharmaceuticals Corporation	One Health Plaza	Bldg 104, 3K28	East Hanover	New Jersey	7936	United States	288609		Designated/Approved
mebendazole	VERMOX 500 mg chewable tablets	11/19/2012	09/04/2014	Treatment of Stage IIB through IV malignant melanoma	Treatment of patients with unresectable or metastatic melanoma and disease progression following ipilimumab and, if BRAF V600 mutation positive, a BRAF inhibitor.	Merck Sharp & Dohme LLC	126 East Lincoln Ave.	P.O. Box 2000	Rahway	New Jersey	7065	United States	381012		Designated/Approved
Mecasermin	Increlex	03/05/2004	10/15/2014	Treatment of idiopathic pulmonary fibrosis	Treatment of idiopathic pulmonary fibrosis	Genentech	1 DNA Way		South San Francisco	California	94080	United States	177903		Designated/Approved
mecasermin rinfabate	Iplex	09/05/2008	03/14/2014	Treatment of proliferating infantile hemangiomas requiring systemic therapy	Treatment of proliferating infantile hemangioma requiring systemic therapy.	Pierre Fabre Dermatologie	8 Campus Drive, 2nd Floor		Parsippany	New Jersey	7054	United States	266708		Designated/Approved
meclorethamine	Valchlor	02/16/2012	11/05/2014	Treatment of gastric cancer	Treatment of advanced gastric or gastro-esophageal junction adenocarcinoma, as a single agent or in combination with paclitaxel, after prior fluoropyrimidine- or platinium-containing chemotherapy.	Eli Lilly and Company	33 ImClone Drive		Branchburg	New Jersey	8876	United States	359711		Designated/Approved
mefloquine HCL	Lariam	02/16/2012	04/21/2014	Treatment of gastric cancer	CYRAMZA as a single-agent is indicated for the treatment of patients with advanced or metastatic, gastric or gastro-esophageal junction adenocarcinoma with disease progression on or after prior fluoropyrimidine- or platinum-containing chemotherapy.	Eli Lilly and Company	33 ImClone Drive		Branchburg	New Jersey	8876	United States	359711		Designated/Approved
mefloquine HCL	Lariam	08/19/1997	08/01/2014	Treatment of glycogen storage disease type II.	(Lumizyme) Patients with Pompe disease (acid alpha-glucosidase (GAA deficiency)).	Genzyme Corporation	500 Kendall Street		Cambridge	Massachusetts	2142	United States	106597		Designated/Approved
Megestrol acetate	Megace	03/26/2010	12/04/2014	Treatment of polycythemia vera	Treatment of patients with polycythemia vera who have had an inadequate response to or are intolerant of hydroxyurea.	Incyte Corporation	1801 Augustine Cut-Off		Wilmington	Delaware	19803	United States	302310		Designated/Approved
meloxicam	Mobic	05/26/2006	04/23/2014	Treatment of Castleman's disease	Treatment of patients with multicentric Castleman's disease (MCD) who are human immunodeficiency virus (HIV) negative and human herpesvirus-8 (HHV-8) negative.	EUSA Pharma (UK) Ltd.	Breakspear Park	Breakspear Way	Hertfordshire			United Kingdom	200605		Designated/Approved
Melphalan	Alkeran For Injection	01/19/2010	01/31/2014	Non-24-hour sleepwake disorder in blind individuals without light perception	Treatment of non-24-hour sleep-wake disorder	Vanda Pharmaceuticals, Inc.	2200 Penn. Ave., NW	Suite 300 E	Washington	District of Columbia	20037	United States	297409		Designated/Approved
melphalan	EVOMELA	09/17/2014	06/13/2014	Use in sentinel lymph node detection (SLN) with a hand-held gamma-counter, with scintigraphic imaging, in patients with cancer of the head and neck	Guiding sentinel lymph node biopsy, using a hand-held gamma counter in patients with clinically node negative squamous cell carcinoma of the oral cavity.	Cardinal Health 414, LLC	7200 Cardinal Pl		Dublin	Ohio	43017	United States	427814		Designated/Approved
melphalan flufenamide	Pepaxto	09/20/2012	01/08/2014	Treatment of Stage IIb through IV melanoma.	TAFINLAR (dabrafenib) in combination with trametinib for treatment of patients with unresectable or metastatic melanoma with BRAF V600E or V600K mutations as detected by an FDA-approved test. This indication is based on the demonstration of durable response rate. Improvement in disease-related symptoms or overall survival has not been demonstrated for TAFINLAR in combination with trametinib.	Novartis Pharmaceuticals Corporation	One Health Plaza	Office 337 A13.5B	East Hanover	New Jersey	7936	United States	376812		Designated/Approved
mepolizumab	NUCALA	09/20/2012	01/08/2014	Treatment of Stage IIb through IV melanoma.	MEKINIST (trametinib) in combination with dabrafenib for treatment of patients with unresectable or metastatic melanoma with BRAF V600E or V600K mutations as detected by an FDA-approved test. This indication is based on the demonstration of durable response rate. Improvement in disease-related symptoms or overall survival has not been demonstrated for MEKINIST in combination with dabrafenib.	Novartis Pharmaceuticals Corporation	One Health Plaza	Office 337 A13.5B	East Hanover	New Jersey	7936	United States	376812		Designated/Approved
mepolizumab	NUCALA	12/03/2012	07/12/2013	Treatment of epidermal growth factor receptor (EGFR) mutation-positive non-small cell lung cancer (NSCLC).	First-line treatment of patients with metastatic non-small cell lung cancer (NSCLC) whose tumors have epidermal growth factor receptor (EGFR) exon 19 deletions or exon 21 (L858R) substitution mutations as detected by an FDA-approved test.	Boehringer Ingelheim Pharmaceuticals, Inc.	900 Ridgebury Road	P. O. Box 368	Ridgefield	Connecticut	6877	United States	375712		Designated/Approved
mepolizumab	NUCALA®	04/12/2013	12/16/2013	Routine prophylaxis to prevent or reduce the frequency of bleeding episodes in hemophilia A and B patients with inhibitors	Routine prophylaxis to prevent or reduce the frequency of bleeding episodes in hemophilia A and B patients with inhibitors	Baxalta US, Inc.	One Baxter Way		West Lake Village	California	91362	United States	393913		Designated/Approved
mercaptopurine oral solution	Purixan	06/29/2011	03/22/2013	Treatment of botulism.	Treatment of symptomatic botulism following documented or suspected exposure to botulinum neurotoxin (BoNT) serotypes A, B, C, D, E, F or G in adults and pediatric patients.	Cangene Corporation	155 Innovation Drive		Winnipeg			Canada	345011		Designated/Approved
mesalamine; 5-aminosalicylic acid	Lialda	09/30/2008	05/09/2013	Treatment of pediatric (age 16 and under) juvenile rheumatoid arthritis.	Treatment of active Systemic Juvenile Idiopathic Arthritis (SJIA) in patients aged 2 years and older.	Novartis Pharmaceuticals Corporation	One Health Plaza	Bldg 135-566G	East Hanover	New Jersey	7936	United States	260408		Designated/Approved
Mesna	Mesnex	10/31/2012	06/26/2013	Prophylactic use to prevent or reduce the frequency of bleeding episodes in patients with hemophilia B (routine prophylaxis in patients where there is no evidence or suspicion of bleeding)	Adults with Hemophilia B for (1) control and prevention of bleeding episodes, (2) perioperative management, and (3) routine prophylaxis to prevent or reduce the frequency of bleeding episodes.	Baxalta US, Inc.	300 Massachusetts Avenue		Cambridge	Massachusetts	2139	United States	377412		Designated/Approved
methotrexate oral solution	Xatmep	11/06/2003	12/23/2013	Prophylaxis of bleeding associated with congential factor XIII deficiency	Routine prophylaxis of bleeding in patients with congenital Factor XIII A-subunit deficiency.	Novo Nordisk, Inc.	800 Scudders Mill Rd.		Plainsboro	New Jersey	8536	United States	174803		Designated/Approved
methotrexate oral solution	Xatmep	03/12/1996	12/06/2013	Treatment of Peyronie's disease.	Treatment of adult men with Peyronie's disease with a palpable plaque and curvature deformity of at least 30 degrees at the start of therapy.	Auxilium Pharmaceuticals, Inc.	640 Lee Road		Chesterbrook	Pennsylvania	19087	United States	95496		Designated/Approved
Methotrexate sodium	Methotrexate	10/24/2006	04/30/2013	Treatment of cystinosis	PROCYSBI is indicated for the management of nephropathic cystinosis in adults and children ages 6 years and older.	Horizon Therapeutics USA, Inc.	150 S. Saunders Road	Suite 100	Lake Forest	Illinois	60045	United States	231006		Designated/Approved
methylene blue0.5%	ProvayBlue	01/12/2011	05/29/2013	Treatment BRAF V600 mutation positive Stage IIB through IV melanoma	Treatment of patients with unresectable or metastatic melanoma with BRAF V600E mutation as detected by an FDA approved test.	Novartis Pharmaceuticals Corp.	One Health Plaza		East Hanover	New Jersey	7936	United States	329610		Designated/Approved
metreleptin	MYALEPT	02/24/2015	01/23/2013	Treatment of chronic iron overload in alpha-thalassemia	Treatment of chronic iron overload in patients 10 years of age and older with non-transfusion dependent thalassemia (NTDT) syndromes and with a liver iron concentration (LIC) of at least 5 milligrams of iron per gram of liver dry weight (mg Fe/g dw) and serum ferritin greater than 300 mcg/L.	Novartis Pharmaceuticals Corporation	One Health Plaza		East Hanover	New Jersey	7936	United States	354411		Designated/Approved
Metronidazole (topical)	Metrogel	12/20/2010	06/13/2013	Treatment of patients with giant cell tumor of bone	Treatment of adults and skeletally mature adolescents with giant cell tumor of bone that is unresectable or where surgical resection is likely to result in severe morbidity.	Amgen, Inc.	One Amgen Center Drive		Thousand Oaks	California	91320	United States	324110		Designated/Approved
midazolam	NAYZILAM	01/16/1985	01/24/2013	Treatment of congenital factor XIII deficiency	Indicated for routine prophylactic treatment and peri-operative management of surgical bleeding in adult and pediatric patients with congenital FXIII deficiency.	CSL Behring LLC	1020 First Ave.	PO Box 61501	King of Prussia	Pennsylvania	19406	United States	4484		Designated/Approved
midazolam	SEIZALAM	04/27/2009	02/01/2013	Maintenance treatment of patients with deficiencies in enzymes of the urea cycle	Use as a nitrogen-binding agent for chronic management of adult and pediatric patients > or =2 years of age with urea cycle disorders (UCDs) who cannot be managed by dietary protein restriction and/or amino acid supplementation alone. RAVICTI must be used with dietary protein restriction and, in some cases, dietary supplements (eg, essential amino acids, arginine, citrulline, protein-free calorie…	Horizon Pharma USA, INc.	150 South Saunders Road	Suite 400	Lake Forest	Illinois	60045	United States	203505		Designated/Approved
Midodrine HCl	Amatine	12/03/2012	11/13/2013	Treatment of mantle cell lymphoma	Treatment of patients with mantle cell lymphoma (MCL) who have received at least one prior therapy	Pharmacyclics, LLC	995 E. Arques Avenue		Sunnyvale	California	94085	United States	383112		Designated/Approved
midostaurin	Rydapt	10/11/2005	01/25/2013	Treatment of Philadelphia-positive acute lymphoblastic leukemia	Pediatric patients with newly diagnosed Philadelphia chromosome-positive acute lymphoblastic leukemia (Ph+ ALL) in combination with chemotherapy	Novartis Pharmaceuticals Corporation	One Health Plaza	Mail Code 105/1E870D	East Hanover	New Jersey	7936	United States	208905		Designated/Approved
midostaurin	Rydapt	04/29/2011	03/08/2013	Treatment of idiopathic thrombocytopenic purpura (also known as primary immune thrombocytopenia)	Idiopathic thrombocytopenic purpura	Bio Products Laboratory	Dagger Lane	Hertfordshire	England			United Kingdom	335211		Designated/Approved
mifepristone	Korlym	09/25/2012	05/17/2013	Prevention of Japanese encephalitis virus in pediatric patients.	IXIARO is a vaccine indicated for the prevention of disease caused by Japanese encephalitis virus (JEV). IXIARO is approved for use in individuals 2 months of age and older.	Intercell AG	Campus Vienna Biocenter 3	A-1030	Vienna			Austria	376112		Designated/Approved
migalastat hydrochloride	GALAFOLD	04/27/2009	06/05/2013	Treatment of mantle cell lymphoma	Treatment of mantle cell lymphoma whose disease has relapsed or progressed after two prior therapies, one of which included bortezomib.	Celgene Corporation	86 Morris Avenue		Summit	New Jersey	7901	United States	278809		Designated/Approved
miglustat	Zavesca	09/03/2009	10/18/2013	Treatment of pulmonary arterial hypertension	Treatment of pulmonary arterial hypertension (PAH, WHO Group 1) to delay disease progression. Disease progression included: death, initiation of intravenous (IV) or subcutaneous prostanoids, or clinical worsening of PAH (decreased 6-minute walk distance, worsened PAH symptoms and need for additional PAH treatment). Opsumit also reduced hospitalization for PAH.	Actelion Pharmaceuticals Ltd	Gewerbestrasse 16		Allschwil			Switzerland	282209		Designated/Approved
miltefosine	IMPAVIDO	08/17/2004	08/23/2013	Treatment of mycosis fungoides	Topical treatment of Stage 1A and 1B mycosis fungoides-type cutaneous T-cell lymphoma in patients who have received prior skin-directed therapy.	Helsinn Birex Pharmaceuticals Ltd.	Damastown		Mulhuddart	County Dublin		Ireland	188404		Designated/Approved
mipomersen	KYNAMRO	05/23/2006	01/29/2013	Treatment of homozygous familial hypercholesterolemia	Adjunct to lipid-lowering medications and diet to reduce low density lipoprotein-cholesterol (LDL-C), apolipoprotein B (apo B), total cholesterol (TC), and non-high density lipoprotein-cholesterol (non-HDL-C) in patients with homozygous familial hypercholesterolemia (HoFH).	Kastle Therapeutics, LLC	181 West Madison Street	Suite 3745	Chicago	Illinois	60602	United States	221406		Designated/Approved
mitapivat	Pyrukynd	09/16/2011	05/10/2013	Treatment of subarachnoid hemorrhage.	Improvement of neurological outcome by reducing the incidence and severity of ischemic deficits in adult patients with subarachnoid hemorrhage (SAH) from ruptured intracranial berry aneurysms regardless of their post-ictus neurological condition (i.e., Hunt and Hess Grades I-V).	Arbor Pharmaceuticals, Inc.	6 Concourse Parkway	Suite 1800	Atlanta	Georgia	30328	United States	338611		Designated/Approved
mitomycin	Jelmyto	02/17/2012	11/01/2013	Treatment of chronic lymphocytic leukemia	GAZYVA, in combination with chlorambucil, is indicated for the treatment of patients with previously untreated chronic lymphocytic leukemia (CLL).	Genentech Inc., a member of the Roche Group	1 DNA Way		South San Francisco	California	94080	United States	359911		Designated/Approved
mitomycin-C	Mitosol	09/03/2009	09/06/2013	Treatment of pancreatic cancer.	Treatment of metastatic adenocarcinoma of the pancreas as first-line treatment, in combination with gemcitabine.	Abraxis BioScience, LLC	9225 Indian Creek Parkway, Suite 900		Overland Park	Kansas	66210	United States	291009		Designated/Approved
Mitoxantrone	Novantrone	01/15/2003	02/08/2013	Treatment of multiple myeloma	Treatment of patients with multiple myeloma who have received at least two prior therapies including lenalidomide and bortezomib and have demonstrated disease progression on or within 60 days of completion of the last therapy.	Celgene Corporation	86 Morris Avenue		Summit	New Jersey	7901	United States	161402		Designated/Approved
Mitoxantrone	Novantrone	12/27/2012	12/13/2013	Treatment of patients needing urgent reversal of Vitamin K antagonist therapy for treatment of major bleeding and/or surgical procedures	Urgent reversal of acquired coagulation factor deficiency induced by vitamin K antagonist (VKA, e.g., warfarin) therapy in adult patients with acute major bleeding or need for an urgent surgery/invasive procedure.	CSL Behring	1020 First Avenue	PO Box 61501	King of Prussia	Pennsylvania	19406	United States	305310		Designated/Approved
Mitoxantrone	Novantrone	12/27/2012	04/29/2013	Treatment of patients needing urgent reversal of Vitamin K antagonist therapy for treatment of major bleeding and/or surgical procedures	Urgent reversal of acquired coagulation factor deficiency induced by Vitamin K antagonist (VKA, e.g., warfarin) therapy in adult patients with acute major bleeding.	CSL Behring	1020 First Avenue	PO Box 61501	King of Prussia	Pennsylvania	19406	United States	305310		Designated/Approved
Mitoxantrone HCl	Novantrone	01/12/2011	02/25/2013	Treatment gastrointestinal stromal tumors	Treatment of patients with locally advanced, unresectable or metastatic gastrointestinal stromal tumor (GIST) who have been previously treated with imatinib mesylate and sunitinib malate.	Bayer HealthCare Pharmaceuticals, Inc.	P. O. Box 1000		Montvale	New Jersey	7045	United States	329410		Designated/Approved
mobocertinib	Exkivity	09/19/2013	10/08/2013	Treatment of chronic thromboembolic pulmonary hypertension	Treatment of adults with persistent/recurrent chronic thromboembolic pulmonary hypertension (CTEPH) WHO Group 4, after surgical treatment, or inoperable CTEPH, to improve exercise capacity and WHO functional class	Bayer HealthCare Pharmaceuticals, Inc.	100 Bayer Blvd.		Whippany	New Jersey	7981	United States	406913		Designated/Approved
Modafinil	Provigil	09/19/2013	10/08/2013	Treatment of pulmonary arterial hypertension.	Treatment of adults with pulmonary arterial hypertension (PAH) WHO Group 1, to improve exercise capacity, WHO functional class and to delay clinical worsening.	Bayer HealthCare Pharmaceuticals, Inc.	100 Bayer Blvd.		Whippany	New Jersey	7981	United States	392113		Designated/Approved
mogamulizumab	POTELIGEO	12/12/2011	11/22/2013	Treatment of medullary thyroid cancer, anaplastic thyroid cancer, and recurrent or metastatic follicular or papillary thyroid cancer	Treatment of patients with locally recurrent or metastatic, progressive, differentiated thyroid carcinoma (DCT) that is refractory to radioactive iodine treatment.	Bayer HealthCare Pharmaceuticals, Inc.	100 Bayer Blvd.	PO Box 915	Whippany	New Jersey	7981	United States	320310		Designated/Approved
Monooctanoin	Moctanin	07/31/2012	04/29/2013	Treatment of pediatric patients (age 16 years and younger) with polyarticular-course juvenile idiopathic arthritis	ACTEMRA® (tocilizumab) for subcutaneous injection is indicated for the treatment of active polyarticular juvenile idiopathic arthritis in patients 2 years of age and older	Genentech, Inc.	1 DNA Way		South San Francisco	California	94080	United States	367812		Designated/Approved
Morphine sulfate concentrate (preservative free)	Infumorph	12/20/2010	05/29/2013	Treatment of Stage IIb through Stage IV melanoma	Treatment of patients with unresectable or metastatic melanoma with BRAF V600E or V600K mutations as detected by an FDA approved test.	Novartis Pharmaceuticals Corp.	One Health Plaza		East Hanover	New Jersey	7936	United States	325410		Designated/Approved
moxetumomab pasudotox-tdfk	LUMOXITI	06/04/1997	12/20/2013	Treatment of pulmonary arterial hypertension.	Orenitram is indicated for the treatment of pulmonary arterial hypertension (PAH) (WHO Group 1) to improve exercise capacity.	United Therapeutics Corp.	55 T.W. Alexander Dr.		Research Triangle Park	North Carolina	27709	United States	105197		Designated/Approved
moxidectin		08/19/2010	12/21/2012	Treatment of cryopyrin-associated periodic syndromes	Treatment of neonatal-onset multisystem inflammatory disease (NOMID)	Swedish Orphan Biovitrum AB (publ)	SE-011276		Stockholm			Sweden	312110		Designated/Approved
multi-vitamin infusion without vitamin K	M.V.I.-12	01/10/2005	12/28/2012	Treatment of active tuberculosis	Part of combination therapy in adults (greater than or equal to 18 years) with pulmonary multi-drug resistant tuberculosis (MDR-TB).	Janssen Research & Development, LLC	920 Route 202 South		Raritan	New Jersey	8869	United States	199304		Designated/Approved
N-acetylgalactosamine-4-sulfatase, recombinant human	Naglazyme	02/24/2009	09/04/2012	Treatment of chronic myelogenous leukemia	Treatment of adult patients with chronic, accelerated or blast phase Philadelphia chromosome-positive (Ph+) chronic myelogenous leukemia (CML) with resistance, or intolerance to prior therapy	Pfizer Inc.	445 Eastern Point Road		Groton	Connecticut	6340	United States	274808		Designated/Approved
Nafarelin acetate	Synarel Nasal Solution	11/29/2010	11/29/2012	Treatment of follicular, medullary and anaplastic thyroid carcinoma and metastatic or locally advanced papillary thyroid cancer.	Treatment of progressive, metastatic medullary thyroid cancer (MTC).	Exelixis, Inc.	1851 Harbor Bay Parkway		Alameda	California	94502	United States	297109		Designated/Approved
Naltrexone HCl	Trexan	01/18/2008	07/20/2012	Treatment of multiple myeloma	Treatment of patients with multiple myeloma who have received at least two prior therapies including bortezomib and an immunomodulatory agent and have demonstrated disease progression on or within 60 days of completion of the last therapy.	Onyx Therapeutics, Inc.	249 East Grand Avenue		South San Francisco	California	94080	United States	252507		Designated/Approved
naxitamab-gqgk	DANYELZA®	08/19/1997	10/02/2012	Treatment of corneal cystine crystal accumulation in cystinosis patients.	Treatment of corneal cystine crystal accumulation in patients with cystinosis	Leadiant Biosciences, Inc.	9841 Washingtonian Blvd	Suite 500	Gaithersburg	Maryland	20878	United States	105997		Designated/Approved
necitumumab		09/30/2008	06/13/2012	Treatment of endogenous and traumatic anterior uveitis and panuveitis.	Treatment of endogenous anterior uveitis	Alcon Pharmaceuticals. Ltd.	Route Des Arsenaux 41	(P.O. Box 61)	Fribourg			Switzerland	265608		Designated/Approved
nelarabine	Arranon	06/08/2009	04/26/2012	Treatment of tuberous sclerosis complex including TSC-associated subependymal giant cell astrocytoma (SEGA), TSC-associated angiomyolipoma and TSC-associated lymphangioleiomyomatosis (LAM)	Treatment of adults with renal angiomyolipoma and tuberous sclerosis complex (TSC) not requiring immediate surgery.	Novartis Pharmaceuticals Corp.	One Health Plaza, 315/5450A		East Hanover	New Jersey	7936	United States	283609		Designated/Approved
nifurtimox	LAMPIT	06/07/2011	06/06/2012	Treatment of postherpetic neuralgia	Management of postherpetic neuralgia in adults.	Arbor Pharmaceuticals, LLC	6 Concourse Parkway	Suite 1800	Atlanta	Georgia	30328	United States	330710		Designated/Approved
nilotinib	Tasigna	08/19/2003	01/17/2012	Treatment of patients at risk of methotrexate toxicity	Treatment of toxic (>1 micromole/liter) plasma methotrexate concentrations in patients with delayed methotrexate clearance due to impaired renal function.	BTG International Inc.	5214 Maryland Way	Suite 405	Brentwood	Tennessee	37027	United States	163702		Designated/Approved
nilotinib; nilotinib; nilotinib	Tasigna; Tasigna; Tasigna	07/20/2006	06/22/2012	Treatment of multifocal motor neuropathy	Maintenance therapy to improve muscle strength and disability in adult patients with Multifocal Motor Neuropathy (MMN).	Baxalta US, Inc.	One Baxter Way		Westlake Village	California	91362	United States	224906		Designated/Approved
nilotinib; nilotinib; nilotinib	Tasigna; Tasigna; Tasigna	12/20/2006	01/31/2012	Treatment of patients with cystic fibrosis	Treatment of cystic fibrosis (CF) in patients age 6 years and older who have a G551D mutation in the CFTR gene.	Vertex Pharmaceuticals, Inc.	50 Northern Avenue		Boston	Massachusetts	2210	United States	228306		Designated/Approved
nimodipine	NYMALIZE	10/23/2007	12/21/2012	Treatment of homozygous familial hypercholesterolemia	Adjunct to a low-fat diet and other lipid-lowering treatments, including LDL apheresis where available, to reduce low-density lipoprotein cholesterol (LDL-C), total cholesterol (TC), apolipoprotein B (apo B), and non-high-density lipoprotein cholesterol (non-HDL-C) in patients with homozygous familial hypercholesterolemia (HoFH).	Aegerion Pharmaceuticals, Inc.	101 Main St., Suite 1850		Cambridge	Massachusetts	2142	United States	245907		Designated/Approved
nintedanib	OFEV	07/05/2007	02/17/2012	Treatment of the clinical manifestations of endogenous Cushing's syndrone	for the control of hyperglycemia secondary to hypercortisolism in adult patients with endogenous Cushing's syndrome who have type 2 diabetes mellitus or glucose intolerance and have failed surgery or are not candidates for surgery.	Corcept Therapeutics, Inc.	149 Commonwealth Drive		Menlo Park	California	94025	United States	239507		Designated/Approved
nintedanib	OFEV	01/08/2008	02/07/2012	Treatment of refractory glaucoma as an adjunct to surgery	An adjunct to ab externo glaucoma surgery.	Mobius Therapeutics, LLC	1141 South 7th Street		St. Louis	Missouri	63104	United States	251407		Designated/Approved
niraparib	Zejula	03/10/2006	10/26/2012	Treatment of chronic myelogenous leukemia	Treatment of adult patients with chronic or accelerated phase chronic myeloid leukemia (CML) with resistance and/or intolerance to two or more tyrosine kinase inhibitors (TKI)	IVAX International GmbH	Alpenstrasse 2	8640 Rapperswil	Frazer			Switzerland	218205		Designated/Approved
niraparib	Zejula	07/24/2009	12/14/2012	Treatment of Cushing's disease	Treatment of adult patients with Cushing's disease for whom pituitary surgery is not an option or has not been curative	Novartis Pharmaceuticals Corporation	One Health Plaza	Bldg 104, 3K28	East Hanover	New Jersey	7936	United States	288709		Designated/Approved
niraparib	Zejula	10/20/2009	04/26/2012	Treatment of soft tissue sarcomas	Advanced soft tissue sarcoma (STS) who have received prior chemotherapy	Novartis Pharmaceuticals Corp	1 Health Plaza		East Hanover	New Jersey	7936	United States	293809		Designated/Approved
nitazoxanide	Alinia	11/20/2009	12/14/2012	Treatment of Philadelphia chromosome-positive acute lymphoblastic leukemia (Ph+ALL)	Treatment of adult patients with Philadelphia chromosome positive acute lymphoblastic leukemia (Ph+ALL) that is resistant or intolerant to prior tyrosine kinase inhibitor therapy.	ARIAD Pharmaceuticals Inc.	26 Landsdowne Steet		Cambridge	Massachusetts	2139	United States	294809		Designated/Approved
Nitazoxanide	Alinia	11/20/2009	12/14/2012	Treatment of chronic myeloid leukemia	Treatment of adult patients with chronic phase, accelerated phase, or blast phase chronic myeloid leukemia (CML) that is resistant or intolerant to prior tyrosine kinase inhibitor therapy.	ARIAD Pharmaceuticals Inc.	26 Landsdowne Steet		Cambridge	Massachusetts	2139	United States	294709		Designated/Approved
Nitisinone	Orfadin	11/12/2003	12/14/2012	Treatment of anthrax	Treatment of inhalation anthrax due to Bacillus anthracis in combination with appropriate antibacterial drugs,	Human Genome Sciences, Inc.	14200 Shady Grove Road		Rockville	Maryland	20850	United States	175503		Designated/Approved
Nitisinone	Orfadin	09/03/2009	05/01/2012	Treatment of Gaucher's disease	Use as long-term enzyme replacement therapy in patients with Type 1 Gaucher disease	Pfizer, Inc.	235 East 42nd Street		New York	New York	10017	United States	191004		Designated/Approved
Nitric oxide	INOmax	03/17/2009	08/13/2012	For localization of sentinel lymph nodes in patients with melanoma	Localization of lymph nodes draining a primary tumor in patients with melanoma when used with a hand-held gamma counter	Pharmalucence, Inc.	10 DeAngelo Drive		Bedford	Massachusetts	1730	United States	271608		Designated/Approved
nitric oxide		06/29/2000	12/21/2012	Treatment of short bowel syndrome.	Treatment of adult patients with short bowel syndrome (SBS) who are dependent on parenteral support	Takeda Pharmaceuticals U.S.A., Inc.	95 Hayden Avenue		Lexington	Massachusetts	2421	United States	126999		Designated/Approved
nivolumab	OPDIVO	11/07/2006	12/20/2012	Passive immunization for the treatment of exposed, susceptible individuals who are at risk of complications from varicella	Post exposure prophylaxis of varicella in high risk individuals to reduce the severity of varicella	Cangene bioPharma, Inc.	155 Innovation Drive		Winnipeg			Canada	228006		Designated/Approved
nivolumab	Opdivo	01/08/2007	08/09/2012	Treatment of acute lymphoblastic leukemia	Treatment of adult patients with Philadelphia chromosome-negative (Ph-) acute lymphoblastic leukemia (ALL) in second or greater relapse or whose disease has progressed following two or more anti-leukemia therapies.	Acrotech Biopharma LLC	279 Princeton Hightstown Road		East Windsor	New Jersey	8520	United States	234406		Designated/Approved
nivolumab	Opdivo	02/20/2008	06/15/2011	Prophylaxis of organ rejection in renal allograft recipients	Prophylaxis of organ rejection in adult patients receiving kidney transplants	Bristol-Myers Squibb Company	P. O. Box 4000		Princeton	New Jersey	8543	United States	253907		Designated/Approved
nivolumab	OPDIVO	10/23/2008	08/19/2011	Treatment of peripheral T-cell lymphoma, including anaplastic large cell lymphoma, peripheral T-cell lymphoma not otherwise specified, angioimmunoblastic T-cell lymphoma, adult T-cell leukemia/lymphoma, enteropathy-associated T-cell lymphoma, and extranod	The treatment of patients with systemic anaplastic large cell lymphoma (sALCL) after failure of at least one prior multi-agent chemotherapy regimen	Seagen Inc.	21823 30th Drive Southeast		Bothell	Washington	98021	United States	268908		Designated/Approved
nivolumab	OPDIVO	01/30/2007	08/19/2011	Treatment of Hodgkin's lymphoma	The treatment of patients with Hodgkin lymphoma after failure of autologous stem cell transplant (ASCT) or after failure of at least two prior multi-agent chemotherapy regimens in patients who are not ASCT candidates	Seagen Inc.	21823 30th Drive Southeast		Bothell	Washington	98021	United States	235606		Designated/Approved
nivolumab	OPDIVO	06/12/2000	08/04/2011	Treatment of scorpion envenomations requiring medical attention.	Treatment of clinical signs of scorpion envenomation	Rare Disease Therapeutics, Inc.	12975 Brookprinter Drive	Suite 170	Poway	California	92064	United States	135900		Designated/Approved
nivolumab	Opdivo	04/30/2010	02/25/2011	Treatment of hypercalcemia in patients with primary hyperparathyroidism for whom parathyroidectomy would be indicated on the basis of serum calcium levels, but who are unable to undergo surgery	Treatment of severe hypercalcemia in patients with primary hyperparathyroidism who are unable to undergo parathyroidectomy	Amgen, Inc.	One Amgen Center Drive	Bldg 17, 1A-4-4, Mail Stop 17-1-B	Thousand Oaks	California	91320	United States	165102		Designated/Approved
nivolumab	Opdivo	12/18/2007	10/21/2011	Treatment of Lennox-Gastaut Syndrome	Adjunctive treatment of seizures associated with Lennox-Gastaut Syndrome inpatients 2 years of age or older	Lundbeck, Inc.	Four Parkway North		Deerfield	Illinois	60015	United States	248307		Designated/Approved
nivolumab	Opdivo	12/19/2007	07/29/2011	For the diagnosis of Coccidioidomycosis	For the detection of delayed type hypersensitivity to C. immitis in individuals, 18-64 years of age, with a history of pulmonary coccidioidomy-cosis	Allermed Labortories, Inc.	7203 Convoy Court		San Diego	California	92111	United States	246007		Designated/Approved
nivolumab	Opdivo	09/13/2010	08/26/2011	Treatment of ALK-positive, MET-positive, or ROS-positive non-small cell lung cancer	Treatment of patients with locally advanced or metastatic non-small cell lungcancer (NSCLC) that is anaplastic lymphoma kinase (ALK)-positive as detected by an FDAapprovedtest	Pfizer, Inc.	10646 Science Center Drive		San Diego	California	92121	United States	310610		Designated/Approved
nivolumab	Opdivo	12/12/2001	10/14/2011	Treatment of iron overload in patients with hematologic disorders requiring chronic transfusion therapy	Treatment of patients with transfusional iron overload due to thalassemia syndromes when current chelation therapy is inadequate	Chiesi USA, Inc.	175 Regency Woods Place	Suite 600	Cary	North Carolina	27518	United States	150701		Designated/Approved
nivolumab	OPDIVO	04/29/2009	09/23/2011	Treatment of atypical hemolytic uremic syndrome	For the treatment of atypical Hemolytic Uremic Syndrome (aHUS)	Alexion Pharmaceuticals, Inc.	121 Seaport Boulevard		Boston	Massachusetts	2210	United States	279509		Designated/Approved
nivolumab	Opdivo	07/30/1986	11/18/2011	Treatment of acute lymphocytic leukemia.	Treatment of patients with acute lymphoblastic leukemia (ALL) who have developed hypersensitivity to E. coli-derived asparaginase.	Jazz Pharmaceuticals, Inc.	3180 Porter Drive		Palo Alto	California	94304	United States	15186		Designated/Approved/Withdrawn
nivolumab	Opdivo	02/14/2008	05/05/2011	Treatment of neuroendocrine tumors	Treatment of progressive neuroendocrine tumors of pancreatic origin (PNET) in patients with unresectable, locally advanced or metastatic disease.	Novartis Pharmaceuticals Corp.	One Health Plaza, 315/5450A		East Hanover	New Jersey	7936	United States	254107		Designated/Approved
nivolumab and ipilimumab	OPDIVO® and YERVOY®	01/16/1985	02/17/2011	Treatment of congenital factor XIII deficiency	For the routine prophylactic treatment of congenital factor XIII deficiency	CSL Behring LLC	1020 First Ave.	PO Box 61501	King of Prussia	Pennsylvania	19406	United States	4484		Designated/Approved
nivolumab and ipilimumab	OPDIVO® and YERVOY®	11/08/2010	01/28/2011	Management of postherpetic neuralgia	For the management of postherpetic neuralgia	Golf Acquiror LLC	44 Whippany Road	Suite 300	Morristown	New Jersey	7960	United States	236506		Designated/Approved
nivolumab and relatlimab-rmbw	Opdualag	01/25/2007	02/03/2011	Prevention of preterm birth in singleton pregnancies	To reduce the risk of preterm birth in women with singleton pregnancy who have a history of singleton spontaneous preterm birth	AMAG Pharma USA, Inc.	1100 Winter Street		Waltham	Massachusetts	2154	United States	218706		Designated/Approved
nusinersen	Spinraza	11/25/2003	08/25/2011	Treatment of angioedema	Treatment of acute attacks of hereditary angioedema in adults 18 years of age and older	Takeda Development Center Americas, Inc.	95 Hayden Avenue		Lexington	Massachusetts	2421	United States	176203		Designated/Approved
obeticholic acid	OCALIVA	11/12/2003	09/23/2011	Treatment of pediatric (0 to 16 years of age) ulcerative colitis	For reducing signs and symptoms and inducing and maintaining clinical remission in pediatric patients 6 years of age and older with moderately to severely active ulcerative colitis who have had an inadequate response to conventional therapy	Janssen Biotech, Inc.	200 Great Valley Parkway		Malvern	Pennsylvania	19355	United States	175903		Designated/Approved
obiltoxaximab	Anthim	06/03/2004	03/25/2011	Treatment of high risk Stage II, Stage III, and Stage IV melanoma	Treatment of unresectable or metastatic melanoma	Bristol-Myers Squibb Company	P. O. Box 4000		Princeton	New Jersey	8543	United States	177703		Designated/Approved
obinutuzumab	GAZYVA	12/18/1990	04/29/2011	For use in combination chemotherapy with the approved agent 5-fluorouracil in the palliative treatment of metastatic adenocarcinoma of the colon and rectum	For use in combination chemotherapy with 5-fluorouracil in the palliative treatment of patients with advanced metastatic colorectal cancer	Acrotech Biopharma LLC	279 Princeton Hightstown Road		East Windsor	New Jersey	8520	United States	48590		Designated/Approved
obinutuzumab	GAZYVA	04/09/2008	03/29/2011	Treatment of malignant melanoma stages IIb through IV.	Adjuvant treatment of melanoma with microscopic or gross nodal involvement within 84 days of definitive surgical resection including complete lymphadenectomy	Merck, Sharpe & Dohme Corp.	1 Merck Drive		Whitehouse Station	New Jersey	8889	United States	249507		Designated/Approved
obinutuzumab	GAZYVA	02/14/2006	04/19/2011	Treatment of patients with anti-neutrophil cytoplasmic antibody-associated vasculitis (Wegener's Granulomatosis, Microscopic Polyangiitis, and Churg-Strauss Syndrome)	For the use of Rituxan (rituximab) in combination with glucocorticoids for the treatment of patients with Wegener's Granulomatosis (WG) and Microscopic Polyangiitis (MPA). )	Genentech, Inc.	1 DNA Way		South San Francisco	California	94080	United States	216305		Designated/Approved
Octreotide	Sandostatin LAR	09/30/2004	06/16/2011	Treatment of non-Hodgkin T-cell lymphomas	Treatment of peripheral T-cell lymphoma (PTCL) in patients who have received at least one prior therapy	Celgene Corporation	One Broadway	14th Floor	Cambridge	Massachusetts	2142	United States	193404		Designated/Approved
Octreotide	Sandostatin LAR	09/05/2008	11/16/2011	Treatment of myelofibrosis	Treatment of patients with intermediate or high-risk myelofibrosis, including primary myelofibrosis, post-polycythemia vera myelofibrosis and post-essential thrombocythemia myelofibrosis	Incyte Corporation	1801 Augustine Cut-Off		Wilmington	Delaware	19803	United States	265308		Designated/Approved
Octreotide	Sandostatin LAR	04/09/2008	01/14/2011	Treatment of known or suspected cyanide poisoning	For sequential use for the treatment of cyanide poisoning that is judged to be life-threatening	Hope Pharmaceuticals	16416 North 92nd Street	Suite 125	Scottsdale	Arizona	85260	United States	244207		Designated/Approved
octreotide (oral)	MYCAPSSA (formerly Octreolin)	10/21/2005	04/06/2011	Treatment of patients with follicular thyroid carcinoma, medullary thyroid carcinoma, anaplastic thyroid carcinoma, and locally advanced and metastatic papillary thyroid carcinoma	Treatment of asymptomatic or progressive medullary thyroid cancer in patients with unresectable locally advanced or metastatic disease	Genzyme Corporation	500 Kendall Street		Cambridge	Massachusetts	2142	United States	211005		Designated/Approved
odevixibat	Bylvay	12/20/2010	08/17/2011	Treatment of patients with IIb to Stage IV melanoma positive for the BRAF(v600) mutation	Treatment of unresectable or metastatic melanoma with the BRAFV600E mutation as detected by an FDA-approved test.	Hoffmann-La Roche, Inc.	340 Kingsland Street		Nutley	New Jersey	7110	United States	325310		Designated/Approved
ofatumumab	ARZERRA	03/12/2002	02/22/2010	Inhalation therapy for control of gram-negative bacteria in the respiratory tract of patients with cystic fibrosis	To improve respiratory symptoms in cystic fibrosis (CF) patients with Pseudomonas aeruginosa	Gilead Sciences (formerly Corus Pharma)	199 East Blaine St		Seattle	Washington	98102	United States	155002		Designated/Approved
ofatumumab	ARZERRA	01/20/1998	03/18/2010	Treatment of N-acetylglutamate synthetase deficiency.	As an adjunctive therapy for the treatment of acute hyperammonemia due to the deficiency of the hepatic enzyme N-acetylglutamate synthase (NAGS) and as manitenance therapy for chronic hyperammonemia due to NAGS deficiency	Orphan Europe SARL	Immeuble Le Wilson	70 avenue du General de Gaulle	Puteaux			France	109997		Designated/Approved
ofatumumab	ARZERRA	05/23/1996	02/02/2010	Treatment of advanced (involutional or residual stage) Dupuytren's disease	Treatment of adult patients with Dupuytren's contracture with a palpable cord	Auxilium Pharmaceuticals, Inc.	40 Valley Stream Parkway		Malvern	Pennsylvania	19335	United States	92595		Designated/Approved
ofatumumab	ARZERRA	06/02/1987	01/22/2010	Relief of symptoms of multiple sclerosis	Treatment to improve walking in patients with multiple sclerosis	Acorda Therapeutics	15 Skyline Dr.		Hawthorne	New York	10532	United States	18186		Designated/Approved
Ofloxacin	Ocuflox Ophthalmic Solution	09/11/1998	09/24/2010	Treatment of non-infectious ocular inflammation of the posterior segment in patients with intermediate, posterior, and panuveitis	For treatment of non-infectious uveitis affecting the posterior segment of the eye	Allergan	2525 Dupont Drive		Irvine	California	92623	United States	115298		Designated/Approved
olaparib	Lynparza	06/08/2009	10/29/2010	Treatment of tuberous sclerosis complex including TSC-associated subependymal giant cell astrocytoma (SEGA), TSC-associated angiomyolipoma and TSC-associated lymphangioleiomyomatosis (LAM)	Treatment of patients with subependymal giant cell astrocytoma (SEGA) associated with tuberous sclerosis who require therapeutic intervention but are not candidates for curative surgical resection	Novartis Pharmaceuticals Corp.	One Health Plaza, 315/5450A		East Hanover	New Jersey	7936	United States	283609		Designated/Approved
olaparib	Lynparza	06/09/2006	07/28/2010	Treatment of pathologic (chronic moderate to severe) drooling in pediatric patients	To reduce chronic drooling in patients aged 3 - 16 with neurologic conditions associated with problem drooling (e.g. cerebral palsy)	Shionogi, Inc.	300 Campus Drive		Florham	New Jersey	7932	United States	204105		Designated/Approved
olaparib	Lynparza	02/21/2001	09/14/2010	To control the clinical consequences of hyperuricemia in patients with severe gout in whom conventional therapy is contraindicated or has been ineffective.	Treatment of chronic gout in adult patients refractory to conventional treatment	Horizon Therapeutics Ireland DAC	70 St. Stephen’s Green		Dublin		2 D02 E2X4	Ireland	135600		Designated/Approved
olaparib	Lynparza	08/19/1997	05/24/2010	Treatment of glycogen storage disease type II.	Lumizyme for patients 8 years and older with late (non-infantile) onset Pompe disease (GAA deficiency) who do not have evidence of cardiac hypertrophy. The safety and efficacy of Lumizyme (alglucosidase alfa) have not been evaluated in controlled clinical trials in infantile-onset patients, or in late (non-infantile) onset patients less than 8 years of age	Genzyme Corporation	500 Kendall Street		Cambridge	Massachusetts	2142	United States	106597		Designated/Approved
olaparib	Lynparza	05/21/2003	10/15/2010	Treatment of infantile spasms	To treat infantile spasms	Questcor Pharmaceuticals, Inc.	26118 Research Road		Hayward	California	94545	United States	168103		Designated/Approved
olaparib	Lynparza	02/10/1998	03/24/2010	Treatment of hepatic encephalopathy	Reduction in the risk of overt hepatic encephalopathy (HE) recurrence in patients greater than or equal to 18 years of age	Salix Pharmaceuticals, Inc.	400 Somerset Corporate Blvd		Somerset	New Jersey	8807	United States	109497		Designated/Approved
olaparib	Lynparza	01/29/2004	02/18/2010	Treatment of chronic lymphocytic leukemia	Treatment of patients previously untreated for CD20-positive chronic lymphocytic leukemia in combination wih fludarbine and cyclophosphamide	Genentech, Inc.	1DNA Way	MS 241A	South San Francisco	California	94080	United States	177603		Designated/Approved
olaparib	Lynparza	03/17/2009	03/24/2010	Treatment of pediatric HIV infection.	Treatment of HIV infection in combination with other antiretroviral agents in patients 12 to less than 18 years of age	Gilead Sciences, Inc.	333 Lakeside Drive		Foster city	California	94404	United States	276209		Designated/Approved
olaparib	Lynparza	10/13/2009	10/20/2010	Treatment of HER2-overexpressing advanced adenocarcinoma of the stomach, including gastroesophageal junction	Treatment of patients with HER2 overexpressing metastatic gastric or gastroesophageal junction adenocarcinoma, who have not received prior treatment for metastatic disease	Genentech, Inc.	1 DNA Way		South San Francisco	California	94080	United States	292409		Designated/Approved
olaparib	Lynparza	06/08/2009	02/26/2010	Treatment of Gaucher disease	Treatment of Type I Gaucher Disease	Takeda Development Center Americas, Inc.	95 Hayden Avenue		Lexington	Massachusetts	2421	United States	283509		Designated/Approved
olaparib	Lynparza	08/31/2007	04/07/2009	For the treatment of infections due to Plasmodium falciparum or mixed infections including P. falciparum.	Treatment of malaria in patients of 5 kg bodyweight or above with acute, uncomplicated malaria due to Plasmodium falciparum or mixed infections including P. falciparum	Novartis Pharmaceuticals	Bldg 405/4051	One Health Plaza	East Hanover	New Jersey	7936	United States	245507		Designated/Approved
olaratumab	Lartruvo	05/26/2006	05/05/2009	Treatment of malignant glioma	Treatment of glioblastoma with progressive disease following prior therapy	Genentech, Inc.	1 DNA Way, MS 241B		South San Francisco	California	94080	United States	222906		Designated/Approved
olipudase alfa-rpcp	Xenpozyme	11/06/2003	07/31/2009	Treatment of renal cell carcinoma	Treatment of renal cell carcinoma in combination with interferon alfa	Genentech, Inc.	1 DNA Way		South San Francisco	California	94080	United States	172903		Designated/Approved
omacetaxine mepesuccinate	Synribo	10/16/1992	10/08/2009	Prevention and/or treatment of acute attacks of hereditary angioedema.	Treatment of acute attacks of hereditary angioedema.	CSL Behring LLC	1020 First Ave.	PO Box 61501	King of Prussia	Pennsylvania	19406	United States	67592		Designated/Approved
onasemnogene abeparvovec	ZOLGENSMA	12/18/2007	06/17/2009	Treatment of cryopyrin-associated periodic syndromes	Treatment of cryopyrin-associated periodic syndromes (CAPS), in adults and children 4 years of age and older.	Novartis Pharmaceuticals Corporation	One Health Plaza		East Hanover	New Jersey	7936	United States	250507		Designated/Approved
Oprelvekin	Neumega	05/22/2009	11/16/2009	Management of neuropathic pain in patients with postherpetic neuralgia	Management of neuropathic pain associated with postherpetic neuralgia	Averitas Pharma, Inc.	360 Mount Kemble Avenue		Morristown	New Jersey	7960	United States	269508		Designated/Approved
osilodrostat	Isturisa	09/25/2007	07/29/2009	Treatment of familial Mediterranean fever	Treatment of familial Mediterranean fever	AR Holding Company, Inc.	1100 Orthodox Street		Philadelphia	Pennsylvania	19124	United States	245807		Designated/Approved
osimertinib	Tagrisso	02/04/2003	12/01/2009	Treatment of angioedema	Treatment of acute attacks of hereditary angioedema in patients 16 years of age and older	Takeda Pharmaceuticals USA, Inc.	95 Hayden Avenue		Lexington	Massachusetts	2421	United States	160802		Designated/Approved
osimertinib	Tagrisso	03/22/2007	09/15/2009	Treatment of acute herpetic keratitis (dendritic and geographic ulcers)	Treatment of acute herpetic keratitis (dendritic ulcers)	Sirion Therapeutics, Inc.	9314 East Broadway Avenue		Tampa	Florida	33619	United States	237607		Designated/Approved
osimertinib	Tagrisso	03/13/2008	01/16/2009	Treatment of fibrinogen deficient patients.	Treatment of acute bleeding episodes in patients with congenital fibrinogen deficiency (afibrinogenemia and hypofibrinogenemia)	CSL Behring, LLC	1020 First Avenue	P.O. Box 61501	King of Prussia	Pennsylvania	19406	United States	245107		Designated/Approved
Paclitaxel	Taxol	04/18/2007	12/04/2009	Treatment of von Willebrand disease except for surgical and/or invasive procedures in patients with von Willebrand disease in whom desmopressin is either ineffective or contraindicated	Treatment of spontaneous or trauma-induced bleeding episodes in patients with severe von Willebrand disease (VWD) as well as patients with mild or moderate VWD in whom the use of desmopressin is known or suspected to be ineffective or contraindicated	Octapharma USA, Inc.	121 River Street	12th Floor	Hoboken	New Jersey	7030	United States	234106		Designated/Approved
paclitaxel protein-bound particles	Abraxane	03/10/2009	10/26/2009	Treatment of chronic lymphocytic leukemia	Treatment of chronic lymphocytic leukemia (CLL) refractory to alemtuzumab and fludarabine	Novartis Pharmaceuticals Corporation	One Health Plaza		East Hanover	New Jersey	7936	United States	275809		Designated/Approved
pacritinib	Vonjo	07/20/2006	09/24/2009	Treatment of T-cell lymphoma	Treatment of patients with relapsed or refractory peripheral T-cell lymphoma	Acrotech Biopharma LLC	279 Princeton Hightstown Road		East Windsor	New Jersey	8520	United States	225306		Designated/Approved
pafolacianine	Cytalux	12/07/2007	02/06/2009	Treatment of congenital antithrombin deficiency to prevent the occurrence of serious, potentially life-threatening venous thromboembolisms which may develop as a result of surgical or obstetrical procedures	Prevention of peri-operative and peri-partum thromboembolic events, in hereditary antithrombin deficient patients.	GTC Biotherapeutics, Inc.	175 Crossing Blvd		Framingham	Massachusetts	1702	United States	246807		Designated/Approved
panobinostat	Farydak	09/30/2004	11/05/2009	Treatment of non-Hodgkin T-cell lymphomas	Treatment of cutaneous T-cell lymphoma (CTCL) in patients who have received at least one prior systemic therapy	Celgene Corporation	One Broadway	14th Floor	Cambridge	Massachusetts	2142	United States	193404		Designated/Approved
parathyroid hormone	Natpara	07/25/2008	07/02/2009	For ventricular tachycardia, ventricular fibrillation, or the maintenance of sinus rhythm in patients converted from atrial fibrillation or atrial flutter when oral administration is not possible.	For use as a substitute for oral sotalol in patients who are unable to take sotalol orally [oral sotalol is indicated for maintenance of normal sinus rhythm in patients with history of highly symptomatic atrial fibrillation /flutter, and for treatment of documented life-threatening ventricular arrhythmias]	AltaThera Pharmaceuticals LLC	311 South Wacker Drive	Suite 2275A	Chicago	Illinois	60606	United States	247707		Designated/Approved
paricalcitol	Zemplar	12/18/2006	05/22/2009	Treatment of pulmonary arterial hypertension	Treatment of pulmonary arterial hypertension (WHO Group I) to improve exercise ability	Eli Lilly and Company	Lilly Corporate Center		Indianapolis	Indiana	46285	United States	228206		Designated/Approved
pasireotide	Signifor	06/17/2010	07/30/2009	Treatment of pulmonary arterial hypertension	Treatment of pulmonary arterial hypertension (WHO Group I) in patients with NYHA Class III symptoms, to increase walk distance	United Therapeutics Corporation	PO Box 14186	55 TW Alexander Drive	Research Triangle Park	North Carolina	27709	United States	189104		Designated/Approved
pasireotide	Signifor	08/02/2006	02/20/2009	Selectively staining epiretinal membranes during ophthalmic surgical vitrectomy procedures	For use as an aid in ophthalmic surgery by staining the epiretinal membranes during ophthalmic surgical vitrectomy procedures, facilitating removal of the tissue	Dutch Ophthalmic Research Center International BV	P.O. Box 43		Zuidland			Netherlands	207505		Designated/Approved
pasireotide		06/12/2000	08/21/2009	Treatment of infantile spasms.	For infantile spasms (IS) - 1 month to 2 years of age.	H. Lundbeck A/S	Four Parkway North		Deerfield	Illinois	60015	United States	135100		Designated/Approved
patisiran	ONPATTRO	03/21/2005	02/21/2008	Treatment of juvenile rheumatoid arthritis	Reducing signs and symptoms of moderately to severely active polyarticular juvenile idiopathic arthritis in patients 4 years of age and older.	AbbVie Inc.	1 North Waukegan Road	Bldg. AP-30	North Chicago	Illinois	60064	United States	200905		Designated/Approved
pazopanib	Votrient	11/26/2013	10/31/2008	Treatment of Follicular Lymphoma, Small Lymphocytic Lymphoma, Lymphoplasmacytic Lymphoma, Splenic Marginal Zone Lymphoma, Extranodal Marginal Zone B-cell Lymphoma of Mucosa-Associated Lymphoma Tissue (MALT), and Nodal Marginal Zone Lymphoma (Collectively	Treatment of Indolent B-cell non-Hodgkin lymphoma (NHL) that has progressed during or within six months of treatment with rituximab or a rituximab-containing regimen.	Cephalon, Inc.	A wholly owned subsidiary of Teva Pharmaceuticals	PO Box 4011	Frazer	Pennsylvania	19355	United States	253107		Designated/Approved
Pegademase bovine	Adagen	08/17/2007	03/20/2008	Treatment of chronic lymphocytic leukemia	Treatment of patients with chronic lymphocytic leukemia	Cephalon, Inc.	41 Moores Road		Frazer	Pennsylvania	19355	United States	244807		Designated/Approved
Pegaspargase	Oncaspar; Asparlas	01/15/2003	06/20/2008	Treatment of multiple myeloma	First-line therapy of multiple myeloma.	Millennium Pharmaceuticals, Inc.	40 Landsdowne Street		Cambridge	Massachusetts	2139	United States	163002		Designated/Approved
Pegaspargase	Oncaspar; Asparlas	07/16/2004	10/10/2008	Treatment of angioedema	Routine prophylaxis against angioedema attacks in patients with Hereditary Angioedema (HAE)	Takeda Development Center Americas, Inc.	95 Hayden Avenue		Lexington	Massachusetts	2421	United States	185804		Designated/Approved
pegcetacoplan	Empaveli	05/05/2008	11/20/2008	Treatment of idiopathic thrombocytopenia purpura	Treatment of thrombocytopenia in patients with chronic immune (idiopathic) thrombocytopenic purpura who have had an insufficient response to corticosteroids, immunoglobulins, or splenectomy	Novartis Pharmaceuticals Corp.	One Health Plaza		East Hanover	New Jersey	7936	United States	251907		Designated/Approved
Pegfilgrastim	Neulasta	12/18/2007	12/18/2008	Treatment of B-cell chronic lymphocytic leukemia	Treatment of adult patients with B-cell chronic lymphocytic leukemia (CLL) whose disease has not responded to or has progressed during or after treatment with at least one standard alkylating-agent containing regimen	Sanofi-Aventis U.S., Inc.	55 Corproate Drive	P. O. Box 5925	Bridgewater	New Jersey	8807	United States	250607		Designated/Approved
peginterferon alfa-2b	Sylatron	11/01/2001	12/19/2008	Treatment of gastrointestinal stromal tumors	Adjuvant treatment of adult patients following complete resection Kit (CD 117) positive gastrointestinal stromal tumors (GIST).	Novartis Pharmaceuticals Corp.	One Health Plaza	Mail Code 105/1E870D	East Hanover	New Jersey	7936	United States	149201		Designated/Approved
pegloticase	Krystexxa	07/27/2004	09/12/2008	Treatment of chronic inflammatory demyelinating polyneuropathy	Treatment of Chronic Inflammatory Demyelinating Polyneuropathy (CIDP) to improve neuromuscular disability and impairment and for maintenance therapy to prevent relapse	Grifols Therapeutics, Inc.	8368 US 70 Busines Hwy West		Clayton	North Carolina	27520	United States	185604		Designated/Approved
pegloticase	Krystexxa	12/01/2006	09/19/2008	For the diagnosis of neuroblastomas	To be used in the detection of primary or metastatic pheochromocytomas or neuroblastomas as an adjunct to other diagnostic tests	GE Healthcare, Inc.	101 Carnegie Center		Princeton	New Jersey	8540	United States	226406		Designated/Approved
pegvaliase-pqpz	PALYNZIQ	12/01/2006	09/19/2008	For the diagnosis of pheochromocytomas	To be used in the detection of primary or metastatic pheochromocytomas or neuroblastomas as an adjunct to other diagnostic tests	GE Healthcare, Inc.	101 Carnegie Center		Princeton	New Jersey	8540	United States	226506		Designated/Approved
Pegvisomant	Somavert	08/01/1991	03/07/2008	For use in conjunction with high-dose methotrexate in the treatment of osteosarcoma.	Levoleucovorin rescue is indicated after high-dose methotrexate therapy in osteosarcoma. Levoleucovorin is also indicated to diminish the toxicity and counteract the effects of impaired methotrexate elimination and of inadvertent overdosage of folic acid antagonists	Acrotech Biopharma LLC	279 Princeton Hightstown Road		East Windsor	New Jersey	8520	United States	48490		Designated/Approved
pembrolizumab	Keytruda	07/10/2003	12/15/2008	For use to improve the yield of progentor cells in the apheresis product for subsequest stem cell transplantation following myelosuppressive or myeloablative chemotherapy	To enhance mobilization of hematopoietic stem cells to the peripheral blood for collection and subsequent autologous transplantation in patients with lymphoma and multiple myeloma	Genzyme Corporation	500 Kendall Street		Cambridge	Massachusetts	2142	United States	167903		Designated/Approved
pembrolizumab	Keytruda	12/20/2004	02/27/2008	Treatment of CIAS1-Associated Periodic Syndromes	Treatment of Cryopyrin-Assisted Periodic Syndromes (CAPS)	Regeneron Pharmaceuticals, Inc.	777 Old Saw Mill River Road		Tarrytown	New York	10591	United States	196904		Designated/Approved
pembrolizumab	KEYTRUDA	03/27/2003	08/22/2008	Treatment of immune thrombocytopenic purpura	Treatment of thrombocytopenia in patients with chronic immune (idiopathic) thrombocytopenic purpura (ITP) who have had an insufficient response to corticosteroids, immunoglobulins, or splenectomy	Amgen, Inc.	One Amgen Center Drive	Mail Stop: 27-2-D	Thousand Oaks	California	91320	United States	165402		Designated/Approved
pembrolizumab	Keytruda	10/08/2004	11/14/2008	Treatment of Lennox-Gastaut Syndrome.	Adjunctive therapy of seizures associated with Lennox-Gastaut syndrome.	Eisai, Inc.	300 Tice Blvd		Woodcliff Lake	New Jersey	7677	United States	193504		Designated/Approved
pembrolizumab	Keytruda	12/11/1997	08/15/2008	Treatment of Huntington's disease	Treatment of chorea associated with Huntington's disease	Prestwick Pharmaceuticals, Inc	1825 K Street NW	Suite 1475	Washington	District of Columbia	20006	United States	108897		Designated/Approved
pembrolizumab	Keytruda	07/16/2004	06/15/2007	Treatment of pulmonary arterial hypertension	Treatment of pulmonary arterial hypertension (WHO group I) in patients with WHO class II or III symptoms to improve exercise capacity and delay clinical worsening	Gilead Colorado	7575 West 103rd Avenue	Suite 102	Westminister	Colorado	80021	United States	183604		Designated/Approved
pembrolizumab	Keytruda	01/05/1996	01/31/2007	Treatment of von Willebrand's disease	For surgical and/or invasive procedures in patients with von Willebrand Disease (VWD) in whom desmopressin is either ineffective or contraindicated. It is not indicated for patients with severe VWD (Type 3) undergoing major surgery	Grifols Biologicals Inc.	5555 Valley Boulevard		Los Angeles	California	90032	United States	93895		Designated/Approved
pembrolizumab; pembrolizumab	Keytruda; Keytruda	03/25/2004	09/06/2007	Treatment of anthracycline extravasation during chemotherapy	Treatment of extravasation resulting from IV anthracycline chemotherapy	Clinigen, Inc.	790 Township Line Road	Suite 120	Yardley	Pennsylvania	19067	United States	181103		Designated/Approved
pembrolizumab; pembrolizumab	Keytruda; Keytruda	12/29/2004	05/17/2007	Treatment of multiple myeloma	For use in combination with bortezomib for the treatment of patients with multiple myeloma who have not previously received bortezomib and have at least one prior therapy.	Johnson & Johnson Pharmaceutical Research & Dev.	920 US Highway 202, P. O. Box 300		Raritan		8869	United States	191704		Designated/Approved
pembrolizumab; pembrolizumab; pembrolizumab; pembrolizumab	KEYTRUDA; KEYTRUDA; KEYTRUDA; Keytruda	08/20/2003	03/16/2007	Treatment of paroxysmal nocturnal hemoglobinuria	Treatment of paroxysmal nocturnal hemoglobinuria to reduce hemolysis	Alexion Pharmaceuticals, Inc.	121 Seaport Boulevard		Boston	Massachusetts	2210	United States	173203		Designated/Approved
pembrolizumab; pembrolizumab; pembrolizumab; pembrolizumab	KEYTRUDA; KEYTRUDA; KEYTRUDA; Keytruda	03/24/2008	04/06/2007	Prevention of hepatitis B recurrence following orthotopic liver transplant	Prevention of hepatitis B recurrence following liver transplantation in HBsAG-positive liver transplant patients	Cangene Corporation	155 Innovation Drive		Winnipeg			Canada	228506		Designated/Approved
pembrolizumab; pembrolizumab; pembrolizumab; pembrolizumab	KEYTRUDA; KEYTRUDA; KEYTRUDA; Keytruda	11/18/2005	05/03/2007	Treatment of central precocious puberty	Treatment of central precocious puberty	Endo Pharmaceuticals Solutions, Inc.	100 Endo Blvd		Chadds Ford	Pennsylvania	19317	United States	212605		Designated/Approved
pembrolizumab; pembrolizumab; pembrolizumab; pembrolizumab	KEYTRUDA; KEYTRUDA; KEYTRUDA; Keytruda	09/11/2000	08/30/2007	Treatment for acromegly	Long-term treatment of acromegalic patients who have had an inadequate response to or cannot be treated with surgery and/or radiotherapy	IPSEN, Inc.	27 Maple Street		Milford	Massachusetts	1757	United States	136300		Designated/Approved
pemetrexed disodium	Alimta	04/27/2006	10/29/2007	Treatment of chronic myelogenous leukemia	For the use for chronic phase (CP) and accelerated phase (AP) Philadelphia chromosome positive chronic myelogenous leukemia (CML) in adult patients resistant to or intolerant to prior therapy that included imatinib.	Novartis Pharmaceuticals Corporation	One Health Plaza		East Hanover	New Jersey	7936	United States	220806		Designated/Approved
pemigatinib	Pemazyre	06/23/1992	03/30/2007	For replacement therapy in congenital protein C deficiency for the prevention and treatment of thrombosis, pulmonary emboli, and purpura fulminans.	Prevention and treatment of venous thrombosis and purpura fulminans	Baxalta US, Inc.	One Baxter Way		West Lake Village	California	91362	United States	65392		Designated/Approved
Pemigatinib	PEMAZYRE	07/14/2005	09/13/2007	Reduction of the risk of breast cancer in postmenopausal women	Reduction in risk of invasive breast cancer in postmenopausal women with osteoporosis and reduction in risk of invasive breast cancer in postmenopausal women at high risk for invasive breast cancer	Eli Lilly and Company	Lilly Corporate Center	Drop Code 1853	Indianapolis	Indiana	46285	United States	197504		Designated/Approved
Pentamidine isethionate	Pentam 300	01/29/2004	12/13/2007	Treatment of hyperphenylalaninemia	Indicated to reduce blood phenylalanine (Phe) levels in patients with hyperphenylalaninemia (HPA) due to tetrahydrobiopterin- (BH4-) responsive Phenylketonuria (PKU). Kuvan is to be used in conjunction with a Phe-restricted diet.	BioMarin Pharmaceutical, Inc.	105 Digital Drive		Novato	California	94949	United States	181503		Designated/Approved
Pentamidine isethionate	Nebupent	08/09/2006	05/31/2007	Treatment of short stature in patients with Noonan syndrome	Treatment of short stature in patients with Noonan syndrome	Novo Nordisk Inc.	100 College Road West		Princeton	New Jersey	8540	United States	226606		Designated/Approved
Pentastarch	Pentaspan	04/20/2006	11/16/2007	Treatment of hepatocellular carcinoma	Treatment of unresectable hepatocellular carcinoma	Bayer Pharmaceuticals Corporation	400 Morgan Lane		West Haven	Connecticut	6516	United States	220206		Designated/Approved
Pentosan polysulfate sodium	Elmiron	12/16/2004	05/30/2007	Treatment of renal cell carcinoma	Treatment of advanced renal cell carcinoma	Wyeth Pharmaceuticals, Inc.	P. O. Box 8299		Phildelphia	Pennsylvania	19101	United States	196404		Designated/Approved
pentostatin for injection	Nipent	08/03/2001	12/14/2007	Treatment of well-differentiated papillary, follicular or combined papillary/follicular carcinomas of the thyroid	For use as an adjunctive treatment for radioiodine ablation of thyroid tissue remnants in patients who have undergone thyroidectomy for well-differentiated thyroid cancer and who do not have evidence of metastatic thyroid cancer	Genzyme Corporation	One Kendall Square		Cambridge	Massachusetts	2139	United States	142301		Designated/Approved
pexidartinib	TURALIO	08/12/2005	12/20/2006	Treatment of pediatric patients with ulcerative colitis	Treatment of mildly to moderately active ulcerative colitis in patients 5 years of age and older. Safety and Effectiveness of Colazal beyond 8 weeks in children (ages 5-17) and 12 weeks in adults have not been established.	Salix Pharmaceuticals, Inc.	400 Somerset Corporate Blvd		Bridgewater	New Jersey	8807	United States	208205		Designated/Approved
phoxillum		08/09/2005	07/26/2006	Use in the management of patients undergoing continuous renal replacement therapy with hemofiltration	Use as a replacement solution in Continuous Renal Replacement Therapy (CRRT) to replace water and to correct electrolytes and acid-base imbalances in adults and children	Dialysis Solutions, Inc.	14 Emmett Place		Whitby			Canada	198904		Designated/Approved
Pilocarpine	Salagen	05/30/2012	12/08/2006	Treatment of mantle cell lymphoma.	Treatment of patients with mantle cell lymphoma who have received at least 1 prior therapy.	Millennium Pharmaceuticals, Inc.	40 Landsdowne Street		Cambridge	Massachusetts	2139	United States	226106		Designated/Approved
Pilocarpine HCl	Salagen	07/03/2000	03/01/2006	Treatment of squamous cell cancer of the head and neck in patients who express epidermal growth factor receptor	For use in combination with radiation therapy, for the treatment of locally or regionally advanced squamous cell carcinoma of the head and neck (SCCHN) and for use as a single agent for the treatment of patients with recurrent or metastatic SCCHN for whom prior platinum-based therapy has failed	ImClone Systems Incorporated	33 ImClone Drive		Branchburg	New Jersey	8876	United States	132700		Designated/Approved
pirfenidone	ESBRIET	07/16/2004	10/13/2006	Treatment of bleeding episodes in patients with acquired inhibitors to Factor VIII or Factor IX	Treatment of bleeding episodes in surgical interventions or invasive procedures in patients with acquired hemophilia	Novo Nordisk, Inc.	100 Overlook Center	Suite 200	Princeton	New Jersey	8540	United States	186204		Designated/Approved
Pitolisant	WAKIX	07/21/2004	10/13/2006	Prevention of bleeding episodes in patients with acquired inhibitors to Factor VIII or Factor IX	Prevention of bleeding in surgical interventions or invasive procedures in patients with acquired hemophilia	Novo Nordisk, Inc.	100 Overlook Center	Suite 200	Princeton	New Jersey	8540	United States	190104		Designated/Approved
pitolisant	WAKIX®	11/18/2005	06/28/2006	Treatment of Philadelphia-positive acute lymphoblastic leukemia	Treatment of adults with Philadelphia chromosome-positive acute lymphoblastic leukemia with resistance or intolerance to prior therapy	Bristol-Myers Squibb Company	P. O Box 5326	Mailstop C 4065	Princeton	New Jersey	8542	United States	214605		Designated/Approved
plasminogen, human-tvmh	Ryplazim	11/28/2005	06/28/2006	Treatment of chronic myelogenous leukemia	Treatment of adults with chronic myeloid leukemia with resistance or intolerance to prior therapy including imatinib	Bristol-Myers Squibb Company	3401 Princeton Pike, B-3043C		Lawrence Township	New Jersey	8648	United States	212405		Designated/Approved
plerixafor	Mozobil (r)	03/08/1999	05/02/2006	Treatment of myelodysplastic syndromes.	for treatment of patients with myelodysplastic syndromes (MDS) including previously treated and untreated, de novo and secondary MDS of all French-American-British subtypes (refractory anemia, refractory anemia with ringed sideroblasts, refractory anemia with excess blasts, refractory anemia with excess blasts in transformation, and chronic myelomonocytic leukemia) and intermediate-1, intermediat…	Otsuka Pharmaceutical Development	and Commercialization, Inc.	508 Carnegie Center Drive	Princeton	New Jersey	8540	United States	122298		Designated/Approved
polatuzumab vedotin-piiq	POLIVY	11/25/2003	12/15/2006	Treatment of acute cyanide poisoning	Treatment on known or suspected cyanide poisoning	SERB, S.A.	480 Avenue Louise		Brussels	Brussels		Belgium	177403		Designated/Approved
polifeprosan 20 with carmustine	Gliadel	10/29/1996	04/13/2006	Treatment of patent ductus arteriosus	For closure of a clinically significant patent ductus arteriosus in premature infants weighing between 500 and 1500 g, who are no more than 32 weeks gestational age when usual medical management (e.g., fluid restriction, diuretics, respiratory support, etc.) is ineffective	Lundbeck, Inc.	Four Parkway North		Deerfield	Illinois	60015	United States	101496		Designated/Approved
polifeprosan 20 with carmustine	Gliadel	11/28/2001	07/24/2006	Long term enzyme replacement therapy for patients with mucopolysaccharidosis II (Hunter Syndrome)	Indicated for patients with Hunter syndrome (mucopolysaccharidosis II, MPS II). Idursulfase has been shown to improve walking capacity in these patients	Takeda Pharmaceuticals U.S.A., Inc.	95 Hayden Avenue		Lexington	Massachusetts	2421	United States	147301		Designated/Approved
pomalidomide	Pomalyst	10/11/2005	10/19/2006	Treatment of Philadelphia-positive acute lymphoblastic leukemia	Treatment of adult patients with relapsed or refractory Philadelphia chromosome positive acute lymphoblastic leukemia (Ph+ALL)	Novartis Pharmaceuticals Corporation	One Health Plaza	Mail Code 105/1E870D	East Hanover	New Jersey	7936	United States	208905		Designated/Approved
pomalidomide	POMALYST®	08/25/2005	10/19/2006	Treatment of idiopathic hypereosinophilic syndrome including acute and chronic eosinophilic leukemia	Treatment of adult patients with hypereosinophic syndrome (HES) and/or chronic eosinophilic leukemia (CEL) who have the FIP1L1-PDGFRÿ}ÿ± fusion kinase (mutational analysis or FISH demonstration of CHIC2 allele deletion) and for patients with HES and/or CEL who are FIP1L1-PDGFRÿ}ÿ± fusion kinase negative or unknown	Novartis Pharmaceuticals Corporation	One Health Plaza	Mail Code 105/1E870D	East Hanover	New Jersey	7936	United States	209005		Designated/Approved
ponatinib	Iclusig	10/05/2005	10/19/2006	Treatment of myeloproliferative disorders/myelodysplastic syndromes associated with platelet-derived growth factor gene re-arrangements	Treatment of adult patients with myelodysplastic/myeloproliferative diseases (MDS/MPD) associated with PDGFR (platelet-derived growth factor receptor) gene re-arrangements	Novartis Pharmaceuticals Corporation	One Health Plaza	Mail Code 105/1E870D	East Hanover	New Jersey	7936	United States	209105		Designated/Approved
ponatinib	Iclusig	09/09/2005	10/19/2006	Treatment of systemic mastocytosis without the D816V c-kit mutation	Treatment of adult patients with aggressive mastocytosis (ASM) without the D816V c-Kit mutation or with c-Kit mutational status unknown	Novartis Pharmaceuticals Corporation	One Health Plaza	Mail Code 105/1E870D	East Hanover	New Jersey	7936	United States	209205		Designated/Approved
porfimer	Photofrin	12/19/2005	10/19/2006	Treatment of dermatofibrosarcoma protuberans	Treatment of adult patients with unresectable, recurrent and/or metastatic dermatofibrosarcoma protuberans (DFSP)	Novartis Pharmaceuticals Corporation	One Health Plaza	Mail Code 105/1E870D	East Hanover	New Jersey	7936	United States	208805		Designated/Approved
Porfimer sodium	Photofrin	11/12/2003	05/19/2006	Treatment of pediatric (0 to 16 years of age) Crohn's Disease	For reducing signs and symptoms and inducing and maintaining clinical remission in pediatric patients with moderately to severely active Crohn's disease who have had an inadequate response to conventional therapy	Centocor, Inc.	200 Great Valley Parkway		Malvern	Pennsylvania	19355	United States	175803		Designated/Approved
posaconazole	Noxafil	09/20/2001	06/29/2006	Treatment of multiple myeloma	For use in combination with dexamethasone for the treatment of multiple myeloma patients who have received at least one prior therapy	Celgene Corporation	86 Morris Avenue		Summit	New Jersey	7901	United States	147701		Designated/Approved
Potassium citrate	Urocit-K	08/19/1997	04/28/2006	Treatment of glycogen storage disease type II.	Myozyme for use in patients with Pompe disease (GAA deficiency). Alglucosidase alfa has been shown to improve ventilator-free survival in patients with infantile onset Pompe disease as compared to an untreated historical control, whereas use of Alphaglucosidase in patients with other forms of Pompe disease has not been adequately studied to assure safety and efficacy.	Genzyme Corporation	500 Kendall Street		Cambridge	Massachusetts	2142	United States	106597		Designated/Approved
Potassium citrate	Urocit-K	12/15/2005	11/01/2006	Treatment of short stature in pediatric patients with short stature homeobox-containing gene (SHOX) deficiency	Treatment of short stature or growth failure in children with SHOX (short stature homeobox-containing gene) deficiency whose epiphyses are not closed	Eli Lilly and Company	Lilly Corporate Center		Indianapolis	Indiana	46285	United States	211205		Designated/Approved
Potassium Iodide Oral Solution	ThyroShield	06/06/2005	03/29/2006	Prophylaxis of organ rejection in patients receiving heart transplants.	Prophylaxis of organ rejection in patients receiving allogenic heart transplants.	Astellas Pharma US, Inc.	Three Parkway North		Deerfield	Illinois	60015	United States	203305		Designated/Approved
pralatrexate	Folotyn	10/14/1998	05/25/2006	Treatment of multiple myeloma	Treatment of patients with newly diagnosed multiple myeloma	Celgene Corporation	P.O. Box 4914	7 Powder Horn Srive	Warren	New Jersey	7059	United States	115598		Designated/Approved
pralsetinib	GAVRETO™	03/16/2004	10/06/2006	Treatment of T-cell non-Hodgkin's lymphoma	Treatment of cutaneous manifestations in patients with cutaneous T-cell lymphoma (CTCL) who have progressive, persistant or recurrent disease on or following two systemic therapies.	Merck & Co., Inc.	P. O. Box 2000, RY 32-605		Rahway	New Jersey	7065	United States	174203		Designated/Approved
pralsetinib	Gavreto	11/22/1993	02/17/2005	Treatment of acute hyperammonemia and associated encephalopathy in patients with deficiencies in enzymes of the urea cycle.	Adjunctive therapy in the treatment of acute hyperammonemia and associated encephalopathy in patients with deficiencies in enzymes of the urea cycle.	Medicis Pharmaceutical Corp.	8125 N. Hayden Road		Scottsdale	Alaska	85258	United States	77993		Designated/Approved
Pretomanid	Pretomanid	01/15/2003	03/25/2005	Treatment of multiple myeloma	Treatment of multiple myeloma patients who have received at least one prior therapy	Millennium Pharmaceuticals, Inc.	40 Landsdowne Street		Cambridge	Massachusetts	2139	United States	163002		Designated/Approved
propranolol	HEMANGEOL	06/18/2004	08/12/2005	Prevention of bleeding episodes in patients with hemophilia A or B, with or without inhibitors	Prevention of bleeding in surgical interventions or invasive procedures in hemophilia A or B patients with inhibitors to Factor VIII or Factor IX	Novo Nordisk, Inc.	100 Overlook Center	Suite 200	Princeton	New Jersey	8540	United States	186104		Designated/Approved
Protein C concentrate	Ceprotin	09/10/2004	07/11/2005	Prevention of bleeding episodes in patients with congenital Factor VII deficiency	Prevention of bleeding in surgical interventions or invasive procedures in patients with congenital F VII deficiency	Novo Nordisk, Inc.	100 Overlook Center	Suite 200	Princeton	New Jersey	8540	United States	189904		Designated/Approved
prothrombin complex concentrate (human)	Kcentra	09/10/2004	07/11/2005	Treatment of bleeding episodes in patients with congenital factor VII deficiency	Treatment of bleeding episodes in patients with Factor VII Deficiency	Novo Nordisk, Inc.	100 Overlook Center	Suite 200	Princeton	New Jersey	8540	United States	185904		Designated/Approved
prothrombin complex concentrate (human)	Kcentra	11/21/2002	11/02/2005	Treatment of chronic iron overload in patients with transfusion-dependent anemias	Treatment of chronic iron overload due to blood transfusions (transfusional hemosiderosis) in patients 2 years of age or older	Novartis Pharmaceuticals Corp.	One Health Plaza		East Hanover	New Hampshire	7936	United States	161002		Designated/Approved
Pulmonary surfactant replacement, porcine	Curosurf	07/31/2000	04/08/2005	Treatment uveitis involving the posterior segment of the eye.	Treatment of chronic non-infectious uveitis affecting the posterior segment of the eye	Bausch & Lomb Pharmaceuticals, Inc.	8500 Hidden River Parkway		Tampa	Florida	33637	United States	132800		Designated/Approved
quinine Sulfate		01/29/2004	12/27/2005	Treatment of myelodysplastic syndromes	Treatment of patients with transfusion dependant anemia due to low or intermediate-1 risk myelodysplastic syndromes associated with a deletion 5 q cytogenetic abnormality with or without additional cytogenetic abnormalities	Celgene Corporation	86 Morris Avenue		Summit	New Jersey	7901	United States	180303		Designated/Approved
raloxifene	Evista	12/12/1995	08/30/2005	Treatment of growth hormone insensitivity syndrome.	Long-term treatment of growth failure in children with severe primary IGF-1 deficiency (Primary IGFD) or with growth hormone (GH) gene deletion who have developed neutralizing antibodies to growth hormone.	Ipsen Biopharmaceuticals, Inc.	106 Allen Road		Basking Ridge	New Jersey	7920	United States	93695		Designated/Approved
ramucirumab	CYRAMZA	05/17/2002	12/12/2005	Treatment of growth hormone insensitivity syndrome (GHIS)	Treatment of growth failure in children with severe primary IGF-1 deficiency (Primary IGFD) or with growth hormone (GH) gene deletion who have developed neutralizing antibodies to growth hormone	Insmed, Inc.	10 Finderne Ave	Building 10	Bridgewater	New Jersey	8807	United States	156302		Designated/Approved
ramucirumab	CYRAMZA	11/22/2002	08/11/2005	Treatment of juvenile rheumatoid arthritis	For relief of the signs and symptoms of pauciarticular or polyarticular course Juvenile Rheumatoid Arthritis in patients 2 years of age or older	Boehringer Ingelheim Pharmaceuticals, Inc.	900 Ridgebury Road	P. O. Box 368	Ridgefield	Connecticut	6877	United States	160602		Designated/Approved
ramucirumab	CYRAMZA	02/17/1999	05/31/2005	Treatment of mucopolysaccharidosis Type VI (Maroteaux-Lamy syndrome).	For patients with mucopolysaccharidosis VI. Galsulfase has been shown to improve walking and stair-climbing capacity.	BioMarin Pharmaceutical, Inc.	105 Digital Drive		Novato	California	94949	United States	119898		Designated/Approved
rasburicase	Elitek	08/10/2004	10/28/2005	Treatment of acute lymphoblastic leukemia and lymphoblastic lymphoma	Treatment of patients with T-cell acute lymphoblastic leukemia and T-cell lymphoblastic lymphoma whose disease has not responded to or has relapsed following treatment with at least two chemotherapy regimens	Novartis Pharmaceuticals Corp.	One Health Plaza		East Hanover	New Jersey	7936	United States	184404		Designated/Approved
RAVULIZUMAB	Ultomiris	11/17/2004	01/12/2005	For use as a thyroid blocking agent in pediatric patients exposed to radiactive iodine	For use as a thyroid blocking agent in pediatric patients exposed to radiactive iodine	Fleming & Company, Pharmaceuticals	1733 Gilsinn Lane		Fenton	Missouri	63026	United States	190304		Designated/Approved
ravulizumab-cwvz	Ultomiris	06/03/2004	08/12/2005	Treatment of malaria	Treatment of uncomplicated Plasmodium falciparum malaria	AR Holding Company, Inc.	1100 Orthodox Street		Philadelphia	Pennsylvania	19124	United States	185004		Designated/Approved
Ravulizumab-cwvz	ULTOMIRIS	11/07/1994	11/18/2005	Treatment of narcolepsy.	Treatment of excessive daytime sleepiness in patients with narcolepsy	Jazz Pharmaceuticals Ireland Limited	5th Floor Waterloo Exchange	Waterloo Road	Dublin 4		D04 E5W7	Ireland	85894		Designated/Approved
ravulizumab-cwvz	Ultomiris	10/08/2004	12/20/2005	Treatment of renal cell carcinoma.	Treatment of patients with advanced renal cell carcinoma	Bayer Pharmaceutical Corporation	400 Morgan Lane		West Haven	Connecticut	6516	United States	185204		Designated/Approved
ravulizumab-cwvz	Ultomiris	10/05/1998	03/15/2005	Treatment of recurrent malignant glioma.	Treatment of adult patients with newly diagnosed glioblastoma multiforme concomitatly with radiotherapy and then as maintenance treatment	Schering-Plough Research Institute	2000 Galloping Hill Rd.		Kenilworth	New Jersey	7033	United States	116798		Designated/Approved
ravulizumab-cwvz	Ultomiris	06/18/2004	02/18/2005	Treatment of severe complications from the smallpox vaccine	Treatment and modification of aberrant infections induced by vaccinia virus that include its accidental implantation in eyes (except in cases of isolated keratitis), mouth, or other areas where vaccinia infection would constitute a special hazard; eczema vaccinatum; progressive vaccinia; severe generalized vaccinia, and vaccinia infections in individuals who have skin conditions such as burns, im…	DynPort Vaccine Company LLC	64 Thomas Johnson Drive		Frederick	Maryland	21702	United States	184204		Designated/Approved
raxibacumab	ABthraxTM	06/18/2004	05/02/2005	Treatment of complications of vaccinia vaccination	treatment and/or modification of the following conditions, which are complications resulting from smallpox vaccination: Eczema vaccinatum Progressive vaccinia Severe generalized vaccinia Vaccinia infections in individuals who have skin conditions such as burns, impetigo, varicella-zoster, or poison ivy; or in individuals who have eczematous skin lesions because of either the activity or extensive…	Cangene Corporation	104 Chancellor Matheson Road		Winnipeg			Canada	179303		Designated/Approved
recombinant fusion protein linking coagulation factor IX with albumin (rIX-FP)	Idelvion	10/19/2001	01/23/2004	For the intravenous treatment of moderate to severe acetaminophen overdose	For the use of Acetadote(registered TM) Injection, administered intravenously within 8 to 10 hours after ingestion of a potentially heptotoxic quantity of acetaminophen, to prevent or lessen hepatic injur	Cumberland Pharmaceuticals, Inc.	209 10th Street South	Suite 332	Nashville	Tennessee	37203	United States	148401		Designated/Approved
Recombinant human acid alpha-glucosidase; alglucosidase alfa	1. Myozyme 2. Lumizyme	04/22/1993	04/20/2004	Treatment of the on-off fluctuations associated with late-stage Parkinson's disease.	For the acute, intermittent treatment of hypomobility, "off" episodes ("end-of-dose-wearing-off" and unpredictable :on/off" episodes) associated with advanced Parkinson's disease	MDD US Operations, LLC, a subsidiary of Supernus Pharmaceuticals, Inc.	9715 Key West Avenue		Rockville	Maryland	20850	United States	57591		Designated/Approved
Recombinant human acid alpha-glucosidase; alglucosidase alfa	1. Myozyme 2. Lumizyme	12/03/2001	05/19/2004	Treatament of myelodysplastic syndromes	Treatment of patients with the following myelodysplastic syndrome subtypes: refractory anemia or refractory anemia with ringed sideroblasts (if accompanied by neutropenia or thrombocytopenia and requiring transfusions), refractory anemia with excess blasts, refractory anemia with excess blasts in transformation, and chronic myelomonocytic leukemia	Celgene Corporation	86 Morris Avenue		Summit	New Jersey	7901	United States	150101		Designated/Approved
Recombinant human acid alpha-glucosidase; alglucosidase alfa	1. Myozyme 2. Lumizyme	05/12/2003	03/08/2004	Treatment of hypercalcemia in patients with parathyroid carcinoma	Treatment of hypercalcemia in patients with parathyroid carcinoma	Amgen, Inc.		One Amgen Center Drive	Thousand Oaks	California	91320	United States	163402		Designated/Approved
recombinant human antithrombin	ATryn	02/07/2002	12/28/2004	Treatment of acute lymphoblastic leukemia	Treatment of pediatric patients 1 to 21 years old with relapsed or refractory acute lymphoblastic leukemia after at least two prior regimens	Genzyme Corporation	4545 Horizon Hill Blvd.		San Antonio	Texas	78229	United States	153201		Designated/Approved
Recombinant human luteinizing hormone	Luveris	04/28/2004	08/11/2004	Treatment of patients with known or suspected internal contamination with plutonium, americium, or curium to increase the rates of elimination.	Treatment of internal contamination with plutonium, americium or curium	Hameln Pharmaceuticals gmbh	Langes Feld 13		Hameln			Germany	186804		Designated/Approved
recombinant von Willebrand factor (rhVWF)		03/06/1995	06/10/2004	For use with human growth hormone in the treatment of short bowel syndrome (nutrient malabsorption from the gastrointestinal tract resulting from an inadequate absorptive surface).	Treatment of short bowel syndrome in patients receiving specialized nutritional support when used in conjunction with a recombinant human growth hormone that is approved for this indication.	Emmaus Medical, Inc.	20725 S. Western Avenue	Suite 136	Torrence	California	90501	United States	85794		Designated/Approved
recombinant von Willebrand factor (rhVWF)		08/17/2004	12/29/2004	Treatment of pulmonary arterial hypertension	Treatment of pulmonary arterial hypertension (WHO Group I) in patients with NYHA Class III or IV symptoms	CoTherix, Inc.	5000 Shoreline Court		South San Francisco	California	94080	United States	186904		Designated/Approved
regorafenib	Stivarga	03/08/2004	09/09/2004	Prevention of vitamin deficiency and thromboembolic complications in people receiving home parenteral nutrition and warfarin-type anticoagulant therapy	Prevention of vitamin deficiency and thrombormbolic complications in people receiving home parenteral nutrition who also receive warfarin-type anticoagulant therapy	Mayne Pharma (USA) Inc.	Mack-Cali Centre II	Second Floor	Paramus	New Jersey	7652	United States	182003		Designated/Approved
regorafenib	Stivarga	08/28/2001	02/04/2004	Treatment of malignant pleural mesothelioma	Treatment of patients with malignant pleural mesothelioma whose disease is either unresectable or who are otherwise not candidates for curative surgery	Eli Lilly and Company	Lilly Corporate Center		Indianapolis	Indiana	46285	United States	145101		Designated/Approved
repository corticotropin or adrenocorticotropic hormone	H.P. Acthar Gel	10/07/1994	10/08/2004	For use in association with recombinant human follicle stimulating hormone for the treatment of women with chronic anovulation due to hypogonadotropic hypogonadism.	Luveris (lutropin alfa for injection), concomitantly administered with Gonal-f (follitropin alfa for injection), is indicated for stimulation of follicular development in infertile hypogonadotropic hypogonadal women with profound LH deficiency (LH (less than) 1.2 IU/L).	EMD Serono, Inc.	One Technology Place		Rockland	Massachusetts	2370	United States	80292		Designated/Approved
Respiratory syncytial virus immune globulin (Human)	Respigam	06/16/1999	04/09/2004	For use in the diagnosis of gastrinoma associated with Zollinger-Ellison syndrome.	Stimulation of pancreatic secretions, including bicarbonate, to aid in the diagnosis of pancreatic exocrine dysfunction, stimulation of gastrin secretion to aid in the diagnosis of gastrinoma, and stimulation of pancreatic secretions to facilitate the identification of the ampulla of Vater and accessory papilla during endoscopic retrograde cholangiopancreatography	ChiRhoClin, Inc.	15500 Gallaudet Ave.		Silver Spring	Maryland	20905	United States	120798		Designated/Approved
Rho (D) immune globulin intravenous (human)	WinRho SD	08/20/2003	05/17/2004	Treatment of amebiasis	Treatment of intestinal amebiasis and amebic liver abcess caused by E. histolytica in both adults and pediatric patients older than three years of age. It is not indicated for the treatment of asymptomatic cyst passage.	Presutti Laboratories, Inc.	1607 N. Douglas Ave.		Arlington Heights	Illinois	60004	United States	173603		Designated/Approved
ribavirin	REBETOL	04/18/2002	05/17/2004	Treatment of giardiasis	Treatment of giardiasis caused by G. duodenalis (also termed G. lamblia) in both adults and pediatric patients older than three years of age	Presutti Laboratories, Inc.	1607 N. Douglas Ave.		Arlington Heights	Illinois	60004	United States	155402		Designated/Approved
riboflavin ophthalmic solution & ultraviolet A	Photrexa Viscous	01/15/2003	05/13/2003	Treatment of multiple myeloma	Treatment of multiple myeloma patients who have received at least two prior therapies and have demonstrated disease progression on the last therapy	Millennium Pharmaceuticals, Inc.	40 Landsdowne Street		Cambridge	Massachusetts	2139	United States	163002		Designated/Approved
riboflavin ophthalmic solution ultraviolet-A (UVA) irradiation	Photrexa Viscous	01/31/1989	10/23/2003	Treatment of infant botulism.	Indicated for treatment of infant botulism caused by type A or type B Clostridium botulinum.	California Department of Health Services	2151 Berkeley Way		Berkeley	California	94704	United States	34488		Designated/Approved
Rifabutin	Mycobutin	01/19/1988	04/24/2003	Treatment of Fabry's disease.	For use in patients with Fabry disease to reduce globotriaosylceramide (GL-3) deposition in capillary endothelium of the kidney and certain other cell types	Genzyme Corporation	One Kendall Square		Cambridge	Massachusetts	2139	United States	15286		Designated/Approved
Rifampin	Rifadin I.V.	05/01/2003	10/02/2003	Treatment of patients with known or suspected internal contamination with radioactive or non-radioactive cesium or thallium	Treatment of patients with known or suspected internal contamination with radioactive cesium and/or radioactive or non-radioactive thallium to increase their rates of elimination	Heyl Chemisch-Pharmzeutische Fabrik GMBH & Co, KG	Goerzallee 253	D-14167	Berlin			Germany	169203		Designated/Approved
Rifampin, isoniazid, pyrazinamide	Rifater	09/24/1997	04/30/2003	Treatment of patients with mucopolysaccharidosis-I.	Treatment for patients with Hurler and Hurler-Scheie forms of Mucopolysaccharidosis I (MPS I) and for patients with the Scheie form who have moderate to severe symptoms	BioMarin Pharmaceutical, Inc.	105 Digital Drive		Novato	California	94949	United States	106097		Designated/Approved
Rifapentine	Priftin	05/29/1998	07/31/2003	Treatment of Gaucher disease.	Treatment of mild to moderate Type I Gaucher disease in adults for whom enzyme replacement therapy is not a therapeutic option (e.g., due to constraints such as allergy, hypersensitivity, or poor venous access).	IC-MedTech Corporation	9902 Indian Creek Lane		San Diego	California	92021	United States	112598		Designated/Approved
rifaximin	Xifaxan	06/24/1997	03/25/2003	Treatment of acromegaly.	Treatment of acromegaly in patients who have had an inadequate response to surgery and/or radiation therapy and/or other medical therapies, or for whom these therapies are not appropriate	Sensus Corporation	Suite 430,	98 San Jacinto Boulevard	Austin	Texas	78701	United States	105097		Designated/Approved
rilonacept	Arcalyst	12/13/1989	02/25/2003	Treatment of malignant glioma.	Expanding the indication to include patients with malignant glioma undergoing primary surgical resection.	Guilford Pharmaceuticals, Inc.	6611 Tributary Street		Baltimore	Maryland	21224	United States	37089		Designated/Approved
Rilonacept	Arcalyst	10/19/2001	08/01/2003	For the ablation of High-Grade Dysplasia in Barrett's Esophagus in patients who are not considered to be candidates for esophagectomy	For the ablation of high-grade dysplasia in Barrett's esophagus patients who do not undergo esophagectomy	Axcan Scandipharm Inc.	22 Inverness Parkway	Suite 310	Birmingham	Alabama	35242	United States	146601		Designated/Approved
Riluzole	Rilutek	04/04/2003	07/29/2003	Treatment of chronic hepatitis C in pediatric patients	Treatment of chronic hepatitis C among previously untreated pediatric patients at least three years of age or older.	Schering Corporation	2000 Galloping Hill Road		Kenilworth	New Jersey	7033	United States	162402		Designated/Approved
riluzole oral film	EXSERVAN	03/06/1995	12/01/2003	For use alone or in combination with glutamine in the treatment of short bowel syndrome.	Treatment of short bowel syndrome in patients receiving specialized nutritional support	EMD Serono, Inc.	One Technology Place		Rockland	Massachusetts	2370	United States	80394		Designated/Approved
riluzole oral suspension	Tiglutik	05/16/1994	06/27/2003	Treatment of non-Hodgkin's B-cell lymphoma.	Treatment of patients with CD20 positive, follicular, non-Hodgkin's lymphoma, with and without transformation, whose disease is refractory to Rituximab and has relapsed following chemotherapy	GlaxoSmithKline LLC	Corporation Service Company	2711 Centerville Road, Suite 400	Wilmington	Delaware	19808	United States	79493		Designated/Approved
riluzole oral suspension	Tiglutik	10/27/1994	10/08/2002	Treatment of opiate addiction in opiate users	Treatment of opioid dependence in patients 16 years of age or older	Indivior, Inc.	10710 Midlothian Turnpike	Suite 430	Richmond	Virginia	23235	United States	79093		Designated/Approved
riociguat	Adempas	09/06/1994	02/19/2002	Treatment of B-cell non-Hodgkin's lymphoma.	Treatment of patients with relapsed or refractory low-grade, follicular, or transformed B-cell non-Hodgkin's lymphoma, including patients with Rituximab (Rituxan?) refractory follicular non-Hodgkin?s lymphoma	Acrotech Biopharma LLC	279 Princeton Hightstown Road		East Windsor	New Jersey	8520	United States	84894		Designated/Approved
riociguat	Adempas	07/18/1997	12/20/2002	Treatment of those patients having end stage renal disease and requiring peritoneal dialysis treatment.	For use as a single daily exchange for the long (8-16 hour) dwell during continuous ambulatory peritoneal dialysis (CAPD) or automated peritoneal dialysis (APD) for the management of chronic renal failure.	Baxter Healthcare Corporation	Renal Division	1620 Waukegan Road	McGaw Park	Illinois	60085	United States	105697		Designated/Approved
Ripretinib		11/01/2001	02/01/2002	Treatment of gastrointestinal stromal tumors	Treatment of patients with Kit (CD117) positive unresectable and/or metastatic malignant gastrointestinal stromal tumors (GIST)	Novartis Pharmaceuticals Corp.	One Health Plaza	Mail Code 105/1E870D	East Hanover	New Jersey	7936	United States	149201		Designated/Approved
risdiplam	EVRYSDI	02/14/2002	11/22/2002	Treatment of intestinal giardiasis	Treatment of diarrhea caused by Cryptosporidium parvum and Giardia lamblia	Romark Laboratories, L.C.	6200 Courtney Campbell Causeway	Suite 880	Tampa	Florida	33607	United States	150401		Designated/Approved
risdiplam	Evrysdi	12/12/1996	11/22/2002	Treatment of cryptosporidiosis.	Treatment of diarrhea caused by Cryptosporidium parvum and Giardia lamblia	Romark Laboratories, L.C.	6200 Courtney Campbell Causeway	Suite 880	Tampa	Florida	33607	United States	91895		Designated/Approved
Ritonavir powder for oral suspension	Norvir Powder for Oral Suspension	05/16/1995	01/18/2002	Treatment of tyrosinemia type 1.	Adjunctive therapy to dietary restriction of tyrosine and phenylalanine in the treatment of hereditary tyrosinemia type 1	Swedish Orphan Biovitrum AB	SE-112	75 Stockholm	Stockholm			Sweden	89095		Designated/Approved
rituximab	Rituxan	10/11/2000	07/12/2002	Treatment of malignancy-associated or chemotherapy-induced hyperuricemia.	Initial management of plasma uric acid levels in pediatric patients with leukemia,lymphoma, and solid tumor malignancies who are receiving anti-cancer therapy expected to result in tumor lysis and subsequent elevation of plasma uric acid.	Sanofi-Synthelabo Research	9 Great Valley Parkway		Malvern	Pennsylvania	19355	United States	131499		Designated/Approved
rituximab	Rituxan	11/07/1994	07/17/2002	Treatment of narcolepsy.	Treatment of cataplexy associated with narcolepsy	Jazz Pharmaceuticals Ireland Limited	5th Floor Waterloo Exchange	Waterloo Road	Dublin 4		D04 E5W7	Ireland	85894		Designated/Approved
rituximab	Rituxan	03/07/2000	04/04/2002	For use in conjunction with diagnostic, therapeutic, or combined diagnostic/therapeutic procedures for pancreatic disorders to increase pancreatic fluid secretion.	Use in secretin stimulation testing for stimulation of pancreatic secretions, including bicarbonate, to aid in the diagnosis of pancreatic exocrine dysfunction	ChiRhoClin, Inc.	15500 Gallaudet Ave.		Silver Spring	Maryland	20905	United States	130299		Designated/Approved
rituximab	Rituxan	06/18/1999	04/04/2002	For use in the diagnosis of gastrinoma associated with Zollinger-Ellison syndrome.	Use in secretin stimulation testing for stimulation of gastrin secretion to aid in the diagnosis of gastrinoma	ChiRhoClin, Inc.	15500 Gallaudet Ave.		Silver Spring	Maryland	20905	United States	120498		Designated/Approved
rituximab	Rituxan	06/18/1999	11/01/2002	For use in the evaluation of exocrine pancreas function.	For use in secretin stimulation testing for: Stimulation of pancreatic secretions to facilitate the identification of the ampulla of Vater and accessory papilla during endoscopic retrograde cholangio-pancreatography (ERCP)	ChiRhoClin, Inc.	15500 Gallaudet Ave.		Silver Spring	Maryland	20905	United States	120298		Designated/Approved
rituximab	Rituxan(r); MabThera(r)	06/04/1997	05/21/2002	Treatment of pulmonary arterial hypertension.	Treatment of pulmonary arterial hypertension.	United Therapeutics Corp.	55 T.W. Alexander Dr.		Research Triangle Park	North Carolina	27709	United States	105197		Designated/Approved
rituximab and recombinant human hyaluronidase	Rituxan SC	10/06/2000	11/20/2001	Treatment of pulmonary arterial hypertension	Treatment of pulmonary arterial hypertension.	Actelion Pharmaceuticals Ltd	1840 Gateway Drive	Suite 300	Cherry Hill	New Jersey	8002	United States	134200		Designated/Approved
rituximab and recombinant human hyaluronidase	Rituxan SC	10/20/1997	05/07/2001	Treatment of chronic lymphocytic leukemia.	The treatment of patients with B-cell chronic lymphocytic leukemia who have been treated with alkylating agents and who have failed fludarabine therapy.	Genzyme Corporation	4545 Horizon Hill Blvd.		San Antonio	Texas	78229	United States	107197		Designated/Approved
rituximab and recombinant human hyaluronidase	Rituxan SC	01/31/2001	05/10/2001	Treatment of chronic myelogenous leukemia	Treatment of patients with chronic myeloid leukemia (CML) in blast crisis, accelerated phase, or in chronic phase after failure of interferon-alpha therapy	Novartis Pharmaceuticals Corporation	59 Route 10		East Hanover	New Jersey	7936	United States	140100		Designated/Approved
romidepsin	Istodax	12/27/2000	07/25/2001	Treatment of growth failure in children who were born small for gestational age.	For long-term treatment of growth failure in children born small for gestational age who fail to manifest catch-up growth by two years of age.	Pharmacia and Upjohn Company	7000 Portage Road		Kalamazoo	Michigan	49001	United States	135400		Designated/Approved
romidepsin	Istodax	11/25/1992	08/28/2001	Treatment of Lennox-Gastaut syndrome.	As adjunctive therapy in patients two years and older with siezures associated with Lennox-Gastaut syndrome.	Johnson & Johnson Pharmaceutical R & D, LLC	Route 202, P.O. Box 300		Raritan	New Jersey	8869	United States	70792		Designated/Approved
romiplostim	Nplate	08/18/2000	08/20/2001	Treatment of tumor induced hypercalcemia.	Treatment of hypercalcemia of malignancy.	Novartis Pharmaceuticals Corp.	59 Route 10		East Hanover	New Jersey	7936	United States	130899		Designated/Approved
romiplostim	Nplate	02/08/1996	03/06/2000	For the control and prevention of hemorrhagic episodes and for surgical prophylaxis in patients with hemophilia A (congenital factor VIII deficiency or classic hemophilia).		Wyeth Pharmaceuticals, Inc.	P. O. Box 8299		Philadelphia	Pennsylvania	19101	United States	94495		Designated/Approved
romiplostim	Nplate	01/12/1994	10/02/2000	Treatment of envenomations inflicted by North American crotalid snakes.	Treatment of minimal and moderate North American Crotalidae envenomation	Protherics, Inc.	1207 17th Ave. S., Suite 103		Nashville	Tennessee	37212	United States	78993		Designated/Approved
romiplostim	Nplate	03/03/1998	09/25/2000	Treatment of acute promyelocytic leukemia.	For induction of remission and consolidation in patients with acute promyelocytic leukemia (APL) who are refractory to, or have relapsed from, retinoid and anthracycline chemotherapy, and whose APL is characterized by the presence of the t(15;17) translocation of PML/RAR-alpha gene expression.	Teva Branded Pharmaceutical Products R&D, Inc.	41 Moores Road		Frazer	Pennsylvania	19355	United States	109697		Designated/Approved
ropeginterferon alfa-2b-njft	Besremi	08/20/1986	12/21/2000	Treatment of cervical dystonia.	Treatment of cervical dystonia in adults to decrease the severity of abnormal head position and neck pain associated with cervical dystonia.	Allergan, Inc.	2525 Dupont Drive	P.O. Box 19534	Irvine	California	92623	United States	9885		Designated/Approved
rosuvastatin	Crestor	01/16/1992	12/08/2000	Treatment of cervical dystonia.	Treatment of patients with cervical dystonia to reduce the severity of abnormal head position and neck pain associated with cervical dystonia.	Soltice Neurosciences, LLC	4010 Dupont Circle	Suite L-07	Louisville	Kentucky	40207	United States	64791		Designated/Approved
rucaparib	Rubraca	03/22/1999	04/14/2000	Treatment of secondary pulmonary hypertension due to intrinsic precapillary pulmonary vascular disease.	treatment of pulmonary arterial hypertension (WHO Group 1) to improve exercise capacity. Studies establishing effectiveness included predominantly patients with NYHA Functional Class III-IV symptoms and etiologies of idiopathic or heritable PAH or PAH associated with connective tissue diseases.	GlaxoSmithKline	2301 Renaissance Blvd	P. O. Box 61540	King of Prussia	Pennsylvania	19406	United States	121698		Designated/Approved
rucaparib	Rubraca	12/21/1998	05/24/2000	For the initiation and re-initiation of spermatogenesis in adult males with reproductive failure due to hypothalamic or pituitary dysfunction, hypogonadotropic hypogonadism. AMENDED indication 6/27/00: For the induction of spermatogenesis in men with pr	For the induction of spermatogenesis in men with primary and secondary hypogonadotropic hypogonadism in whom the cause of infertility is not due to primary testicular failure.	EMD Serono, Inc.	One Technology Place		Rockland	Massachusetts	2370	United States	119398		Designated/Approved
rufinamide	Banzel	12/22/1988	12/08/2000	Treatment of methanol or ethylene glycol poisoning.	Use for suspected or confirmed methanol poisoning, either alone or in combination with hemodialysis	Par Pharmaceuticals, Inc	1 Ram Ridge Road		Chestnut Ridge	New York	10977	United States	33388		Designated/Approved
ruxolitinib	JAKAFI	11/24/1999	05/17/2000	Treatment of acute myeloid leukemia	Treatment of patients with CD33 positive acute myeloid leukemia in first relapse who are 60 years of age or older and who are not considered candidates for cytotoxic chemotherapy	Wyeth Pharmaceuticals, Inc., a Pfizer Company	10646 Science Center Drive		San Diego	California	92121	United States	127899		Designated/Approved
ruxolitinib	Jakafi	09/30/1996	02/10/2000	Delaying time to disease progression in patients with severe, malignant osteopetrosis.	Delaying time to disease progression in patients with severe, malignant osteopetrosis.	Horizon Therapeutic Ireland DAC	Connaught House, 1st Floor	1 Burlington Road	Dublin 4			Ireland	98796		Designated/Approved
ruxolitinib	Jakafi	08/13/1999	10/13/2000	Treatment of progressive-relapsing multiple sclerosis.	Reducing neurologic disability and/or the frequency of clinical relapses in patients with secondary (chronic) progressive, progressive relapsing, or worsening relapsing-remitting multiple sclerosis (i.e., patients whose neurologic status is significantly adnormal between relapses).	Serono, Inc.	One Technology Place		Rockland	Massachusetts	2370	United States	128499		Designated/Approved
ruxolitinib phosphate	Jakafi	08/13/1999	10/13/2000	Treatment of secondary-progressive multiple sclerosis.	Reducing neurologic disability and/or the frequency of clinical relapses in patients with secondary (chronic) progressive, progressive relapsing, or worsening relapsing-remitting multiple sclerosis (i.e., patients whose neurologic status is significantly adnormal between relapses).	Serono, Inc.	One Technoloogy Place		Rockland	Massachusetts	2370	United States	125199		Designated/Approved
Sacrosidase	Sucraid	07/10/1987	06/20/2000	1. Treatment of growth failure in children due to inadequate growth hormone secretion 2. Treatment of short stature associated with Turner's syndrome	Long-term treatment of children who have growth failure due to inadequate secretion of endogenous growth hormone.	Novo Nordisk Pharmaceuticals	100 Overlook Center	Suite 200	Princeton	New Jersey	8540	United States	13386		Designated/Approved
sapropterin	Kuvan	07/06/1999	06/20/2000	Treatment of short stature in patients with Prader-Willi syndrome.	Long-term treatment of pediatric patients who have growth failure due to Prader-Willi syndrome (PWS).	Pharmacia & Upjohn	7000 Portage Rd.	0633-298-113	Kalamazoo	Michigan	49001	United States	124799		Designated/Approved
sargramostim	Leukine	03/24/1998	02/02/1999	Treatment of AIDS-related Kaposi's sarcoma.	Topical treatment of cutaneous lesions in patients with AIDS-related Kaposi's sarcoma.	Concordia Pharmaceuticals Inc.	Canewood Business Centre	5 Canewood Industrial Park	St Michael		BB11005	Barbados	110998		Designated/Approved
Sargramostim	Leukine	05/12/1998	06/24/1999	Reduction of the incidence of moderate to severe xerostomia in patients undergoing post-operative radiation treatment for head and neck cancer.	Reduction of the incidence of moderate to severe xerostomia in patients undergoing post-operative radiation treatment for head and neck cancer, where the radiation port includes a substantial portion of the parotid glands.	Medimmune Oncology, Inc.	One Tower Bridge	100 Front Street, Suite 400	West Conshohocken	Pennsylvania	19428	United States	111698		Designated/Approved
sargramostim	Leukine	10/16/1992	04/01/1999	Treatment of patients with von Willebrand's disease	(1) In adult patients for treatment and prevention of bleeding in hemophilia A (classic hemophilia) and (2) in adult and pediatric patients for treatment of spontaneous and trauma-induced bleeding episodes in severe von Willebrand disease, and in mild and moderate von Willebrand disease where use of desmopressin is known or suspected to be inadequate.	CSL Behring	1020 First Avenue	PO Box 61501	King Of Prussia	Pennsylvania	19406	United States	67992		Designated/Approved
satralizumab-mwge	ENSPRYNG™	08/14/1991	01/05/1999	Prevention of Pneumocystis carinii pneumonia (PCP) in high-risk, HIV-infected patients defined by a history of one or more episodes of PCP and/or a peripheral CD4+ (T4 helper/inducer) lymphocyte count less than or equal to 200/mm3.	Prevention of PCP in patients who are intolerant to trimethoprim-sulfamethoxazole.	Glaxo Wellcome Research and Development	5 Moore Drive	PO Box 13398	Research Triangle Park	North Carolina	27709	United States	48990		Designated/Approved
Satumomab pendetide	Oncoscint CR/OV	06/18/1999	12/29/1999	Treatment of cutaneous T-cell lymphoma.	Treatment of cutaneous manifestations of cutaneous T-cell lymphoma in patients who are refractory to at least one prior systemic therapy.	Eisai, Inc.	300 Tice Blvd		Woodcliff Lake	New Jersey	7677	United States	124699		Designated/Approved
sebelipase alfa	Kanuma	07/28/1994	02/04/1999	As preparative therapy in the treatment of malignancies with bone marrow transplantation.	For use in combination with cyclophosphamide as a conditioning regimen prior to allogeneic hematopoietic progenitor cell transplantation for chronic myelogenous leukemia.	Otsuka Pharmaceutical Company, Ltd	2-9, Kanda-Tsukasamachi		Tokyo			Japan	83094		Designated/Approved
Selegiline HCl	Eldepryl	09/20/1988	09/21/1999	Treatment of apnea of prematurity.	Short term treatment of apnea of prematurity in infants between 28 and less than 33 weeks gestational age.	O.P.R. Development, L.P.	1501 Wakarusa Drive		Lawrence	Kansas	66047	United States	31288		Designated/Approved
selexipag	Uptravi	06/06/1988	03/25/1999	Treatment of bleeding episodes in hemophilia A or B patients with inhibitors to Factor VIII or Factor IX.	Treatment of bleeding episodes in hemophilia A or B patients with inhibitors to Factor VIII or Factor IX.	Novo Nordisk, Inc.	100 Overlook Center	Suite 200	Princeton	New Jersey	8540	United States	26588		Designated/Approved
selexipag	Uptravi	06/02/1993	04/01/1999	Treatment of neoplastic meningitis.	Intrathecal treatment of lymphomatous meningitis.	Pacira Pharmaceuticals, Inc.	10450 Science Center Drive		San Diego	California	92121	United States	73393		Designated/Approved
selinexor	XPOVIO	08/21/1996	02/05/1999	Treatment of patients with cutaneous T-cell lymphoma	Treatment of patients with persistent or recurrent cutaneous T-cell lymphoma whose malignant cells express the CD25 component of the IL-2 receptor.	Eisai, Inc.	300 Tice Boulevard		Woodcliff Lake	New Jersey	7677	United States	99396		Designated/Approved
selinexor	Xpovio	11/04/1998	06/28/1999	Treatment of ovarian cancer.	Treatment of metastatic carcinoma of the ovary in patients with disease that is refractory to both paclitaxel- and platinium-based chemotherapy regimens. Refractory disease is defined as disease that has progressed while on treatment, or within 6 months of completing treatment.	Alza Corporation	1550 Plymouth St.	PO Box 7210	Mountain View	California	94039	United States	117398		Designated/Approved
selinexor	Xpovio	09/14/1999	09/15/1999	Treatment of breast cancer.	Component of adjuvant therapy in patients with evidence of axillary node tumor involvement following resection of primary breast cancer.	Pharmacia & Upjohn Company	0634-298-113	7000 Portage Rd.	Kalamazoo	Michigan	49001	United States	121498		Designated/Approved
selpercatinib	Retevmo	10/27/1998	05/27/1999	Reduction in signs and symptoms of moderately to severely active polyarticular-course juvenile rheumatoid arthritis in patients who have had an inadequate response to one or more disease-modifying anti-rheumatic drugs.	Reducing signs and symptoms of moderately to severely active polyarticular juvenile idiopathic arthritis (JIA) in patients ages 2 and older	Immunex Corporation	One Amgen Center Drive		Thousand Oaks	California	91320	United States	116198		Designated/Approved
selpercatinib	RETEVMO	09/19/1991	10/21/1999	Treatment of advanced breast cancer in postmenopausal women whose disease has progressed following tamoxifen therapy.	Treatment of advanced breast cancer in postmenopausal women whose disease has progressed following tamoxifen therapy.	Pharmacia & Upjohn	7000 Portage Road	Mail Stop: 0636-298-113	Kalamazoo	Michigan	49001	United States	60191		Designated/Approved
selpercatinib	RETEVMO	09/06/1988	12/15/1999	Treatment of manifestations of carnitine deficiency in patients with end stage renal disease who require dialysis.	Prevention and treatment of carnitine deficiency in patients with end stage renal disease who are undergoing dialysis.	Leadiant Biosciences, Inc.	9841 Washingtonian Blvd	Suite 500	Gaithersburg	Maryland	20878	United States	27888		Designated/Approved
selpercatinib	Retevmo	10/24/1995	03/19/1999	For relief of allodynia (painful hypersensitivity), and chronic pain in postherpetic neuralgia.		Teikoku Pharma USA, Inc.	745-D Camden Ave.		Campbell	California	95008	United States	92395		Designated/Approved
selumetinib		06/22/1993	12/23/1999	Treatment of persistent pulmonary hypertension in the newborn.	In conjunction with ventilatory support and other appropriate agents, in the treatment of term and near-term (>34 weeks) neonates with hypoxic respiratory failure associated with clinical or echocardiographic evidence of pulmonary hypertension, where it improves oxygenation and reduces the need for extracorporeal membrane oxygenation.	Mallinckrodt Hospital Products	1425 U.S. 206		Bedminster Township	New Jersey	7921	United States	74493		Designated/Approved
Sermorelin acetate	Geref	08/02/1993	11/18/1999	For the treatment and prevention of respiratory distress syndrome in premature infants.	Treatment (rescue) of respiratory distress syndrome in premature infants.	Chiesi USA, Inc.	175 Regency Woods Place	Suite 600	Cary	North Carolina	27518	United States	71192		Designated/Approved
setmelanotide	Imcivree	10/28/1999	12/22/1999	Long-term treatment of children who have growth failure due to a lack of adequate endogenous growth hormone secretion.	Long-term treatment of growth failure due to a lack of adequate endogenous growth hormone secetion for once- or twice-a-month administration.	Genentech, Inc.	1 DNA Way		South San Francisco	California	94080	United States	115098		Designated/Approved
setmelanotide	Imcivree	10/05/1998	08/11/1999	Treatment of recurrent malignant glioma.	Treatment of adult patients with refractory anaplastic astrocytoma, i.e., patients at first relapse who have experienced disease progression on a drug regimen containing a nitrosourea and procarbazine	Schering-Plough Research Institute	2000 Galloping Hill Rd.		Kenilworth	New Jersey	7033	United States	116798		Designated/Approved
setmelanotide	Imcivree	09/10/1996	01/09/1998	Treatment of metastatic melanoma.	Treatment of adults with metastatic melanoma.	Chiron Corporation	4560 Horton Street		Emeryville	California	94608	United States	100696		Designated/Approved
siltuximab	SYLVANT	12/12/1997	05/12/1998	Prophylaxis of solid organ rejection.	Prophylaxis of acute organ rejection in patients receiving renal transplantation when used as part of an immunosuppressive regimen that includes cyclosporine and corticosteroids.	Novartis Pharmaceuticals Corporation	59 Route 10		East Hanover	New Jersey	7936	United States	109197		Designated/Approved
sirolimus	Rapamune	06/07/1985	07/01/1998	Treatment and prevention of respiratory failure due to pulmonary surfactant deficiency in preterm infants.	Treatment and prevention of respiratory failure due to pulmonary surfactant deficiency in preterm infants.	ONY Biotech Inc.	1576 Sweet Home Road		Amherst	New York	14228	United States	6285		Designated/Approved
sirolimus	Hyftor	08/03/1987	12/04/1998	Prevention or attenuation of primary cytomegalovirus disease in immunosuppressed recipients of organ transplants.	#1) Attenuation of primary CMV disease associated with kidney transplant recipients who are seronegative for CMV and who receive a kidney from a CMV seropositve donor; #2) Prophylaxis of CMV disease associated transplantation of kidney (all other), lung, liver, pancreas and heart.	CSL Behring LLC	1020 First Avenue	P. O. Box 61501	King of Prussia	Pennsylvania	19406	United States	15386		Designated/Approved
sirolimus protein-bound particles for injectable suspension (albumin-bound)	Fyarro	11/07/1996	04/02/1998	Reduction in the duration of neutropenia, fever, antibiotic use, and hospitalization, following induction and consolidation treatment for acute myeloid leukemia.	Reducing the time to neutrophil recovery and the duration of fever, following induction or consolidation chemotherapy treatment of adults with acute myeloid leukemia.	Amgen, Inc.	One Amgen Center Dr.		Thousand Oaks	California	91320	United States	101096		Designated/Approved
sodium nitrite and sodium thiosulfate	Nithiodote	10/01/1990	02/25/1998	Treatment of patients with sickle cell anemia as shown by the presence of hemoglobin S.	To reduce the frequency of painful crises and to reduce the need for blood transfusions in adult patients with sickle cell anemia with recurrent moderate to severe painful crises (generally at least 3 during the preceding 12 months).	Bristol-Myers Squibb Pharmaceutical Research Institute	P.O. Box 4000		Princeton	New Jersey	8543	United States	49590		Designated/Approved
sodium oxybate	Xyrem	11/14/1995	08/24/1998	Treatment of Crohn's disease	Treatment of moderately to severely active Crohn's disease for the reduction of the signs and symptoms, in patients who have an inadequate response to conventional therapies; and treatment of patients with fistulizing Crohn's disease for the reduction in the number of draining enterocutaneous fistula(s).	Centocor, Inc.	200 Great Valley Parkway		Malvern	Pennsylvania	19355	United States	92495		Designated/Approved
sodium oxybate	Xyrem	08/23/1995	08/24/1998	Treatment of Lennox-Gastaut syndrome.	Adjunctive treatment of Lennox-Gastaut syndrome in pediatric and adult patients.	Glaxo Wellcome Research and Development	5 Moore Drive	P.O. Box 13398	Research Triangle Park	North Carolina	27709	United States	91695		Designated/Approved
sodium oxybate	Xyrem	02/13/1997	03/06/1998	Treatment of heparin-associated thrombocytopenia type II.	For anticoagulation in patients with heparin-induced thrombocytopenia and associated thromboembolic disease in order to prevent further thromboembolic complications.	Hoechst Marion Roussel	Frankfurt am Main	P.O. Box 1140	Marburg			Germany	102796		Designated/Approved
sodium phenylbutyrate	Pheburane	07/18/1990	06/05/1998	For use as an adjunctive topical antimicrobial agent to control bacterial infection when used under moist dressings over meshed autografts on excised burn wounds.		Mylan Laboratories, Inc.	781 Chestnut Ridge Road	P.O. Box 4310	Morgantown	West Virginia	26504	United States	47890		Designated/Approved
sodium phenylbutyrate	Buphenyl	03/15/1993	12/24/1998	Treatment of excessive daytime sleepiness in narcolepsy.	Improve wakefulness in patients with excessive daytime sleepiness associated with narcolepsy.	Cephalon, Inc.	145 Brandywine Parkway		West Chester	Pennsylvania	19380	United States	73793		Designated/Approved
sodium phenylbutyrate and taurursodiol	Relyvrio	08/24/1998	11/25/1998	Treatment of acromegaly.	Reduction of growth hormone and IGF-1 (somatomedin C) in acromegaly.	Novartis Pharmaceuticals Corporation	59 Route 10		East Hanover	New Jersey	7936	United States	114598		Designated/Approved
sodium sulfate, potassium sulfate, and magnesium sulfate	SUPREP Bowel Prep Kit	08/24/1998	11/25/1998	Treatment of diarrhea associated with vasoactive intestinal peptide tumors (VIPoma).	Treatment of profuse watery diarrhea associated with VIPoma.	Novartis Pharmaceuticals Corporation	59 Route 10		East Hanover	New Jersey	7936	United States	116898		Designated/Approved
sodium thiosulfate	Pedmark	08/24/1998	11/25/1998	Treatment of severe diarrhea and flushing associated with malignant carcinoid tumors.	Supression of severe diarrhea and flushing associated with malignant carcinoid syndrome.	Novartis Pharmaceuticals Corporation	59 Route 10		East Hanover	New Jersey	7936	United States	114698		Designated/Approved
sofosbuvir	Sovaldi	02/28/1992	02/11/1998	Treatment of xerostomia and keratoconjunctivitis sicca in Sjogren's syndrome patients.	Treatment of dry mouth in patients with Sjogren's syndrome.	MGI Pharma, Inc.	5775 West Old Shakoppe Rd.	Suite 100	Bloomington	Minnesota	55437	United States	62091		Designated/Approved
sofosbuvir	Sovaldi	06/09/1995	06/22/1998	Treatment of pulmonary tuberculosis.		Hoechst Marion Roussel	P.O. Box 9627	Mail Station: H3-M2516	Kansas City	Missouri	64134	United States	89495		Designated/Approved
sofosbuvir	Sovaldi	12/10/1993	04/09/1998	Treatment of congenital sucrase-isomaltase deficiency	Oral replacement therapy of the genetically determined sucrase deficiency, which is part of congenital sucrease-isomaltase deficiency.	QOL Medical, LLC	4445 North Highway A1A, 241		Vero Beach	Florida	32963	United States	78693		Designated/Approved
sofosbuvir and velpatasvir	Epclusa	07/26/1995	07/16/1998	Treatment of erythema nodosum leprosum.	Acute treatment of the cutaneous manifestations of moderate to severe erythema nodosum leprosum (ENL) and as maintenance therapy for prevention and suppression of the cutaneous manifestations of ENL recurrences.	Celgene Corporation	86 Morris Avenue		Summit	New Jersey	7901	United States	90795		Designated/Approved
sofosbuvir/velpatasvir	Epclusa	02/24/1992	11/30/1998	As an adjunct in the diagnosis of thyroid cancer.	As an adjunctive diagnostic tool for serum thyroglobulin (Tg) testing with or without radioiodine imaging in the follow-up of patients with thyroid cancer.	Genzyme Corporation	One Kendall Square		Cambridge	Massachusetts	2139	United States	63191		Designated/Approved
Solriamfetol	Sunosi	05/23/1994	09/25/1998	Treatment of carcinoma in situ of the urinary bladder.	For intravesical therapy of BCG-refractory carcinoma in situ of the urinary bladder in patients for whom immediate cystectomy would be associated with unacceptable morbidity or mortality.	Anthra Pharmaceuticals, Inc.	103 Carnegie Center, Suite 102		Princeton	New Jersey	8540	United States	82194		Designated/Approved
Somatrem for injection	Protropin	01/27/1988	03/14/1997	Treatment of essential thrombocythemia.	Treatment of patients with essential thrombocythemia to reduce the elevated platelet count and the risk of thrombosis and to ameliorate associated symptoms.	Takeda Development Center Americas, Inc.	95 Hayden Avenue		Lexington	Massachusetts	2421	United States	20887		Designated/Approved
Somatropin	Norditropin	10/03/1994	02/11/1997	Treatment of hemophilia B.	For the control and prevention of hemorrhagic episodes in patients with hemophilia B (congenital factor IX deficiency and Christmas disease), including control and prevention of bleeding in surgical settings.	Wyeth Pharmaceuticals LLC, a subsidiary of Pfizer Inc.	35 E. 42nd St 219/9/1		New York	New York	10017	United States	82294		Designated/Approved
Somatropin	Humatrope	03/05/1993	12/10/1997	Prevention of acute renal allograft rejection.	Prophylaxis of acute organ rejection in patients receiving renal transplants, to be used as a part of an immunosuppressive regimen that includes cyclosporine and corticosteroids.	Hoffmann-La Roche, Inc.	340 Kingsland Street		Nutley	New Jersey	7110	United States	67692		Designated/Approved
Somatropin	Genotropin	02/25/1992	07/29/1997	For the management of selected, refractory, patients with epilepsy, on stable regimens of antiepileptic drugs (AEDs), who require intermittent use of diazepam to control bouts of increased seizure activity.		Valeant Pharmaceuticals	3300 Hyland Avenue		Costa Mesa	California	92626	United States	61591		Designated/Approved
Somatropin	Nutropin	12/22/1988	12/04/1997	Treatment of methanol or ethylene glycol poisoning.	As an antidote to ethylene glycol (antifreeze) poisoning, or for use in suspected ethylene glycol ingestion.	Par Pharmaceuticals, Inc	1 Ram Ridge Road		Chestnut Ridge	New York	10977	United States	33388		Designated/Approved
Somatropin	Humatrope	12/06/1996	08/11/1997	Treatment of visceral leishmaniasis.	Treatment of visceral leishmaniasis.	Fujisawa USA, Inc.	3 Parkway North Center		Deerfield	Illinois	60015	United States	99596		Designated/Approved
Somatropin (r-DNA)	Zorbtive	12/10/1996	08/11/1997	Treatment of cryptococcal meningitis.	Treatment of disseminated cryptococcosis including meningitis.	Fujisawa USA, Inc.	3 Parkway North Center		Deerfield	Illinois	60015	United States	99496		Designated/Approved
Somatropin (rDNA origin)	Saizen	12/17/1996	11/25/1997	Prevention of severe chemotherapy-induced thrombocytopenia.		Genetics Institute, Inc.	87 Cambridge Park Drive		Cambridge	Massachusetts	2140	United States	96796		Designated/Approved
Somatropin (rDNA origin)	Nutropin Depot	03/25/1997	08/04/1997	Treatment of AIDS-related Kaposi's sarcoma.	For the second line treatment of AIDS-related Kaposi's sarcoma.	Bristol-Myers Squibb Pharmaceutical Research Institute	5 Research Parkway	P.O. Box 5100	Wallingford	Connecticut	6492	United States	103497		Designated/Approved
Somatropin (rDNA origin) injection	Norditropin	06/13/1994	11/26/1997	Treatment of non-Hodgkin's B-cell lymphoma	Treatment of patients with relapsed or refractory low-grade or follicular, CD20 positive, B-cell non-Hodgkin's lymphoma	Genentech, Inc.	1 DNA Way, MS 242		South San Francisco	California	94080	United States	79793		Designated/Approved
Somatropin for injection	Nutropin	09/14/1988	09/26/1997	Treatment of idiopathic or organic growth hormone deficiency in children with growth failure.		EMD Serono, Inc.	One Technology Place		Rockland	Massachusetts	2370	United States	24687		Designated/Approved
Somatropin for injection	Nutropin	09/06/1994	10/31/1997	Treatment of adults with growth hormone deficiency.		Pharmacia & Upjohn	7000 Portage Road		Kalamazoo	Michigan	49001	United States	83594		Designated/Approved
Somatropin for injection	Nutropin	11/18/1996	12/15/1997	As replacement therapy for growth hormone deficiency in adults after epiphyseal closure.		Genentech, Inc.	460 Point San Bruno Boulevard		South San Francisco	California	94080	United States	100396		Designated/Approved
Somatropin for injection	Serostim	09/18/1995	12/24/1997	Treatment of malignant pleural effusion.	Prevention of recurrence of malignant pleural effusions in symptomatic patients.	Sciarra Laboratories, Inc.	485-09 South Broadway		Hicksville	New York	11801	United States	91595		Designated/Approved
Somatropin for injection	Humatrope	10/13/1994	12/22/1997	Treatment of bronchopulmonary infections of Pseudomonas aeruginosa in cystic fibrosis patients.	Management of cystic fibrosis patients with P.aeruginosa.	Mylan Specialty LP	781 Chestnut Ridge Road	Regulatory Affairs-Greenbag Road	Morgantown	West Virginia	26505	United States	84494		Designated/Approved
somatropin [rDNA]	Genotropin	09/19/1991	05/29/1997	Hormonal therapy of metastatic carcinoma of the breast.	Treatment of metastatic breast cancer in postmenopausal women with estrogen positive or receptor unknown tumors.	Orion Corporation	Orionintie 1		Espoo			Finland	60291		Designated/Approved
Somatropin [rDNA]	Genotropin	06/20/1991	12/10/1997	Treatment of patients with primary biliary cirrhosis		Aptalis Pharma US, Inc.	100 Somerset corporate Blvd		Bridgewater	New Jersey	8807	United States	22187		Designated/Approved
sorafenib	Nexavar	11/06/1985	01/28/1997	Treatment of Wilson's disease.	For maintenance treatment of patients with Wilson's disease who have been initially treated with a chelating agent.	Lemmon Company	1510 Delp Drive		Kulpsville	Pennsylvania	19443	United States	11185		Designated/Approved
Sorafenib	Nexavar	01/17/1996	06/11/1996	Treatment of hydatid disease (cystic echinococcosis due to E. granulosus larvae or alveolar echinococcosis due to E. multilocularis larvae).	Treatment of cystic hydatid disease of the liver, lung, and peritoneum, caused by the larval form of the dog tapeworm, Echinococcus granulosus.	Impax Laboratories, LLC	400 Crossing Boulevard	Third Floor	Bridgewater	New Jersey	8807	United States	94195		Designated/Approved
Sorafenib	Nexavar	01/18/1996	06/11/1996	Treatment of neurocysticercosis due to Taenia solium as: 1) chemotherapy of parenchymal, subarachnoidal and racemose (cysts in spinal fluid) neurocysticercosis in symptomatic cases and 2) prophylaxis of epilepsy and other sequelae in asymptomatic neurocys	Treatment of parenchymal neurocysticercosis due to active lesions caused by larval forms of the pork tapeworm, Taenia solium.	Impax Laboratories, LLC	400 Crossing Boulevard	Third Floor	Bridgewater	New Jersey	8807	United States	94295		Designated/Approved
sotalol (IV)	So-Aqueous	10/16/1992	05/17/1996	Management of patients with leukemia, lymphoma, and solid tumor malignancies who are receiving cancer therapy which causes elevations of serum and urinary uric acid levels and who cannot tolerate oral therapy.	Management of patients with leukemia, lymphoma, and solid tumor malignancies who are receiving cancer therapy which causes elevations of serum and urinary uric acid levels and who cannot tolerate oral therapy.	Catalytica Pharmaceuticals, Inc	PO Box 1887		Greenville	North Carolina	27835	United States	68392		Designated/Approved
Sotalol HCl	Betapace	12/05/1991	10/18/1996	Treatment of invasive fungal infections.	Treatment of invasive fungal infections in patients who are refractory to or intolerant of conventional amphotericin B therapy.	Liposome Company, Inc.	One Research Way		Princeton	New Jersey	8540	United States	57891		Designated/Approved
sotorasib	Lumakras	05/16/1994	10/25/1996	Treatment of homocystinuria.	Treatment of homocystinuria to decrease elevated homocysteine blood levels.	Orphan Europe SARL	70 Avenue du Général de Gaulle		Puteaux	Île-de-France		France	81794		Designated/Approved
spesolimab-sbzo	Spevigo	09/17/1993	02/20/1996	Treatment of malignant pleural effusion.	Treatment of malignant pleural effusion.	Bristol-Myers Squibb Pharmaceutical Research Institute	P.O. Box 4000		Princeton	New Jersey	8543	United States	76193		Designated/Approved
Sterile talc	Steritalc	08/24/1994	09/27/1996	For use as a diluent in the intrathecal administration of methotrexate and cytarabine for the prevention or treatment meningeal leukemia and lymphocytic lymphoma	For the intrathecal administration of methotrexate and cytarabine for the prevention or treatment of meningeal leukemia and lymphocytic lymphoma.	Lukare Medical, LLC	4 Julia Court	P. O. Box 782	Scotch Plains	New Jersey	7076	United States	83994		Designated/Approved
Sterile talc	Steritalc	01/24/1989	10/02/1996	For continous epidural administration as adjunctive therapy with intraspinal opiates for the treatment of pain in cancer patients tolerant to, or unresponsive to, intraspinal opiates.	In combination with opiates for the treatment of severe pain in cancer patients that is not adequately relieved by opioid analgesics alone.	Roxane Laboratories, Inc.	PO Box 16532		Columbus	Ohio	43216	United States	34388		Designated/Approved
Sterile talc powder	Sclerosol Intrapleural Aerosol	11/24/1989	05/23/1996	For use in differentiating pituitary and ectopic production of ACTH in patients with ACTH-dependent Cushings syndrome.	To differentiate between pituitary and ectopic production of ACTH in patients with ACTH-dependent Cushing's syndrome.	Ferring Laboratories, Inc.	400 Rella Boulevard, Suite 201		Suffern	New York	10901	United States	35089		Designated/Approved
stiripentol	Diacomit	05/14/1993	04/08/1996	Treatment of patients with advanced HIV-associated Kaposi's sarcoma.	First line cytotoxic therapy for advanced, HIV related Kaposi's sarcoma.	NeXstar Pharmaceuticals, Inc.	650 Cliffside Drive		San Dimas	California	91773	United States	73693		Designated/Approved
stiripentol	Diacomit	06/04/1991	08/05/1996	For the acute treatment of patients with status epilepticus of the grand mal type.	For the control of generalized convulsive status epilepticus.	Warner-Lambert Company	2800 Plymouth Road		Ann Arbor	Michigan	48106	United States	55790		Designated/Approved
Succimer	Chemet capsules	06/07/1995	03/04/1996	Treatment of cytomegalovirus retinitis.	Treatment of CMV retinitis in patients with acquired immunodeficiency syndrome.	Bausch & Lomb Surgical, Chiron Vision Products	9342 Jeronimo Road		Irvine	California	92718	United States	86494		Designated/Approved
Sulfadiazine		11/09/1987	12/20/1996	Treatment of multiple sclerosis	For reduction of the frequency of relapses in patients with relapsing-remitting multiple sclerosis.	Teva Pharmaceuticals USA	1510 Delp Drive		Kulpsville	Pennsylvania	19443	United States	24087		Designated/Approved
sutimlimab-jome	Enjaymo	12/16/1991	05/17/1996	Treatment of multiple sclerosis.	Treatment of relapsing forms of multiple sclerosis to slow the accumulation of physical disability and decrease the frequency of clinical exacerbations.	Biogen, Inc.	14 Cambridge Center		Cambridge	Massachusetts	2142	United States	62791		Designated/Approved
Synthetic human secretin	Chirostim	06/21/1985	09/06/1996	Treatment of patients with symptomatic orthostatic hypotension.	Treatment of symptomatic orthostatic hypotension.	Takeda Development Center Americas, Inc.	95 Hayden Avenue		Lexington	Massachusetts	2421	United States	7585		Designated/Approved
Synthetic porcine secretin	Secreflo	08/21/1996	11/13/1996	Treatment of hormone refractory prostate cancer.	In combination with corticosteroids as initial chemotherapy for the treatment of patients with pain related to advanced hormone-refractory prostate cancer.	Serono	One Technology Place		Rockland	Massachusetts	2370	United States	96696		Designated/Approved
Synthetic porcine secretin	Secreflo	04/18/1991	05/22/1996	Treatment of bacterial corneal ulcers.	Treatment of bacterial corneal ulcers.	Allergan, Inc.	2525 Dupont Drive	P.O. Box 19534	Irvine	California	92713	United States	56791		Designated/Approved
Synthetic porcine secretin	Secreflo	08/07/1985	09/26/1996	Treatment of interstitial cystitis.	Relief of bladder pain or discomfort associated with interstitial cystitis.	Alza Corporation	950 Page Mill Rd.	PO Box 10950	Palo Alto	California	94303	United States	1784		Designated/Approved
tacrolimus	Envarsus XR	12/13/1989	09/23/1996	Treatment of malignant glioma.	As an adjunct to surgery to prolong survival in patients with recurrent glioblastoma multiforme for whom surgical resection is indicated	Guilford Pharmaceuticals, Inc.	6611 Tributary Street		Baltimore	Maryland	21224	United States	37089		Designated/Approved
tacrolimus	Prograf	09/27/1990	01/18/1996	Prophylaxis of respiratory syncytial virus lower respiratory tract infections in infants and young children at high risk of RSV disease.	For the prevention of serious lower respiratory tract infections caused by RSV in children less than 24 months of age with bronchopulmonary dysplasia or a history of prematurity (less than or equal to 35 weeks gestation).	MedImmune & Massachussetts Public Health Biologics Labs.	35 West Watkins Mill Road		Gaithersburg	Maryland	20878	United States	51190		Designated/Approved
Tacrolimus	Prograf	11/22/1993	04/30/1996	Treatment of urea cycle disorders: carbamylphosphate synthetase deficiency, ornithine transcarbamylase deficiency, and arginiosuccinic acid synthetase deficiency.	Adjunctive therapy in the chronic managment of patients with urea cycle disorders involving deficiencies of carbamylphosphate synthetase, ornithine transcarbamylase, or argininosuccinic acid synthetase.	Medicis Pharmaceutical Corp.	8125 N. Hayden Road		Scottsdale	Alaska	85258	United States	77893		Designated/Approved
Tacrolimus	Prograf	05/08/1990	12/30/1996	Treatment of short stature associated with Turner syndrome.	Treatment of short stature associated with Turner syndrome in patients whose epiphyses are not closed.	Eli Lilly and Company	Lilly Corporate Center		Indianapolis	Indiana	46285	United States	45090		Designated/Approved
tacrolimus	Envarsus XR	03/06/1987	10/08/1996	Treatment of idiopathic or organic growth hormone deficiency in children with growth failure.	Long term treatment of children with growth failure due to inadequate secretion of endogenous growth hormone.	EMD Serono, Inc.	One Technology Place		Rockland	Massachusetts	2370	United States	15486		Designated/Approved
Tacrolimus	Prograf	03/23/1989	12/30/1996	Treatment of short stature associated with Turner's syndrome.	Treatment of growth failure associated with Turner syndrome.	Genentech, Inc.	460 Point San Bruno Boulevard		South San Francisco	California	94080	United States	12686		Designated/Approved
Tacrolimus	Prograf	11/15/1991	08/23/1996	Treatment of AIDS-associated catabolism/weight loss.	Treatment of AIDS wasting or cachexia.	EMD Serono, Inc.	One Technology Place		Rockland	Massachusetts	2370	United States	60491		Designated/Approved
tacrolimus extended-release capsules	Astagraf XL	05/30/1990	12/08/1995	For use as a chemoprotective agent for cisplatin in the treatment of advanced ovarian carcinoma.	To reduce the cumulative renal toxicity associated with repeated administration of cisplatin in patients with advanced ovarian cancer.	Medimmune Oncology, Inc.	One Tower Bridge	100 Front Street, Suite 400	West Conshohocken	Pennsylvania	19428	United States	42789		Designated/Approved
tadalafil	Adcirca	03/16/1994	08/03/1995	For the acute treatment and prophylaxis of life-threatening ventricular tachycardia or ventricular fibrillation.	For initiation of treatment and prophylaxis of frequently recurring ventricular fibrillation and hemodynamically unstable ventricular tachycardia in patients refractory to other therapy.	Wyeth-Ayerst Laboratories	P.O. Box 8299		Philadelphia	Pennsylvania	19101	United States	77293		Designated/Approved
tafamidis meglumine	VYNDAQEL; VYNDAMAX	12/17/1991	05/26/1995	For the prevention of cardiomyopathy associated with doxorubicin administration.	Cardiomyopathy associated with doxorubicin administration in women with metastatic breast cancer who have received a cumulative dose of 300mg/m2.	Pharmacia & Upjohn	7000 Portage Road		Kalamazoo	Michigan	49001	United States	63291		Designated/Approved
tafasitamab	MONJUVI	09/25/1985	09/20/1995	Treatment of primary pulmonary hypertension.	Long-term intravenous treatment of primary pulmonary hypertension in NYHA Class III and Class IV patients.	Glaxo Wellcome Inc.	5 Moore Drive		Research Triangle Park	North Carolina	27709	United States	8785		Designated/Approved
[truncated: 115 more rows]
